# Supplementary material for: LimeMap: a comprehensive map of lipid mediator metabolic pathways
Source: NPJ Syst Biol Appl. 2021 Jan 27;7:6. doi: 10.1038/s41540-020-00163-5 (PMC7840682; doi:10.1038/s41540-020-00163-5)
Supplement: Supplementary file 2 — Supplementary Data [file 41540_2020_163_MOESM2_ESM.xml]

<?xml version="1.0" encoding="UTF-8"?>
<sbml xmlns="http://www.sbml.org/sbml/level2/version4" xmlns:celldesigner="http://www.sbml.org/2001/ns/celldesigner" level="2" version="4">
<model metaid="LimeMAP_ym2" id="LimeMap">
<notes>
<html xmlns="http://www.w3.org/1999/xhtml">
<head>
<title/>
</head>
<body>This model is derived from &quot;LimeMap: a comprehensive map of lipid mediator metabolic pathways&quot;
npj systems biology and applications
</body>
</html>
</notes>
<annotation>
<celldesigner:extension>
<celldesigner:modelVersion>4.0</celldesigner:modelVersion>
<celldesigner:modelDisplay sizeX="6200" sizeY="5000"/>
<celldesigner:listOfIncludedSpecies>
<celldesigner:species id="s604" name="Gpr132">
<celldesigner:notes>
<html xmlns="http://www.w3.org/1999/xhtml">
<head>
<title/>
</head>
<body>
G protein-coupled receptor 132
Mus musculus:Gpr132
Synonyms:G2a, G2 accumulation
Homo sapiens:GPR132
Rattus norvegicus:Gpr132
http://www.alliancegenome.org/gene/MGI:1890220
PMID: 16236715
PMID: 24493826
</body>
</html>
</celldesigner:notes>
<celldesigner:annotation>
<celldesigner:complexSpecies>s606</celldesigner:complexSpecies>
<celldesigner:speciesIdentity>
<celldesigner:class>PROTEIN</celldesigner:class>
<celldesigner:proteinReference>pr30</celldesigner:proteinReference>
</celldesigner:speciesIdentity>
</celldesigner:annotation>
</celldesigner:species>
<celldesigner:species id="s605" name="9-HODE">
<celldesigner:notes>
<html xmlns="http://www.w3.org/1999/xhtml">
<head>
<title/>
</head>
<body>
9-hydroxy-octadecadienoic acid
PubChem CID:	5282944
Chemical Names: 9-hydroxy-octadecadienoic acid; 9-Hode; 9-hydroxy-10E,12Z-octadecadienoic acid; 9-hydroxy-trans-10,cis-12-octadecadienoic acid; (10E,12Z)-9-hydroxyoctadeca-10,12-dienoic acid
Molecular Formula:	C18H32O3
Molecular Weight:	296.451 g/mol
InChI Key:	NPDSHTNEKLQQIJ-ZJHFMPGASA-N
https://pubchem.ncbi.nlm.nih.gov/compound/5282944
</body>
</html>
</celldesigner:notes>
<celldesigner:annotation>
<celldesigner:complexSpecies>s606</celldesigner:complexSpecies>
<celldesigner:speciesIdentity>
<celldesigner:class>SIMPLE_MOLECULE</celldesigner:class>
<celldesigner:name>9-HODE</celldesigner:name>
</celldesigner:speciesIdentity>
</celldesigner:annotation>
</celldesigner:species>
<celldesigner:species id="s685" name="Ptgdr2">
<celldesigner:notes>
<html xmlns="http://www.w3.org/1999/xhtml">
<head>
<title/>
</head>
<body>
prostaglandin D2 receptor 2
Mus musculus:Ptgdr2
Synonyms:chemoattractant receptor-homologous molecule expressed on TH2 cells, G protein-coupled receptor 44, PGD2 receptor, Gpr44, Crth2
Homo sapiens:PTGDR2
Rattus norvegicus	Ptgdr2
http://www.alliancegenome.org/gene/MGI:1330275
PMID: 14668348
PMID: 22318727
PMID: 26792210
</body>
</html>
</celldesigner:notes>
<celldesigner:annotation>
<celldesigner:complexSpecies>s684</celldesigner:complexSpecies>
<celldesigner:speciesIdentity>
<celldesigner:class>PROTEIN</celldesigner:class>
<celldesigner:proteinReference>pr18</celldesigner:proteinReference>
</celldesigner:speciesIdentity>
</celldesigner:annotation>
</celldesigner:species>
<celldesigner:species id="s688" name="Tbxa2r">
<celldesigner:notes>
<html xmlns="http://www.w3.org/1999/xhtml">
<head>
<title/>
</head>
<body>
thromboxane A2 receptor
Mus musculus:Tbxa2r
Synonyms:TP, Tp receptor
Homo sapiens:TBXA2R
Rattus norvegicus:Tbxa2r
http://www.alliancegenome.org/gene/MGI:98496
PMID: 15380812
</body>
</html>
</celldesigner:notes>
<celldesigner:annotation>
<celldesigner:complexSpecies>s687</celldesigner:complexSpecies>
<celldesigner:speciesIdentity>
<celldesigner:class>PROTEIN</celldesigner:class>
<celldesigner:proteinReference>pr14</celldesigner:proteinReference>
</celldesigner:speciesIdentity>
</celldesigner:annotation>
</celldesigner:species>
<celldesigner:species id="s691" name="PGI2">
<celldesigner:notes>
<html xmlns="http://www.w3.org/1999/xhtml">
<head>
<title/>
</head>
<body>
prostaglandin I2
Prostacyclin
PubChem CID:	5282411
Chemical Names: prostaglandin I2; Prostacyclin; Epoprostenol; Prostaglandin I2; Flolan; PGI2; Vasocyclin
Molecular Formula:	C20H32O5
Molecular Weight:	352.471 g/mol
InChI Key:	KAQKFAOMNZTLHT-OZUDYXHBSA-N
https://pubchem.ncbi.nlm.nih.gov/compound/5282411
</body>
</html>
</celldesigner:notes>
<celldesigner:annotation>
<celldesigner:complexSpecies>s682</celldesigner:complexSpecies>
<celldesigner:speciesIdentity>
<celldesigner:class>SIMPLE_MOLECULE</celldesigner:class>
<celldesigner:name>PGI2</celldesigner:name>
</celldesigner:speciesIdentity>
</celldesigner:annotation>
</celldesigner:species>
<celldesigner:species id="s696" name="Ltb4r2">
<celldesigner:notes>
<html xmlns="http://www.w3.org/1999/xhtml">
<head>
<title/>
</head>
<body>
leukotriene B4 receptor 2
Mus musculus:Ltb4r2
Synonyms:5830462O07Rik, BLT2, RIKEN cDNA 5830462O07 gene
Homo sapiens:LTB4R2
Rattus norvegicus:Ltb4r2
http://www.alliancegenome.org/gene/MGI:1888501
PMID: 18378794
PMID: 15866883
PMID: 25572555
PMID: 27703200
</body>
</html>
</celldesigner:notes>
<celldesigner:annotation>
<celldesigner:complexSpecies>s694</celldesigner:complexSpecies>
<celldesigner:speciesIdentity>
<celldesigner:class>PROTEIN</celldesigner:class>
<celldesigner:proteinReference>pr5</celldesigner:proteinReference>
</celldesigner:speciesIdentity>
</celldesigner:annotation>
</celldesigner:species>
<celldesigner:species id="s698" name="Ppara">
<celldesigner:notes>
<html xmlns="http://www.w3.org/1999/xhtml">
<head>
<title/>
</head>
<body>
peroxisome proliferator activated receptor alpha
Mus musculus:Ppara
Synonyms:Nr1c1, AW742785, PPARalpha, Ppar, AI118064, expressed sequence AI118064, RIKEN cDNA 4933429D07 gene, 4933429D07Rik, expressed sequence AW742785, PPAR-alpha, peroxisome proliferator activated receptor
Homo sapiens:PPARA
Rattus norvegicus:Ppara
http://www.alliancegenome.org/gene/MGI:104740
PMID: 16113065
PMID: 17431031
PMID: 11729303
</body>
</html>
</celldesigner:notes>
<celldesigner:annotation>
<celldesigner:complexSpecies>s697</celldesigner:complexSpecies>
<celldesigner:speciesIdentity>
<celldesigner:class>PROTEIN</celldesigner:class>
<celldesigner:proteinReference>pr19</celldesigner:proteinReference>
</celldesigner:speciesIdentity>
</celldesigner:annotation>
</celldesigner:species>
<celldesigner:species id="s699" name="Trpc6">
<celldesigner:notes>
<html xmlns="http://www.w3.org/1999/xhtml">
<head>
<title/>
</head>
<body>
transient receptor potential cation channel, subfamily C, member 6
Mus musculus:Trpc6
Synonyms:mtrp6, transient receptor protein 6, expressed sequence AV025995, AV025995, Trrp6
Homo sapiens:TRPC6
Rattus norvegicus:Trpc6
http://www.alliancegenome.org/gene/MGI:109523
PMID: 12794071
</body>
</html>
</celldesigner:notes>
<celldesigner:annotation>
<celldesigner:complexSpecies>s692</celldesigner:complexSpecies>
<celldesigner:speciesIdentity>
<celldesigner:class>PROTEIN</celldesigner:class>
<celldesigner:proteinReference>pr32</celldesigner:proteinReference>
</celldesigner:speciesIdentity>
</celldesigner:annotation>
</celldesigner:species>
<celldesigner:species id="s700" name="20-HETE">
<celldesigner:notes>
<html xmlns="http://www.w3.org/1999/xhtml">
<head>
<title/>
</head>
<body>
20-hydroxy-eicosatetraenoic acid
PubChem CID:	5283157
Chemical Names: 20-hydroxy-eicosatetraenoic acid; 20-Hete; 20-Hydroxyeicosatetraenoic acid; 20-Hydroxyarachidonic acid; 20-Hydroxy arachidonic acid; 20-hydroxy-5,8,11,14-eicosatetraenoic acid
Molecular Formula:	C20H32O3
Molecular Weight:	320.473 g/mol
InChI Key:	NNDIXBJHNLFJJP-DTLRTWKJSA-N
https://pubchem.ncbi.nlm.nih.gov/compound/5283157
</body>
</html>
</celldesigner:notes>
<celldesigner:annotation>
<celldesigner:complexSpecies>s697</celldesigner:complexSpecies>
<celldesigner:speciesIdentity>
<celldesigner:class>SIMPLE_MOLECULE</celldesigner:class>
<celldesigner:name>20-HETE</celldesigner:name>
</celldesigner:speciesIdentity>
</celldesigner:annotation>
</celldesigner:species>
<celldesigner:species id="s701" name="20-HETE">
<celldesigner:notes>
<html xmlns="http://www.w3.org/1999/xhtml">
<head>
<title/>
</head>
<body>
20-hydroxy-eicosatetraenoic acid
PubChem CID:	5283157
Chemical Names: 20-hydroxy-eicosatetraenoic acid; 20-Hete; 20-Hydroxyeicosatetraenoic acid; 20-Hydroxyarachidonic acid; 20-Hydroxy arachidonic acid; 20-hydroxy-5,8,11,14-eicosatetraenoic acid
Molecular Formula:	C20H32O3
Molecular Weight:	320.473 g/mol
InChI Key:	NNDIXBJHNLFJJP-DTLRTWKJSA-N
https://pubchem.ncbi.nlm.nih.gov/compound/5283157
</body>
</html>
</celldesigner:notes>
<celldesigner:annotation>
<celldesigner:complexSpecies>s692</celldesigner:complexSpecies>
<celldesigner:speciesIdentity>
<celldesigner:class>SIMPLE_MOLECULE</celldesigner:class>
<celldesigner:name>20-HETE</celldesigner:name>
</celldesigner:speciesIdentity>
</celldesigner:annotation>
</celldesigner:species>
<celldesigner:species id="s705" name="GPR31">
<celldesigner:notes>
<html xmlns="http://www.w3.org/1999/xhtml">
<head>
<title/>
</head>
<body>
G protein-coupled receptor 31
Homo sapiens:GPR31
Synonyms
12-(S)-HETE acid receptor
12-(S)-HETE receptor
12-(S)-hydroxy-5,8,10,14-eicosatetraenoic acid (HETE) receptor
12-(S)-hydroxy-5,8,10,14-eicosatetraenoic acid receptor
12-HETER
bA517H2.2 (G protein-coupled receptor 31)
G-protein coupled receptor 31
HETER
HETER1
hydroxyeicosatetraenoic (HETE) acid receptor 1
OTTHUMP00000017616
probable G-protein coupled receptor 31
Mus musculus:Gpr31b
Rattus norvegicus:Gpr31
https://www.alliancegenome.org/gene/HGNC:4486
PMID: 21712392
</body>
</html>
</celldesigner:notes>
<celldesigner:annotation>
<celldesigner:complexSpecies>s704</celldesigner:complexSpecies>
<celldesigner:speciesIdentity>
<celldesigner:class>PROTEIN</celldesigner:class>
<celldesigner:proteinReference>pr40</celldesigner:proteinReference>
</celldesigner:speciesIdentity>
</celldesigner:annotation>
</celldesigner:species>
<celldesigner:species id="s706" name="12-HETE">
<celldesigner:notes>
<html xmlns="http://www.w3.org/1999/xhtml">
<head>
<title/>
</head>
<body>
12-hydroxy-eicosatetraenoic acid
PubChem CID:	5312983
Chemical Names: 12-hydroxy-eicosatetraenoic acid; 12-Hydroxyeicosatetraenoic acid; 12-Hete; 5,8,10,14-Eicosatetraenoic acid, 12-hydroxy-, (E,Z,Z,Z)-; 12-hydroxy-5E,8Z,10Z,14Z-eicosatetraenoic acid; 12-HYDROXY-5,8,10,14-EICOSATETRAENOIC ACID
Molecular Formula:	C20H32O3
Molecular Weight:	320.473 g/mol
InChI Key:	ZNHVWPKMFKADKW-FYMOKONMSA-N
https://pubchem.ncbi.nlm.nih.gov/compound/5312983
</body>
</html>
</celldesigner:notes>
<celldesigner:annotation>
<celldesigner:complexSpecies>s704</celldesigner:complexSpecies>
<celldesigner:speciesIdentity>
<celldesigner:class>SIMPLE_MOLECULE</celldesigner:class>
<celldesigner:name>12-HETE</celldesigner:name>
</celldesigner:speciesIdentity>
</celldesigner:annotation>
</celldesigner:species>
<celldesigner:species id="s707" name="Gpr132">
<celldesigner:notes>
<html xmlns="http://www.w3.org/1999/xhtml">
<head>
<title/>
</head>
<body>
G protein-coupled receptor 132
Mus musculus:Gpr132
Synonyms:G2a, G2 accumulation
Homo sapiens:GPR132
Rattus norvegicus:Gpr132
http://www.alliancegenome.org/gene/MGI:1890220
PMID: 16236715
PMID: 24493826
</body>
</html>
</celldesigner:notes>
<celldesigner:annotation>
<celldesigner:complexSpecies>s702</celldesigner:complexSpecies>
<celldesigner:speciesIdentity>
<celldesigner:class>PROTEIN</celldesigner:class>
<celldesigner:proteinReference>pr30</celldesigner:proteinReference>
</celldesigner:speciesIdentity>
</celldesigner:annotation>
</celldesigner:species>
<celldesigner:species id="s708" name="11-HETE">
<celldesigner:notes>
<html xmlns="http://www.w3.org/1999/xhtml">
<head>
<title/>
</head>
<body>
11-hydroxy-eicosatetraenoic acid
PubChem CID:	14123410
Chemical Names: 11-hydroxy-eicosatetraenoic acid; 11-Hete; 11-hydroxy-5Z,8Z,11E,14Z-eicosatetraenoic acid; (+/-)11-Hydroxy-5Z,8Z,12E,14Z-eicosatetraenoic acid
Molecular Formula:	C20H32O3
Molecular Weight:	320.473 g/mol
InChI Key:	GCZRCCHPLVMMJE-RLZWZWKOSA-N
https://pubchem.ncbi.nlm.nih.gov/compound/14123410
</body>
</html>
</celldesigner:notes>
<celldesigner:annotation>
<celldesigner:complexSpecies>s702</celldesigner:complexSpecies>
<celldesigner:speciesIdentity>
<celldesigner:class>SIMPLE_MOLECULE</celldesigner:class>
<celldesigner:name>11-HETE</celldesigner:name>
</celldesigner:speciesIdentity>
</celldesigner:annotation>
</celldesigner:species>
<celldesigner:species id="s711" name="Ppara">
<celldesigner:notes>
<html xmlns="http://www.w3.org/1999/xhtml">
<head>
<title/>
</head>
<body>
peroxisome proliferator activated receptor alpha
Mus musculus:Ppara
Synonyms:Nr1c1, AW742785, PPARalpha, Ppar, AI118064, expressed sequence AI118064, RIKEN cDNA 4933429D07 gene, 4933429D07Rik, expressed sequence AW742785, PPAR-alpha, peroxisome proliferator activated receptor
Homo sapiens:PPARA
Rattus norvegicus:Ppara
http://www.alliancegenome.org/gene/MGI:104740
PMID: 16113065
PMID: 17431031
PMID: 11729303
</body>
</html>
</celldesigner:notes>
<celldesigner:annotation>
<celldesigner:complexSpecies>s709</celldesigner:complexSpecies>
<celldesigner:speciesIdentity>
<celldesigner:class>PROTEIN</celldesigner:class>
<celldesigner:proteinReference>pr19</celldesigner:proteinReference>
</celldesigner:speciesIdentity>
</celldesigner:annotation>
</celldesigner:species>
<celldesigner:species id="s712" name="8-HETE">
<celldesigner:notes>
<html xmlns="http://www.w3.org/1999/xhtml">
<head>
<title/>
</head>
<body>
8-hydroxy-eicosatetraenoic acid
PubChem CID:	11976122
Chemical Names: 8-hydroxy-eicosatetraenoic acid; 8-Hete; 8-hydroxy-5Z,9E,11Z,14Z-eicosatetraenoic acid; (+/-)8-Hydroxy-5Z,9E,11Z,14Z-eicosatetraenoic acid
Molecular Formula:	C20H32O3
Molecular Weight:	320.473 g/mol
InChI Key:	NLUNAYAEIJYXRB-HEJOTXCHSA-N
https://pubchem.ncbi.nlm.nih.gov/compound/11976122
</body>
</html>
</celldesigner:notes>
<celldesigner:annotation>
<celldesigner:complexSpecies>s709</celldesigner:complexSpecies>
<celldesigner:speciesIdentity>
<celldesigner:class>SIMPLE_MOLECULE</celldesigner:class>
<celldesigner:name>8-HETE</celldesigner:name>
</celldesigner:speciesIdentity>
</celldesigner:annotation>
</celldesigner:species>
<celldesigner:species id="s717" name="Cnr1">
<celldesigner:notes>
<html xmlns="http://www.w3.org/1999/xhtml">
<head>
<title/>
</head>
<body>
cannabinoid receptor 1 (brain)
Mus musculus:Cnr1
Synonyms:CB1R, CB1
Homo sapiens:CNR1
Rattus norvegicus:Cnr1
http://www.alliancegenome.org/gene/MGI:104615
PMID: 8395053
</body>
</html>
</celldesigner:notes>
<celldesigner:annotation>
<celldesigner:complexSpecies>s713</celldesigner:complexSpecies>
<celldesigner:speciesIdentity>
<celldesigner:class>PROTEIN</celldesigner:class>
<celldesigner:proteinReference>pr20</celldesigner:proteinReference>
</celldesigner:speciesIdentity>
</celldesigner:annotation>
</celldesigner:species>
<celldesigner:species id="s718" name="Cnr2">
<celldesigner:notes>
<html xmlns="http://www.w3.org/1999/xhtml">
<head>
<title/>
</head>
<body>
cannabinoid receptor 2 (macrophage)
Mus musculus:Cnr2
Synonyms:CB2, CB2-R, cannabinoid receptor 2 (spleen)
Homo sapiens:CNR2
Rattus norvegicus:Cnr2
http://www.alliancegenome.org/gene/MGI:104650
PMID: 8395053
</body>
</html>
</celldesigner:notes>
<celldesigner:annotation>
<celldesigner:complexSpecies>s715</celldesigner:complexSpecies>
<celldesigner:speciesIdentity>
<celldesigner:class>PROTEIN</celldesigner:class>
<celldesigner:proteinReference>pr21</celldesigner:proteinReference>
</celldesigner:speciesIdentity>
</celldesigner:annotation>
</celldesigner:species>
<celldesigner:species id="s719" name="Trpv4">
<celldesigner:notes>
<html xmlns="http://www.w3.org/1999/xhtml">
<head>
<title/>
</head>
<body>
transient receptor potential cation channel, subfamily V, member 4
Mus musculus:Trpv4
Synonyms:Trp12, VROAC, VR-OAC, VRL-2, OTRPC4, RIKEN cDNA 0610033B08 gene, 0610033B08Rik
Homo sapiens:TRPV4
Rattus norvegicus:Trpv4
http://www.alliancegenome.org/gene/MGI:1926945
PMID: 12879072
</body>
</html>
</celldesigner:notes>
<celldesigner:annotation>
<celldesigner:complexSpecies>s716</celldesigner:complexSpecies>
<celldesigner:speciesIdentity>
<celldesigner:class>PROTEIN</celldesigner:class>
<celldesigner:proteinReference>pr31</celldesigner:proteinReference>
</celldesigner:speciesIdentity>
</celldesigner:annotation>
</celldesigner:species>
<celldesigner:species id="s720" name="AEA">
<celldesigner:notes>
<html xmlns="http://www.w3.org/1999/xhtml">
<head>
<title/>
</head>
<body>
anandamide
PubChem CID:	5281969
Chemical Names: anandamide; Anandamide; Arachidonylethanolamide; Arachidonoyl ethanolamide; Anandamide (20.4, n-6); N-arachidonoyl ethanolamine; Arachidonoylethanolamide
Molecular Formula:	C22H37NO2
Molecular Weight:	347.543 g/mol
InChI Key:	LGEQQWMQCRIYKG-DOFZRALJSA-N
https://pubchem.ncbi.nlm.nih.gov/compound/5281969
</body>
</html>
</celldesigner:notes>
<celldesigner:annotation>
<celldesigner:complexSpecies>s713</celldesigner:complexSpecies>
<celldesigner:speciesIdentity>
<celldesigner:class>SIMPLE_MOLECULE</celldesigner:class>
<celldesigner:name>AEA</celldesigner:name>
</celldesigner:speciesIdentity>
</celldesigner:annotation>
</celldesigner:species>
<celldesigner:species id="s721" name="AEA">
<celldesigner:notes>
<html xmlns="http://www.w3.org/1999/xhtml">
<head>
<title/>
</head>
<body>
anandamide
PubChem CID:	5281969
Chemical Names: anandamide; Anandamide; Arachidonylethanolamide; Arachidonoyl ethanolamide; Anandamide (20.4, n-6); N-arachidonoyl ethanolamine; Arachidonoylethanolamide
Molecular Formula:	C22H37NO2
Molecular Weight:	347.543 g/mol
InChI Key:	LGEQQWMQCRIYKG-DOFZRALJSA-N
https://pubchem.ncbi.nlm.nih.gov/compound/5281969
</body>
</html>
</celldesigner:notes>
<celldesigner:annotation>
<celldesigner:complexSpecies>s715</celldesigner:complexSpecies>
<celldesigner:speciesIdentity>
<celldesigner:class>SIMPLE_MOLECULE</celldesigner:class>
<celldesigner:name>AEA</celldesigner:name>
</celldesigner:speciesIdentity>
</celldesigner:annotation>
</celldesigner:species>
<celldesigner:species id="s725" name="PAF">
<celldesigner:notes>
<html xmlns="http://www.w3.org/1999/xhtml">
<head>
<title/>
</head>
<body>
platelet-activating factor
PubChem CID:	108156
Chemical Names: platelet-activating factor; Platelet activating factor; C16-PAF; Hag-PC; Hexadecyl-paf-acether; 1-O-Hexadecyl-2-acetyl-sn-glycero-3-phosphocholine
Molecular Formula:	C26H54NO7P
Molecular Weight:	523.692 g/mol
InChI Key:	HVAUUPRFYPCOCA-AREMUKBSSA-N
https://pubchem.ncbi.nlm.nih.gov/compound/108156
</body>
</html>
</celldesigner:notes>
<celldesigner:annotation>
<celldesigner:complexSpecies>s723</celldesigner:complexSpecies>
<celldesigner:speciesIdentity>
<celldesigner:class>SIMPLE_MOLECULE</celldesigner:class>
<celldesigner:name>PAF</celldesigner:name>
</celldesigner:speciesIdentity>
</celldesigner:annotation>
</celldesigner:species>
<celldesigner:species id="s729" name="5S,6R-LXA4">
<celldesigner:notes>
<html xmlns="http://www.w3.org/1999/xhtml">
<head>
<title/>
</head>
<body>
5S,6R-lipoxin A4
PubChem CID:	5280914
Chemical Names: 5S,6R-lipoxin A4; Lipoxin A4; LXA4; 5S,6R-LipoxinA4; 5,6,15-triHETE; 5S,6R,15S-trihydroxy-7E,9E,11Z,13E-Eicosatetraenoic acid
Molecular Formula:	C20H32O5
Molecular Weight:	352.471 g/mol
InChI Key:	IXAQOQZEOGMIQS-SSQFXEBMSA-N
https://pubchem.ncbi.nlm.nih.gov/compound/5280914
</body>
</html>
</celldesigner:notes>
<celldesigner:annotation>
<celldesigner:complexSpecies>s727</celldesigner:complexSpecies>
<celldesigner:speciesIdentity>
<celldesigner:class>SIMPLE_MOLECULE</celldesigner:class>
<celldesigner:name>5S,6R-LXA4</celldesigner:name>
</celldesigner:speciesIdentity>
</celldesigner:annotation>
</celldesigner:species>
<celldesigner:species id="s730" name="Fpr2">
<celldesigner:notes>
<html xmlns="http://www.w3.org/1999/xhtml">
<head>
<title/>
</head>
<body>
formyl peptide receptor 2
Mus musculus:SynonymsRIKEN cDNA E330010I07 gene, E330010I07Rik, Fpr-rs2, formyl peptide receptor, related sequence 2
Homo sapiens:FPR2
Rattus norvegicus:Fpr3
Rattus norvegicus:Fpr2
http://www.alliancegenome.org/gene/MGI:1278319
PMID: 24993159
PMID: 22542696
PMID: 16968948
</body>
</html>
</celldesigner:notes>
<celldesigner:annotation>
<celldesigner:complexSpecies>s727</celldesigner:complexSpecies>
<celldesigner:speciesIdentity>
<celldesigner:class>PROTEIN</celldesigner:class>
<celldesigner:proteinReference>pr27</celldesigner:proteinReference>
</celldesigner:speciesIdentity>
</celldesigner:annotation>
</celldesigner:species>
<celldesigner:species id="s733" name="Ffar4">
<celldesigner:notes>
<html xmlns="http://www.w3.org/1999/xhtml">
<head>
<title/>
</head>
<body>
free fatty acid receptor 4
Mus musculus:Ffar4
Synonyms:O3far1, Gpr129, omega-3 fatty acid receptor 1, Gpr120, AI552415, Ffa4, Pgr4, G protein-coupled receptor 120, expressed sequence AI552415
Homo sapiens:FFAR4
Rattus norvegicus:Ffar4
http://www.alliancegenome.org/gene/MGI:2147577
PMID: 20813258
PMID: 22542696
</body>
</html>
</celldesigner:notes>
<celldesigner:annotation>
<celldesigner:complexSpecies>s731</celldesigner:complexSpecies>
<celldesigner:speciesIdentity>
<celldesigner:class>PROTEIN</celldesigner:class>
<celldesigner:proteinReference>pr24</celldesigner:proteinReference>
</celldesigner:speciesIdentity>
</celldesigner:annotation>
</celldesigner:species>
<celldesigner:species id="s737" name="7-HDoHE">
<celldesigner:notes>
<html xmlns="http://www.w3.org/1999/xhtml">
<head>
<title/>
</head>
<body>
7-hydroxy-docosahexaenoic acid
PubChem CID:	16061142
Chemical Names: 7-hydroxy-docosahexaenoic acid; (+/-)-7-HDoHE; 7-HDoHE; (+/-)-7-hydroxy-4Z,8E,10Z,13Z,16Z,19Z-docosahexaenoic acid; (+/-)7-HDoHE
Molecular Formula:	C22H32O3
Molecular Weight:	344.495 g/mol
InChI Key:	OZXAIGIRPOOJTI-XJAVJPOHSA-N
https://pubchem.ncbi.nlm.nih.gov/compound/16061142
</body>
</html>
</celldesigner:notes>
<celldesigner:annotation>
<celldesigner:complexSpecies>s735</celldesigner:complexSpecies>
<celldesigner:speciesIdentity>
<celldesigner:class>SIMPLE_MOLECULE</celldesigner:class>
<celldesigner:name>7-HDoHE</celldesigner:name>
</celldesigner:speciesIdentity>
</celldesigner:annotation>
</celldesigner:species>
<celldesigner:species id="s738" name="Pparg">
<celldesigner:notes>
<html xmlns="http://www.w3.org/1999/xhtml">
<head>
<title/>
</head>
<body>
peroxisome proliferator activated receptor gamma
Mus musculus:Pparg
Synonyms:PPAR-gamma, Ppar-gamma2, PPARgamma2, PPARgamma, Nr1c3
Homo sapiens:PPARG
Rattus norvegicus:Pparg
http://www.alliancegenome.org/gene/MGI:97747
PMID: 12148545
PMID: 17449869
PMID: 20154695
PMID: 17056761
</body>
</html>
</celldesigner:notes>
<celldesigner:annotation>
<celldesigner:complexSpecies>s735</celldesigner:complexSpecies>
<celldesigner:speciesIdentity>
<celldesigner:class>PROTEIN</celldesigner:class>
<celldesigner:proteinReference>pr22</celldesigner:proteinReference>
</celldesigner:speciesIdentity>
</celldesigner:annotation>
</celldesigner:species>
<celldesigner:species id="s741" name="Maresin1">
<celldesigner:notes>
<html xmlns="http://www.w3.org/1999/xhtml">
<head>
<title/>
</head>
<body>
maresin1
PubChem CID:	60201795
Chemical Names: maresin1; Maresin 1
Molecular Formula:	C22H32O4
Molecular Weight:	360.494 g/mol
InChI Key:	HLHYXXBCQOUTGK-FHCQLJOMSA-N
https://pubchem.ncbi.nlm.nih.gov/compound/60201795
PMID: 24656045
</body>
</html>
</celldesigner:notes>
<celldesigner:annotation>
<celldesigner:complexSpecies>s745</celldesigner:complexSpecies>
<celldesigner:speciesIdentity>
<celldesigner:class>SIMPLE_MOLECULE</celldesigner:class>
<celldesigner:name>Maresin1</celldesigner:name>
</celldesigner:speciesIdentity>
</celldesigner:annotation>
</celldesigner:species>
<celldesigner:species id="s742" name="Trpv1">
<celldesigner:notes>
<html xmlns="http://www.w3.org/1999/xhtml">
<head>
<title/>
</head>
<body>
transient receptor potential cation channel, subfamily V, member 1
Mus musculus:Trpv1
Synonyms:VR-1, Vr1, vanilloid receptor subtype 1, capsaicin receptor, OTRPC1
Homo sapiens:TRPV1
Rattus norvegicus:Trpv1
http://www.alliancegenome.org/gene/MGI:1341787
PMID: 23747022
</body>
</html>
</celldesigner:notes>
<celldesigner:annotation>
<celldesigner:complexSpecies>s745</celldesigner:complexSpecies>
<celldesigner:speciesIdentity>
<celldesigner:class>PROTEIN</celldesigner:class>
<celldesigner:proteinReference>pr28</celldesigner:proteinReference>
</celldesigner:speciesIdentity>
</celldesigner:annotation>
</celldesigner:species>
<celldesigner:species id="s748" name="GPR32">
<celldesigner:notes>
<html xmlns="http://www.w3.org/1999/xhtml">
<head>
<title/>
</head>
<body>
G protein-coupled receptor 32
Homo sapiens:GPR32
Synonyms:resolvin D1 receptor, RVDR1, probable G-protein coupled receptor 32
Rattus norvegicus:Gpr32
http://www.alliancegenome.org/gene/HGNC:4487
PMID: 24993159
PMID: 22542696
</body>
</html>
</celldesigner:notes>
<celldesigner:annotation>
<celldesigner:complexSpecies>s746</celldesigner:complexSpecies>
<celldesigner:speciesIdentity>
<celldesigner:class>PROTEIN</celldesigner:class>
<celldesigner:proteinReference>pr26</celldesigner:proteinReference>
</celldesigner:speciesIdentity>
</celldesigner:annotation>
</celldesigner:species>
<celldesigner:species id="s749" name="Resolvin D1">
<celldesigner:notes>
<html xmlns="http://www.w3.org/1999/xhtml">
<head>
<title/>
</head>
<body>
resolvin D1
PubChem CID:	53394122
Chemical Names: resolvin D1; Resolvin D1; 17(R)-Resolvin D1; 7,8,17-TRIHYDROXYDOCOSA-4,9,11,13,15,19-HEXAENOIC ACID
Molecular Formula:	C22H32O5
Molecular Weight:	376.493 g/mol
InChI Key:	OIWTWACQMDFHJG-UHFFFAOYSA-N
https://pubchem.ncbi.nlm.nih.gov/compound/53394122
PMID: 24656045
PMID: 23967366
</body>
</html>
</celldesigner:notes>
<celldesigner:annotation>
<celldesigner:complexSpecies>s743</celldesigner:complexSpecies>
<celldesigner:speciesIdentity>
<celldesigner:class>SIMPLE_MOLECULE</celldesigner:class>
<celldesigner:name>Resolvin D1</celldesigner:name>
</celldesigner:speciesIdentity>
</celldesigner:annotation>
</celldesigner:species>
<celldesigner:species id="s750" name="Resolvin D1">
<celldesigner:notes>
<html xmlns="http://www.w3.org/1999/xhtml">
<head>
<title/>
</head>
<body>
resolvin D1
PubChem CID:	53394122
Chemical Names: resolvin D1; Resolvin D1; 17(R)-Resolvin D1; 7,8,17-TRIHYDROXYDOCOSA-4,9,11,13,15,19-HEXAENOIC ACID
Molecular Formula:	C22H32O5
Molecular Weight:	376.493 g/mol
InChI Key:	OIWTWACQMDFHJG-UHFFFAOYSA-N
https://pubchem.ncbi.nlm.nih.gov/compound/53394122
PMID: 24656045
PMID: 23967366
</body>
</html>
</celldesigner:notes>
<celldesigner:annotation>
<celldesigner:complexSpecies>s746</celldesigner:complexSpecies>
<celldesigner:speciesIdentity>
<celldesigner:class>SIMPLE_MOLECULE</celldesigner:class>
<celldesigner:name>Resolvin D1</celldesigner:name>
</celldesigner:speciesIdentity>
</celldesigner:annotation>
</celldesigner:species>
<celldesigner:species id="s754" name="17-HDoHE">
<celldesigner:notes>
<html xmlns="http://www.w3.org/1999/xhtml">
<head>
<title/>
</head>
<body>
17-hydroxy-docosahexaenoic acid
PubChem CID:	6439179
Chemical Names: 17-hydroxy-docosahexaenoic acid; 17-Hdhe; 17-Hydroxydocosahexaenoic acid; 17-hydroxy-DHA; (+/-)-17-HDoHE; 17-HDoHE; 17-Hydroxy-4,7,10,13,15,19-docosahexaenoic acid
Molecular Formula:	C22H32O3
Molecular Weight:	344.495 g/mol
InChI Key:	SWTYBBUBEPPYCX-VIIQGJSXSA-N
https://pubchem.ncbi.nlm.nih.gov/compound/6439179
</body>
</html>
</celldesigner:notes>
<celldesigner:annotation>
<celldesigner:complexSpecies>s751</celldesigner:complexSpecies>
<celldesigner:speciesIdentity>
<celldesigner:class>SIMPLE_MOLECULE</celldesigner:class>
<celldesigner:name>17-HDoHE</celldesigner:name>
</celldesigner:speciesIdentity>
</celldesigner:annotation>
</celldesigner:species>
<celldesigner:species id="s755" name="Pparg">
<celldesigner:notes>
<html xmlns="http://www.w3.org/1999/xhtml">
<head>
<title/>
</head>
<body>
peroxisome proliferator activated receptor gamma
Mus musculus:Pparg
Synonyms:PPAR-gamma, Ppar-gamma2, PPARgamma2, PPARgamma, Nr1c3
Homo sapiens:PPARG
Rattus norvegicus:Pparg
http://www.alliancegenome.org/gene/MGI:97747
PMID: 12148545
PMID: 17449869
PMID: 20154695
PMID: 17056761
</body>
</html>
</celldesigner:notes>
<celldesigner:annotation>
<celldesigner:complexSpecies>s751</celldesigner:complexSpecies>
<celldesigner:speciesIdentity>
<celldesigner:class>PROTEIN</celldesigner:class>
<celldesigner:proteinReference>pr22</celldesigner:proteinReference>
</celldesigner:speciesIdentity>
</celldesigner:annotation>
</celldesigner:species>
<celldesigner:species id="s761" name="Ltb4r1">
<celldesigner:notes>
<html xmlns="http://www.w3.org/1999/xhtml">
<head>
<title/>
</head>
<body>
leukotriene B4 receptor 1
Mus musculus:Ltb4r1
Synonyms:mBLTR, BLT1, BLTR
Homo sapiens:LTB4R
Rattus norvegicus:Ltb4r
http://www.alliancegenome.org/gene/MGI:1309472
PMID: 15866883
PMID: 21766791
</body>
</html>
</celldesigner:notes>
<celldesigner:annotation>
<celldesigner:complexSpecies>s759</celldesigner:complexSpecies>
<celldesigner:speciesIdentity>
<celldesigner:class>PROTEIN</celldesigner:class>
<celldesigner:proteinReference>pr16</celldesigner:proteinReference>
</celldesigner:speciesIdentity>
</celldesigner:annotation>
</celldesigner:species>
<celldesigner:species id="s762" name="Cmklr1">
<celldesigner:notes>
<html xmlns="http://www.w3.org/1999/xhtml">
<head>
<title/>
</head>
<body>
chemokine-like receptor 1
Mus musculus:Cmklr1
Synonyms:Gpcr27, G-protein coupled receptor 27, ChemR23
Homo sapiens:CMKLR1
Rattus norvegicus:Cmklr1
http://www.alliancegenome.org/gene/MGI:109603
PMID: 21766791
</body>
</html>
</celldesigner:notes>
<celldesigner:annotation>
<celldesigner:complexSpecies>s760</celldesigner:complexSpecies>
<celldesigner:speciesIdentity>
<celldesigner:class>PROTEIN</celldesigner:class>
<celldesigner:proteinReference>pr29</celldesigner:proteinReference>
</celldesigner:speciesIdentity>
</celldesigner:annotation>
</celldesigner:species>
<celldesigner:species id="s763" name="Resolvin E1">
<celldesigner:notes>
<html xmlns="http://www.w3.org/1999/xhtml">
<head>
<title/>
</head>
<body>
resolvin E1
PubChem CID:	16061125
Chemical Names: resolvin E1; Resolvin E2; 5S,18R-dihydroxy-6E,8Z,11Z,14Z,16E-eicosapentaenoic acid; RvE2
Molecular Formula:	C20H30O4
Molecular Weight:	334.456 g/mol
InChI Key:	KPRHYAOSTOHNQA-NNQKPOSRSA-N
https://pubchem.ncbi.nlm.nih.gov/compound/16061125
PMID: 24656045
PMID: 23967366
</body>
</html>
</celldesigner:notes>
<celldesigner:annotation>
<celldesigner:complexSpecies>s759</celldesigner:complexSpecies>
<celldesigner:speciesIdentity>
<celldesigner:class>SIMPLE_MOLECULE</celldesigner:class>
<celldesigner:name>Resolvin E1</celldesigner:name>
</celldesigner:speciesIdentity>
</celldesigner:annotation>
</celldesigner:species>
<celldesigner:species id="s764" name="Resolvin E1">
<celldesigner:notes>
<html xmlns="http://www.w3.org/1999/xhtml">
<head>
<title/>
</head>
<body>
resolvin E1
PubChem CID:	16061125
Chemical Names: resolvin E1; Resolvin E2; 5S,18R-dihydroxy-6E,8Z,11Z,14Z,16E-eicosapentaenoic acid; RvE2
Molecular Formula:	C20H30O4
Molecular Weight:	334.456 g/mol
InChI Key:	KPRHYAOSTOHNQA-NNQKPOSRSA-N
https://pubchem.ncbi.nlm.nih.gov/compound/16061125
PMID: 24656045
PMID: 23967366
</body>
</html>
</celldesigner:notes>
<celldesigner:annotation>
<celldesigner:complexSpecies>s760</celldesigner:complexSpecies>
<celldesigner:speciesIdentity>
<celldesigner:class>SIMPLE_MOLECULE</celldesigner:class>
<celldesigner:name>Resolvin E1</celldesigner:name>
</celldesigner:speciesIdentity>
</celldesigner:annotation>
</celldesigner:species>
<celldesigner:species id="s610" name="DGLA">
<celldesigner:notes>
<html xmlns="http://www.w3.org/1999/xhtml">
<head>
<title/>
</head>
<body>
dihomo gamma linolenic acid
PubChem CID:	5280581
Chemical Names: dihomo gamma linolenic acid; Dihomo-gamma-linolenic acid; DGLA; Gamma-Homolinolenic acid; 8,11,14-Eicosatrienoic acid; Homo-gamma-linolenic acid; Bishomo-gamma-linolenic acid
Molecular Formula:	C20H34O2
Molecular Weight:	306.49 g/mol
InChI Key:	HOBAELRKJCKHQD-QNEBEIHSSA-N
https://pubchem.ncbi.nlm.nih.gov/compound/5280581
</body>
</html>
</celldesigner:notes>
<celldesigner:annotation>
<celldesigner:complexSpecies>s607</celldesigner:complexSpecies>
<celldesigner:speciesIdentity>
<celldesigner:class>SIMPLE_MOLECULE</celldesigner:class>
<celldesigner:name>DGLA</celldesigner:name>
</celldesigner:speciesIdentity>
</celldesigner:annotation>
</celldesigner:species>
<celldesigner:species id="s609" name="Ffar4">
<celldesigner:notes>
<html xmlns="http://www.w3.org/1999/xhtml">
<head>
<title/>
</head>
<body>
free fatty acid receptor 4
Mus musculus:Ffar4
Synonyms:O3far1, Gpr129, omega-3 fatty acid receptor 1, Gpr120, AI552415, Ffa4, Pgr4, G protein-coupled receptor 120, expressed sequence AI552415
Homo sapiens:FFAR4
Rattus norvegicus:Ffar4
http://www.alliancegenome.org/gene/MGI:2147577
PMID: 20813258
PMID: 22542696
</body>
</html>
</celldesigner:notes>
<celldesigner:annotation>
<celldesigner:complexSpecies>s607</celldesigner:complexSpecies>
<celldesigner:speciesIdentity>
<celldesigner:class>PROTEIN</celldesigner:class>
<celldesigner:proteinReference>pr24</celldesigner:proteinReference>
</celldesigner:speciesIdentity>
</celldesigner:annotation>
</celldesigner:species>
<celldesigner:species id="s617" name="5,6-EET">
<celldesigner:notes>
<html xmlns="http://www.w3.org/1999/xhtml">
<head>
<title/>
</head>
<body>
5,6-epoxy-eicosatrienoic acid
PubChem CID:	5283202
Chemical Names: 5,6-epoxy-eicosatrienoic acid; 5,6-Eet; (+/-)5,6-EpETrE; 5,6-epoxy-8Z,11Z,14Z-eicosatrienoic acid; 5,6-EpETrE; 5,6-epoxyeicosatrienoic acid
Molecular Formula:	C20H32O3
Molecular Weight:	320.473 g/mol
InChI Key:	VBQNSZQZRAGRIX-QNEBEIHSSA-N
https://pubchem.ncbi.nlm.nih.gov/compound/5283202
</body>
</html>
</celldesigner:notes>
<celldesigner:annotation>
<celldesigner:complexSpecies>s616</celldesigner:complexSpecies>
<celldesigner:speciesIdentity>
<celldesigner:class>SIMPLE_MOLECULE</celldesigner:class>
<celldesigner:name>5,6-EET</celldesigner:name>
</celldesigner:speciesIdentity>
</celldesigner:annotation>
</celldesigner:species>
<celldesigner:species id="s615" name="5,6-EET">
<celldesigner:notes>
<html xmlns="http://www.w3.org/1999/xhtml">
<head>
<title/>
</head>
<body>
5,6-epoxy-eicosatrienoic acid
PubChem CID:	5283202
Chemical Names: 5,6-epoxy-eicosatrienoic acid; 5,6-Eet; (+/-)5,6-EpETrE; 5,6-epoxy-8Z,11Z,14Z-eicosatrienoic acid; 5,6-EpETrE; 5,6-epoxyeicosatrienoic acid
Molecular Formula:	C20H32O3
Molecular Weight:	320.473 g/mol
InChI Key:	VBQNSZQZRAGRIX-QNEBEIHSSA-N
https://pubchem.ncbi.nlm.nih.gov/compound/5283202
</body>
</html>
</celldesigner:notes>
<celldesigner:annotation>
<celldesigner:complexSpecies>s613</celldesigner:complexSpecies>
<celldesigner:speciesIdentity>
<celldesigner:class>SIMPLE_MOLECULE</celldesigner:class>
<celldesigner:name>5,6-EET</celldesigner:name>
</celldesigner:speciesIdentity>
</celldesigner:annotation>
</celldesigner:species>
<celldesigner:species id="s621" name="Ppara">
<celldesigner:notes>
<html xmlns="http://www.w3.org/1999/xhtml">
<head>
<title/>
</head>
<body>
peroxisome proliferator activated receptor alpha
Mus musculus:Ppara
Synonyms:Nr1c1, AW742785, PPARalpha, Ppar, AI118064, expressed sequence AI118064, RIKEN cDNA 4933429D07 gene, 4933429D07Rik, expressed sequence AW742785, PPAR-alpha, peroxisome proliferator activated receptor
Homo sapiens:PPARA
Rattus norvegicus:Ppara
http://www.alliancegenome.org/gene/MGI:104740
PMID: 16113065
PMID: 17431031
PMID: 11729303
</body>
</html>
</celldesigner:notes>
<celldesigner:annotation>
<celldesigner:complexSpecies>s619</celldesigner:complexSpecies>
<celldesigner:speciesIdentity>
<celldesigner:class>PROTEIN</celldesigner:class>
<celldesigner:proteinReference>pr19</celldesigner:proteinReference>
</celldesigner:speciesIdentity>
</celldesigner:annotation>
</celldesigner:species>
<celldesigner:species id="s620" name="11,12-EET">
<celldesigner:notes>
<html xmlns="http://www.w3.org/1999/xhtml">
<head>
<title/>
</head>
<body>
11,12-epoxy-eicosatrienoic acid
PubChem CID:	6440793
Chemical Names: 11,12-epoxy-eicosatrienoic acid; 11R,12S-EpETrE; 11R,12S-EET; 11R,12S-epoxy-5Z,8Z,14Z-eicosatrienoic acid; 11,12-Eet; (11R,12S)-EpETrE
Molecular Formula:	C20H32O3
Molecular Weight:	320.473 g/mol
InChI Key:	DXOYQVHGIODESM-MFYAFOOZSA-N
https://pubchem.ncbi.nlm.nih.gov/compound/6440793
</body>
</html>
</celldesigner:notes>
<celldesigner:annotation>
<celldesigner:complexSpecies>s619</celldesigner:complexSpecies>
<celldesigner:speciesIdentity>
<celldesigner:class>SIMPLE_MOLECULE</celldesigner:class>
<celldesigner:name>11,12-EET</celldesigner:name>
</celldesigner:speciesIdentity>
</celldesigner:annotation>
</celldesigner:species>
<celldesigner:species id="s624" name="14,15-DHET">
<celldesigner:notes>
<html xmlns="http://www.w3.org/1999/xhtml">
<head>
<title/>
</head>
<body>
14,15-dihydroxy-eicosatrienoic acid
PubChem CID:	5283147
Chemical Names: 14,15-dihydroxy-eicosatrienoic acid; 14,15-DHET; (+/-)14,15-DiHETrE; 14,15-dihydroxyeicosatrienoic Acid; 14,15-dihydroxy-5Z,8Z,11Z-eicosatrienoic acid; 14,15-DiHETrE; (5Z,8Z,11Z)-14,15-Dihydroxyicosa-5,8,11-trienoic acid
Molecular Formula:	C20H34O4
Molecular Weight:	338.488 g/mol
InChI Key:	SYAWGTIVOGUZMM-ILYOTBPNSA-N
https://pubchem.ncbi.nlm.nih.gov/compound/5283147
</body>
</html>
</celldesigner:notes>
<celldesigner:annotation>
<celldesigner:complexSpecies>s622</celldesigner:complexSpecies>
<celldesigner:speciesIdentity>
<celldesigner:class>SIMPLE_MOLECULE</celldesigner:class>
<celldesigner:name>14,15-DHET</celldesigner:name>
</celldesigner:speciesIdentity>
</celldesigner:annotation>
</celldesigner:species>
<celldesigner:species id="s623" name="Ppara">
<celldesigner:notes>
<html xmlns="http://www.w3.org/1999/xhtml">
<head>
<title/>
</head>
<body>
peroxisome proliferator activated receptor alpha
Mus musculus:Ppara
Synonyms:Nr1c1, AW742785, PPARalpha, Ppar, AI118064, expressed sequence AI118064, RIKEN cDNA 4933429D07 gene, 4933429D07Rik, expressed sequence AW742785, PPAR-alpha, peroxisome proliferator activated receptor
Homo sapiens:PPARA
Rattus norvegicus:Ppara
http://www.alliancegenome.org/gene/MGI:104740
PMID: 16113065
PMID: 17431031
PMID: 11729303
</body>
</html>
</celldesigner:notes>
<celldesigner:annotation>
<celldesigner:complexSpecies>s622</celldesigner:complexSpecies>
<celldesigner:speciesIdentity>
<celldesigner:class>PROTEIN</celldesigner:class>
<celldesigner:proteinReference>pr19</celldesigner:proteinReference>
</celldesigner:speciesIdentity>
</celldesigner:annotation>
</celldesigner:species>
<celldesigner:species id="s627" name="Ptgfr">
<celldesigner:notes>
<html xmlns="http://www.w3.org/1999/xhtml">
<head>
<title/>
</head>
<body>
prostaglandin F receptor
Mus musculus:Ptgfr
Synonyms:AI957154, FP, PGF, expressed sequence AI957154
Homo sapiens:PTGFR
Rattus norvegicus:Ptgfr
http://www.alliancegenome.org/gene/MGI:97796
PMID: 15380812
</body>
</html>
</celldesigner:notes>
<celldesigner:annotation>
<celldesigner:complexSpecies>s625</celldesigner:complexSpecies>
<celldesigner:speciesIdentity>
<celldesigner:class>PROTEIN</celldesigner:class>
<celldesigner:proteinReference>pr12</celldesigner:proteinReference>
</celldesigner:speciesIdentity>
</celldesigner:annotation>
</celldesigner:species>
<celldesigner:species id="s626" name="PGF2a">
<celldesigner:notes>
<html xmlns="http://www.w3.org/1999/xhtml">
<head>
<title/>
</head>
<body>
prostaglandin F2alpha
PubChem CID:	5280363
Chemical Names:	Dinoprost; Prostaglandin F2alpha; Prostaglandin F2a; Amoglandin; Enzaprost; PGF2alpha   More...
Molecular Formula:	C20H34O5
Molecular Weight:	354.487 g/mol
InChI Key:	PXGPLTODNUVGFL-YNNPMVKQSA-N
https://pubchem.ncbi.nlm.nih.gov/compound/5280363
</body>
</html>
</celldesigner:notes>
<celldesigner:annotation>
<celldesigner:complexSpecies>s625</celldesigner:complexSpecies>
<celldesigner:speciesIdentity>
<celldesigner:class>SIMPLE_MOLECULE</celldesigner:class>
<celldesigner:name>PGF2a</celldesigner:name>
</celldesigner:speciesIdentity>
</celldesigner:annotation>
</celldesigner:species>
<celldesigner:species id="s636" name="Ptger2">
<celldesigner:notes>
<html xmlns="http://www.w3.org/1999/xhtml">
<head>
<title/>
</head>
<body>
prostaglandin E receptor 2 (subtype EP2)
Mus musculus:Ptger2
Synonyms:EP2, prostaglandin E receptor EP2 subtype, EP2 receptor, Ptgerep2
Homo sapiens:PTGER2
Rattus norvegicus:Ptger2
http://www.alliancegenome.org/gene/MGI:97794
PMID: 15380812
PMID: 22318727
</body>
</html>
</celldesigner:notes>
<celldesigner:annotation>
<celldesigner:complexSpecies>s630</celldesigner:complexSpecies>
<celldesigner:speciesIdentity>
<celldesigner:class>PROTEIN</celldesigner:class>
<celldesigner:proteinReference>pr8</celldesigner:proteinReference>
</celldesigner:speciesIdentity>
</celldesigner:annotation>
</celldesigner:species>
<celldesigner:species id="s640" name="PGE2">
<celldesigner:notes>
<html xmlns="http://www.w3.org/1999/xhtml">
<head>
<title/>
</head>
<body>
prostaglandin E2
PubChem CID:	5280360
Chemical Names: prostaglandin E2; Prostaglandin E2; Dinoprostone; PGE2; Prostin E2
Molecular Formula:	C20H32O5
Molecular Weight:	352.471 g/mol
InChI Key:	XEYBRNLFEZDVAW-ARSRFYASSA-N
https://pubchem.ncbi.nlm.nih.gov/compound/5280360
</body>
</html>
</celldesigner:notes>
<celldesigner:annotation>
<celldesigner:complexSpecies>s632</celldesigner:complexSpecies>
<celldesigner:speciesIdentity>
<celldesigner:class>SIMPLE_MOLECULE</celldesigner:class>
<celldesigner:name>PGE2</celldesigner:name>
</celldesigner:speciesIdentity>
</celldesigner:annotation>
</celldesigner:species>
<celldesigner:species id="s637" name="Ptger3">
<celldesigner:notes>
<html xmlns="http://www.w3.org/1999/xhtml">
<head>
<title/>
</head>
<body>
prostaglandin E receptor 3 (subtype EP3)
Mus musculus:Ptger3
Synonyms:Pgerep3, Ptgerep3, prostaglandin E receptor EP3 subtype, EP3
Homo sapiens:PTGER3
Rattus norvegicus:Ptger3
http://www.alliancegenome.org/gene/MGI:97795
PMID: 15380812
PMID: 22318727
</body>
</html>
</celldesigner:notes>
<celldesigner:annotation>
<celldesigner:complexSpecies>s632</celldesigner:complexSpecies>
<celldesigner:speciesIdentity>
<celldesigner:class>PROTEIN</celldesigner:class>
<celldesigner:proteinReference>pr9</celldesigner:proteinReference>
</celldesigner:speciesIdentity>
</celldesigner:annotation>
</celldesigner:species>
<celldesigner:species id="s769" name="Trpa1">
<celldesigner:notes>
<html xmlns="http://www.w3.org/1999/xhtml">
<head>
<title/>
</head>
<body>
transient receptor potential cation channel, subfamily A, member 1
Mus musculus:Trpa1
Synonyms:ANKTM1
Homo sapiens:TRPA1
Rattus norvegicus:Trpa1
http://www.alliancegenome.org/gene/MGI:3522699
PMID: 18671867
PMID: 22553041
</body>
</html>
</celldesigner:notes>
<celldesigner:annotation>
<celldesigner:complexSpecies>s613</celldesigner:complexSpecies>
<celldesigner:speciesIdentity>
<celldesigner:class>PROTEIN</celldesigner:class>
<celldesigner:proteinReference>pr23</celldesigner:proteinReference>
</celldesigner:speciesIdentity>
</celldesigner:annotation>
</celldesigner:species>
<celldesigner:species id="s618" name="Trpv4">
<celldesigner:notes>
<html xmlns="http://www.w3.org/1999/xhtml">
<head>
<title/>
</head>
<body>
transient receptor potential cation channel, subfamily V, member 4
Mus musculus:Trpv4
Synonyms:Trp12, VROAC, VR-OAC, VRL-2, OTRPC4, RIKEN cDNA 0610033B08 gene, 0610033B08Rik
Homo sapiens:TRPV4
Rattus norvegicus:Trpv4
http://www.alliancegenome.org/gene/MGI:1926945
PMID: 12879072
</body>
</html>
</celldesigner:notes>
<celldesigner:annotation>
<celldesigner:complexSpecies>s616</celldesigner:complexSpecies>
<celldesigner:speciesIdentity>
<celldesigner:class>PROTEIN</celldesigner:class>
<celldesigner:proteinReference>pr31</celldesigner:proteinReference>
</celldesigner:speciesIdentity>
</celldesigner:annotation>
</celldesigner:species>
<celldesigner:species id="s629" name="15-keto-PGE2">
<celldesigner:notes>
<html xmlns="http://www.w3.org/1999/xhtml">
<head>
<title/>
</head>
<body>
15-keto-prostaglandin E2
PubChem CID:	5280719
Chemical Names:	15-keto-prostaglandin E2; 15-Keto-PGE2; 15-Ketoprostaglandin E2; 15-Oxo-PGE2
Molecular Formula:	C20H30O5
Molecular Weight:	350.455 g/mol
InChI Key:	YRTJDWROBKPZNV-KMXMBPPJSA-N
https://pubchem.ncbi.nlm.nih.gov/compound/5280719
</body>
</html>
</celldesigner:notes>
<celldesigner:annotation>
<celldesigner:complexSpecies>s611</celldesigner:complexSpecies>
<celldesigner:speciesIdentity>
<celldesigner:class>SIMPLE_MOLECULE</celldesigner:class>
<celldesigner:name>15-keto-PGE2</celldesigner:name>
</celldesigner:speciesIdentity>
</celldesigner:annotation>
</celldesigner:species>
<celldesigner:species id="s628" name="Pparg">
<celldesigner:notes>
<html xmlns="http://www.w3.org/1999/xhtml">
<head>
<title/>
</head>
<body>
peroxisome proliferator activated receptor gamma
Mus musculus:Pparg
Synonyms:PPAR-gamma, Ppar-gamma2, PPARgamma2, PPARgamma, Nr1c3
Homo sapiens:PPARG
Rattus norvegicus:Pparg
http://www.alliancegenome.org/gene/MGI:97747
PMID: 12148545
PMID: 17449869
PMID: 20154695
PMID: 17056761
</body>
</html>
</celldesigner:notes>
<celldesigner:annotation>
<celldesigner:complexSpecies>s611</celldesigner:complexSpecies>
<celldesigner:speciesIdentity>
<celldesigner:class>PROTEIN</celldesigner:class>
<celldesigner:proteinReference>pr22</celldesigner:proteinReference>
</celldesigner:speciesIdentity>
</celldesigner:annotation>
</celldesigner:species>
<celldesigner:species id="s641" name="PGE2">
<celldesigner:notes>
<html xmlns="http://www.w3.org/1999/xhtml">
<head>
<title/>
</head>
<body>
prostaglandin E2
PubChem CID:	5280360
Chemical Names: prostaglandin E2; Prostaglandin E2; Dinoprostone; PGE2; Prostin E2
Molecular Formula:	C20H32O5
Molecular Weight:	352.471 g/mol
InChI Key:	XEYBRNLFEZDVAW-ARSRFYASSA-N
https://pubchem.ncbi.nlm.nih.gov/compound/5280360
</body>
</html>
</celldesigner:notes>
<celldesigner:annotation>
<celldesigner:complexSpecies>s630</celldesigner:complexSpecies>
<celldesigner:speciesIdentity>
<celldesigner:class>SIMPLE_MOLECULE</celldesigner:class>
<celldesigner:name>PGE2</celldesigner:name>
</celldesigner:speciesIdentity>
</celldesigner:annotation>
</celldesigner:species>
<celldesigner:species id="s771" name="PGE2">
<celldesigner:notes>
<html xmlns="http://www.w3.org/1999/xhtml">
<head>
<title/>
</head>
<body>
prostaglandin E2
PubChem CID:	5280360
Chemical Names: prostaglandin E2; Prostaglandin E2; Dinoprostone; PGE2; Prostin E2
Molecular Formula:	C20H32O5
Molecular Weight:	352.471 g/mol
InChI Key:	XEYBRNLFEZDVAW-ARSRFYASSA-N
https://pubchem.ncbi.nlm.nih.gov/compound/5280360
</body>
</html>
</celldesigner:notes>
<celldesigner:annotation>
<celldesigner:complexSpecies>s770</celldesigner:complexSpecies>
<celldesigner:speciesIdentity>
<celldesigner:class>SIMPLE_MOLECULE</celldesigner:class>
<celldesigner:name>PGE2</celldesigner:name>
</celldesigner:speciesIdentity>
</celldesigner:annotation>
</celldesigner:species>
<celldesigner:species id="s647" name="Pparg">
<celldesigner:notes>
<html xmlns="http://www.w3.org/1999/xhtml">
<head>
<title/>
</head>
<body>
peroxisome proliferator activated receptor gamma
Mus musculus:Pparg
Synonyms:PPAR-gamma, Ppar-gamma2, PPARgamma2, PPARgamma, Nr1c3
Homo sapiens:PPARG
Rattus norvegicus:Pparg
http://www.alliancegenome.org/gene/MGI:97747
PMID: 12148545
PMID: 17449869
PMID: 20154695
PMID: 17056761
</body>
</html>
</celldesigner:notes>
<celldesigner:annotation>
<celldesigner:complexSpecies>s645</celldesigner:complexSpecies>
<celldesigner:speciesIdentity>
<celldesigner:class>PROTEIN</celldesigner:class>
<celldesigner:proteinReference>pr22</celldesigner:proteinReference>
</celldesigner:speciesIdentity>
</celldesigner:annotation>
</celldesigner:species>
<celldesigner:species id="s650" name="15-deoxy-delta-12,14-PGJ2">
<celldesigner:notes>
<html xmlns="http://www.w3.org/1999/xhtml">
<head>
<title/>
</head>
<body>
15-deoxy-delta-12,14-prostaglandin J2
PubChem CID:	5311211
Chemical Names: 15-deoxy-delta-12,14-prostaglandin J2; 15d-PGJ2; 15-Deoxy-PGJ2; 15-deoxy-delta-12,14-PGJ2; 15-Deoxy-delta-12,14-prostaglandin J2; Delta12,14-PGJ 2
Molecular Formula:	C20H28O3
Molecular Weight:	316.441 g/mol
InChI Key:	VHRUMKCAEVRUBK-GODQJPCRSA-N
https://pubchem.ncbi.nlm.nih.gov/compound/5311211
</body>
</html>
</celldesigner:notes>
<celldesigner:annotation>
<celldesigner:complexSpecies>s646</celldesigner:complexSpecies>
<celldesigner:speciesIdentity>
<celldesigner:class>SIMPLE_MOLECULE</celldesigner:class>
<celldesigner:name>15-deoxy-delta-12,14-PGJ2</celldesigner:name>
</celldesigner:speciesIdentity>
</celldesigner:annotation>
</celldesigner:species>
<celldesigner:species id="s773" name="Trpa1">
<celldesigner:notes>
<html xmlns="http://www.w3.org/1999/xhtml">
<head>
<title/>
</head>
<body>
transient receptor potential cation channel, subfamily A, member 1
Mus musculus:Trpa1
Synonyms:ANKTM1
Homo sapiens:TRPA1
Rattus norvegicus:Trpa1
http://www.alliancegenome.org/gene/MGI:3522699
PMID: 18671867
PMID: 22553041
</body>
</html>
</celldesigner:notes>
<celldesigner:annotation>
<celldesigner:complexSpecies>s646</celldesigner:complexSpecies>
<celldesigner:speciesIdentity>
<celldesigner:class>PROTEIN</celldesigner:class>
<celldesigner:proteinReference>pr23</celldesigner:proteinReference>
</celldesigner:speciesIdentity>
</celldesigner:annotation>
</celldesigner:species>
<celldesigner:species id="s649" name="15-deoxy-delta-12,14-PGJ2">
<celldesigner:notes>
<html xmlns="http://www.w3.org/1999/xhtml">
<head>
<title/>
</head>
<body>
15-deoxy-delta-12,14-prostaglandin J2
PubChem CID:	5311211
Chemical Names: 15-deoxy-delta-12,14-prostaglandin J2; 15d-PGJ2; 15-Deoxy-PGJ2; 15-deoxy-delta-12,14-PGJ2; 15-Deoxy-delta-12,14-prostaglandin J2; Delta12,14-PGJ 2
Molecular Formula:	C20H28O3
Molecular Weight:	316.441 g/mol
InChI Key:	VHRUMKCAEVRUBK-GODQJPCRSA-N
https://pubchem.ncbi.nlm.nih.gov/compound/5311211
</body>
</html>
</celldesigner:notes>
<celldesigner:annotation>
<celldesigner:complexSpecies>s645</celldesigner:complexSpecies>
<celldesigner:speciesIdentity>
<celldesigner:class>SIMPLE_MOLECULE</celldesigner:class>
<celldesigner:name>15-deoxy-delta-12,14-PGJ2</celldesigner:name>
</celldesigner:speciesIdentity>
</celldesigner:annotation>
</celldesigner:species>
<celldesigner:species id="s655" name="Ptgdr">
<celldesigner:notes>
<html xmlns="http://www.w3.org/1999/xhtml">
<head>
<title/>
</head>
<body>
prostaglandin D receptor
Mus musculus:Ptgdr
Synonyms:DP
Homo sapiens:PTGDR
Rattus norvegicus:Ptgdrl
http://www.alliancegenome.org/gene/MGI:102966
PMID: 15380812
PMID: 22318727
PMID: 26792210
</body>
</html>
</celldesigner:notes>
<celldesigner:annotation>
<celldesigner:complexSpecies>s651</celldesigner:complexSpecies>
<celldesigner:speciesIdentity>
<celldesigner:class>PROTEIN</celldesigner:class>
<celldesigner:proteinReference>pr13</celldesigner:proteinReference>
</celldesigner:speciesIdentity>
</celldesigner:annotation>
</celldesigner:species>
<celldesigner:species id="s654" name="PGD2">
<celldesigner:notes>
<html xmlns="http://www.w3.org/1999/xhtml">
<head>
<title/>
</head>
<body>
prostaglandin D2
PubChem CID:	448457
Chemical Names: prostaglandin D2; Prostaglandin D2; PGD2; 11-Dehydroprostaglandin F2-alpha; 11-Dehydroprostaglandin F2alpha
Molecular Formula:	C20H32O5
Molecular Weight:	352.471 g/mol
InChI Key:	BHMBVRSPMRCCGG-OUTUXVNYSA-N
https://pubchem.ncbi.nlm.nih.gov/compound/448457
</body>
</html>
</celldesigner:notes>
<celldesigner:annotation>
<celldesigner:complexSpecies>s652</celldesigner:complexSpecies>
<celldesigner:speciesIdentity>
<celldesigner:class>SIMPLE_MOLECULE</celldesigner:class>
<celldesigner:name>PGD2</celldesigner:name>
</celldesigner:speciesIdentity>
</celldesigner:annotation>
</celldesigner:species>
<celldesigner:species id="s663" name="Ltb4r2">
<celldesigner:notes>
<html xmlns="http://www.w3.org/1999/xhtml">
<head>
<title/>
</head>
<body>
leukotriene B4 receptor 2
Mus musculus:Ltb4r2
Synonyms:5830462O07Rik, BLT2, RIKEN cDNA 5830462O07 gene
Homo sapiens:LTB4R2
Rattus norvegicus:Ltb4r2
http://www.alliancegenome.org/gene/MGI:1888501
PMID: 18378794
PMID: 15866883
PMID: 25572555
PMID: 27703200
</body>
</html>
</celldesigner:notes>
<celldesigner:annotation>
<celldesigner:complexSpecies>s657</celldesigner:complexSpecies>
<celldesigner:speciesIdentity>
<celldesigner:class>PROTEIN</celldesigner:class>
<celldesigner:proteinReference>pr5</celldesigner:proteinReference>
</celldesigner:speciesIdentity>
</celldesigner:annotation>
</celldesigner:species>
<celldesigner:species id="s660" name="LTB4">
<celldesigner:notes>
<html xmlns="http://www.w3.org/1999/xhtml">
<head>
<title/>
</head>
<body>
leukotriene B4
PubChem CID:	5280492
Chemical Names: leukotriene B4; LEUKOTRIENE B4; LTB4; 5,12-Dihete; 5,12-Hete; 5S,12R-diHETE
Molecular Formula:	C20H32O4
Molecular Weight:	336.472 g/mol
InChI Key:	VNYSSYRCGWBHLG-AMOLWHMGSA-N
https://pubchem.ncbi.nlm.nih.gov/compound/5280492
</body>
</html>
</celldesigner:notes>
<celldesigner:annotation>
<celldesigner:complexSpecies>s657</celldesigner:complexSpecies>
<celldesigner:speciesIdentity>
<celldesigner:class>SIMPLE_MOLECULE</celldesigner:class>
<celldesigner:name>LTB4</celldesigner:name>
</celldesigner:speciesIdentity>
</celldesigner:annotation>
</celldesigner:species>
<celldesigner:species id="s664" name="Ltb4r1">
<celldesigner:notes>
<html xmlns="http://www.w3.org/1999/xhtml">
<head>
<title/>
</head>
<body>
leukotriene B4 receptor 1
Mus musculus:Ltb4r1
Synonyms:mBLTR, BLT1, BLTR
Homo sapiens:LTB4R
Rattus norvegicus:Ltb4r
http://www.alliancegenome.org/gene/MGI:1309472
PMID: 15866883
PMID: 21766791
</body>
</html>
</celldesigner:notes>
<celldesigner:annotation>
<celldesigner:complexSpecies>s658</celldesigner:complexSpecies>
<celldesigner:speciesIdentity>
<celldesigner:class>PROTEIN</celldesigner:class>
<celldesigner:proteinReference>pr16</celldesigner:proteinReference>
</celldesigner:speciesIdentity>
</celldesigner:annotation>
</celldesigner:species>
<celldesigner:species id="s661" name="LTB4">
<celldesigner:notes>
<html xmlns="http://www.w3.org/1999/xhtml">
<head>
<title/>
</head>
<body>
leukotriene B4
PubChem CID:	5280492
Chemical Names: leukotriene B4; LEUKOTRIENE B4; LTB4; 5,12-Dihete; 5,12-Hete; 5S,12R-diHETE
Molecular Formula:	C20H32O4
Molecular Weight:	336.472 g/mol
InChI Key:	VNYSSYRCGWBHLG-AMOLWHMGSA-N
https://pubchem.ncbi.nlm.nih.gov/compound/5280492
</body>
</html>
</celldesigner:notes>
<celldesigner:annotation>
<celldesigner:complexSpecies>s658</celldesigner:complexSpecies>
<celldesigner:speciesIdentity>
<celldesigner:class>SIMPLE_MOLECULE</celldesigner:class>
<celldesigner:name>LTB4</celldesigner:name>
</celldesigner:speciesIdentity>
</celldesigner:annotation>
</celldesigner:species>
<celldesigner:species id="s665" name="Ppara">
<celldesigner:notes>
<html xmlns="http://www.w3.org/1999/xhtml">
<head>
<title/>
</head>
<body>
peroxisome proliferator activated receptor alpha
Mus musculus:Ppara
Synonyms:Nr1c1, AW742785, PPARalpha, Ppar, AI118064, expressed sequence AI118064, RIKEN cDNA 4933429D07 gene, 4933429D07Rik, expressed sequence AW742785, PPAR-alpha, peroxisome proliferator activated receptor
Homo sapiens:PPARA
Rattus norvegicus:Ppara
http://www.alliancegenome.org/gene/MGI:104740
PMID: 16113065
PMID: 17431031
PMID: 11729303
</body>
</html>
</celldesigner:notes>
<celldesigner:annotation>
<celldesigner:complexSpecies>s659</celldesigner:complexSpecies>
<celldesigner:speciesIdentity>
<celldesigner:class>PROTEIN</celldesigner:class>
<celldesigner:proteinReference>pr19</celldesigner:proteinReference>
</celldesigner:speciesIdentity>
</celldesigner:annotation>
</celldesigner:species>
<celldesigner:species id="s662" name="LTB4">
<celldesigner:notes>
<html xmlns="http://www.w3.org/1999/xhtml">
<head>
<title/>
</head>
<body>
leukotriene B4
PubChem CID:	5280492
Chemical Names: leukotriene B4; LEUKOTRIENE B4; LTB4; 5,12-Dihete; 5,12-Hete; 5S,12R-diHETE
Molecular Formula:	C20H32O4
Molecular Weight:	336.472 g/mol
InChI Key:	VNYSSYRCGWBHLG-AMOLWHMGSA-N
https://pubchem.ncbi.nlm.nih.gov/compound/5280492
</body>
</html>
</celldesigner:notes>
<celldesigner:annotation>
<celldesigner:complexSpecies>s659</celldesigner:complexSpecies>
<celldesigner:speciesIdentity>
<celldesigner:class>SIMPLE_MOLECULE</celldesigner:class>
<celldesigner:name>LTB4</celldesigner:name>
</celldesigner:speciesIdentity>
</celldesigner:annotation>
</celldesigner:species>
<celldesigner:species id="s671" name="LTE4">
<celldesigner:notes>
<html xmlns="http://www.w3.org/1999/xhtml">
<head>
<title/>
</head>
<body>
leukotriene E4
PubChem CID:	5280879
Chemical Names: leukotriene E4; Leukotriene E4; LTE4; Leukotriene E
Molecular Formula:	C23H37NO5S
Molecular Weight:	439.611 g/mol
InChI Key:	OTZRAYGBFWZKMX-FRFVZSDQSA-N
https://pubchem.ncbi.nlm.nih.gov/compound/5280879
</body>
</html>
</celldesigner:notes>
<celldesigner:annotation>
<celldesigner:complexSpecies>s668</celldesigner:complexSpecies>
<celldesigner:speciesIdentity>
<celldesigner:class>SIMPLE_MOLECULE</celldesigner:class>
<celldesigner:name>LTE4</celldesigner:name>
</celldesigner:speciesIdentity>
</celldesigner:annotation>
</celldesigner:species>
<celldesigner:species id="s667" name="Cysltr1">
<celldesigner:notes>
<html xmlns="http://www.w3.org/1999/xhtml">
<head>
<title/>
</head>
<body>
cysteinyl leukotriene receptor 1
Mus musculus:Cysltr1
Synonyms:leukotriene D4 receptor, cysteinyl leukotriene 1 receptor, CysLT1R, expressed sequence BB147369, BB147369
Homo sapiens:CYSLTR1
Rattus norvegicus:Cysltr1
http://www.alliancegenome.org/gene/MGI:1926218
PMID: 12432945
</body>
</html>
</celldesigner:notes>
<celldesigner:annotation>
<celldesigner:complexSpecies>s668</celldesigner:complexSpecies>
<celldesigner:speciesIdentity>
<celldesigner:class>PROTEIN</celldesigner:class>
<celldesigner:proteinReference>pr15</celldesigner:proteinReference>
</celldesigner:speciesIdentity>
</celldesigner:annotation>
</celldesigner:species>
<celldesigner:species id="s672" name="LTE4">
<celldesigner:notes>
<html xmlns="http://www.w3.org/1999/xhtml">
<head>
<title/>
</head>
<body>
leukotriene E4
PubChem CID:	5280879
Chemical Names: leukotriene E4; Leukotriene E4; LTE4; Leukotriene E
Molecular Formula:	C23H37NO5S
Molecular Weight:	439.611 g/mol
InChI Key:	OTZRAYGBFWZKMX-FRFVZSDQSA-N
https://pubchem.ncbi.nlm.nih.gov/compound/5280879
</body>
</html>
</celldesigner:notes>
<celldesigner:annotation>
<celldesigner:complexSpecies>s669</celldesigner:complexSpecies>
<celldesigner:speciesIdentity>
<celldesigner:class>SIMPLE_MOLECULE</celldesigner:class>
<celldesigner:name>LTE4</celldesigner:name>
</celldesigner:speciesIdentity>
</celldesigner:annotation>
</celldesigner:species>
<celldesigner:species id="s670" name="Oxgr1">
<celldesigner:notes>
<html xmlns="http://www.w3.org/1999/xhtml">
<head>
<title/>
</head>
<body>
oxoglutarate (alpha-ketoglutarate) receptor 1
Mus musculus:Oxgr1
Synonyms:gene model 299, (NCBI), Cysltr3, Gpr80, LOC239283, P2Y15, G protein-coupled receptor 80, Gm299, Gpr99
Homo sapiens:OXGR1
Rattus norvegicus:Oxgr1
http://www.alliancegenome.org/gene/MGI:2685145
</body>
</html>
</celldesigner:notes>
<celldesigner:annotation>
<celldesigner:complexSpecies>s669</celldesigner:complexSpecies>
<celldesigner:speciesIdentity>
<celldesigner:class>PROTEIN</celldesigner:class>
<celldesigner:proteinReference>pr37</celldesigner:proteinReference>
</celldesigner:speciesIdentity>
</celldesigner:annotation>
</celldesigner:species>
<celldesigner:species id="s675" name="LTD4">
<celldesigner:notes>
<html xmlns="http://www.w3.org/1999/xhtml">
<head>
<title/>
</head>
<body>
leukotriene D4
PubChem CID:	5280878
Chemical Names: leukotriene D4; Leukotriene D4; LTD4
Molecular Formula:	C25H40N2O6S
Molecular Weight:	496.663 g/mol
InChI Key:	YEESKJGWJFYOOK-IJHYULJSSA-N
https://pubchem.ncbi.nlm.nih.gov/compound/5280878
</body>
</html>
</celldesigner:notes>
<celldesigner:annotation>
<celldesigner:complexSpecies>s673</celldesigner:complexSpecies>
<celldesigner:speciesIdentity>
<celldesigner:class>SIMPLE_MOLECULE</celldesigner:class>
<celldesigner:name>LTD4</celldesigner:name>
</celldesigner:speciesIdentity>
</celldesigner:annotation>
</celldesigner:species>
<celldesigner:species id="s674" name="Cysltr1">
<celldesigner:notes>
<html xmlns="http://www.w3.org/1999/xhtml">
<head>
<title/>
</head>
<body>
cysteinyl leukotriene receptor 1
Mus musculus:Cysltr1
Synonyms:leukotriene D4 receptor, cysteinyl leukotriene 1 receptor, CysLT1R, expressed sequence BB147369, BB147369
Homo sapiens:CYSLTR1
Rattus norvegicus:Cysltr1
http://www.alliancegenome.org/gene/MGI:1926218
PMID: 12432945
</body>
</html>
</celldesigner:notes>
<celldesigner:annotation>
<celldesigner:complexSpecies>s673</celldesigner:complexSpecies>
<celldesigner:speciesIdentity>
<celldesigner:class>PROTEIN</celldesigner:class>
<celldesigner:proteinReference>pr15</celldesigner:proteinReference>
</celldesigner:speciesIdentity>
</celldesigner:annotation>
</celldesigner:species>
<celldesigner:species id="s681" name="LTC4">
<celldesigner:notes>
<html xmlns="http://www.w3.org/1999/xhtml">
<head>
<title/>
</head>
<body>
leukotriene C4
PubChem CID:	5280493
Chemical Names: leukotriene C4; Leukotriene C4; LTC4; Leukotriene C; Leukotriene C1
Molecular Formula:	C30H47N3O9S
Molecular Weight:	625.778 g/mol
InChI Key:	GWNVDXQDILPJIG-NXOLIXFESA-N
https://pubchem.ncbi.nlm.nih.gov/compound/5280493
</body>
</html>
</celldesigner:notes>
<celldesigner:annotation>
<celldesigner:complexSpecies>s677</celldesigner:complexSpecies>
<celldesigner:speciesIdentity>
<celldesigner:class>SIMPLE_MOLECULE</celldesigner:class>
<celldesigner:name>LTC4</celldesigner:name>
</celldesigner:speciesIdentity>
</celldesigner:annotation>
</celldesigner:species>
<celldesigner:species id="s679" name="Cysltr2">
<celldesigner:notes>
<html xmlns="http://www.w3.org/1999/xhtml">
<head>
<title/>
</head>
<body>
cysteinyl leukotriene receptor 2
Mus musculus:Cysltr2
Synonyms:Cyslt2, RIKEN cDNA 2300001H05 gene, CYSLT2R, 2300001H05Rik, CysLT2
Homo sapiens:CYSLTR2
Rattus norvegicus:Cysltr2
http://www.alliancegenome.org/gene/MGI:1917336
</body>
</html>
</celldesigner:notes>
<celldesigner:annotation>
<celldesigner:complexSpecies>s677</celldesigner:complexSpecies>
<celldesigner:speciesIdentity>
<celldesigner:class>PROTEIN</celldesigner:class>
<celldesigner:proteinReference>pr38</celldesigner:proteinReference>
</celldesigner:speciesIdentity>
</celldesigner:annotation>
</celldesigner:species>
<celldesigner:species id="s680" name="LTC4">
<celldesigner:notes>
<html xmlns="http://www.w3.org/1999/xhtml">
<head>
<title/>
</head>
<body>
leukotriene C4
PubChem CID:	5280493
Chemical Names: leukotriene C4; Leukotriene C4; LTC4; Leukotriene C; Leukotriene C1
Molecular Formula:	C30H47N3O9S
Molecular Weight:	625.778 g/mol
InChI Key:	GWNVDXQDILPJIG-NXOLIXFESA-N
https://pubchem.ncbi.nlm.nih.gov/compound/5280493
</body>
</html>
</celldesigner:notes>
<celldesigner:annotation>
<celldesigner:complexSpecies>s676</celldesigner:complexSpecies>
<celldesigner:speciesIdentity>
<celldesigner:class>SIMPLE_MOLECULE</celldesigner:class>
<celldesigner:name>LTC4</celldesigner:name>
</celldesigner:speciesIdentity>
</celldesigner:annotation>
</celldesigner:species>
<celldesigner:species id="s678" name="Cysltr1">
<celldesigner:notes>
<html xmlns="http://www.w3.org/1999/xhtml">
<head>
<title/>
</head>
<body>
cysteinyl leukotriene receptor 1
Mus musculus:Cysltr1
Synonyms:leukotriene D4 receptor, cysteinyl leukotriene 1 receptor, CysLT1R, expressed sequence BB147369, BB147369
Homo sapiens:CYSLTR1
Rattus norvegicus:Cysltr1
http://www.alliancegenome.org/gene/MGI:1926218
PMID: 12432945
</body>
</html>
</celldesigner:notes>
<celldesigner:annotation>
<celldesigner:complexSpecies>s676</celldesigner:complexSpecies>
<celldesigner:speciesIdentity>
<celldesigner:class>PROTEIN</celldesigner:class>
<celldesigner:proteinReference>pr15</celldesigner:proteinReference>
</celldesigner:speciesIdentity>
</celldesigner:annotation>
</celldesigner:species>
<celldesigner:species id="s690" name="Ptgir">
<celldesigner:notes>
<html xmlns="http://www.w3.org/1999/xhtml">
<head>
<title/>
</head>
<body>
prostaglandin I receptor (IP)
Mus musculus:Ptgir
IP, prostacyclin receptor
Homo sapiens:PTGIR
Rattus norvegicus:Ptgir
http://www.alliancegenome.org/gene/MGI:99535
PMID: 15380812
</body>
</html>
</celldesigner:notes>
<celldesigner:annotation>
<celldesigner:complexSpecies>s682</celldesigner:complexSpecies>
<celldesigner:speciesIdentity>
<celldesigner:class>PROTEIN</celldesigner:class>
<celldesigner:proteinReference>pr11</celldesigner:proteinReference>
</celldesigner:speciesIdentity>
</celldesigner:annotation>
</celldesigner:species>
<celldesigner:species id="s768" name="Resolvin E2">
<celldesigner:notes>
<html xmlns="http://www.w3.org/1999/xhtml">
<head>
<title/>
</head>
<body>
resolvin E2
PubChem CID:	16061125
Chemical Names: resolvin E2; Resolvin E2; 5S,18R-dihydroxy-6E,8Z,11Z,14Z,16E-eicosapentaenoic acid; RvE2
Molecular Formula:	C20H30O4
Molecular Weight:	334.456 g/mol
InChI Key:	KPRHYAOSTOHNQA-NNQKPOSRSA-N
https://pubchem.ncbi.nlm.nih.gov/compound/16061125
PMID: 24656045
PMID: 23967366
</body>
</html>
</celldesigner:notes>
<celldesigner:annotation>
<celldesigner:complexSpecies>s758</celldesigner:complexSpecies>
<celldesigner:speciesIdentity>
<celldesigner:class>SIMPLE_MOLECULE</celldesigner:class>
<celldesigner:name>Resolvin E2</celldesigner:name>
</celldesigner:speciesIdentity>
</celldesigner:annotation>
</celldesigner:species>
<celldesigner:species id="s778" name="2-AG">
<celldesigner:notes>
<html xmlns="http://www.w3.org/1999/xhtml">
<head>
<title/>
</head>
<body>
glyceryl 2-arachidonate
PubChem CID:	5282280
Chemical Names: glyceryl 2-arachidonate; 2-arachidonoylglycerol; 2-Arachidonylglycerol; 2-AG; 2-Arachidonyl-glycerol; 2-Arachidonoyl-glycerol
Molecular Formula:	C23H38O4
Molecular Weight:	378.553 g/mol
InChI Key:	RCRCTBLIHCHWDZ-DOFZRALJSA-N
https://pubchem.ncbi.nlm.nih.gov/compound/5282280
PMID: 24684963
PMID: 26196692
PMID: 17200437
PMID: 22633404
</body>
</html>
</celldesigner:notes>
<celldesigner:annotation>
<celldesigner:complexSpecies>s776</celldesigner:complexSpecies>
<celldesigner:speciesIdentity>
<celldesigner:class>SIMPLE_MOLECULE</celldesigner:class>
<celldesigner:name>2-AG</celldesigner:name>
</celldesigner:speciesIdentity>
</celldesigner:annotation>
</celldesigner:species>
<celldesigner:species id="s781" name="PGD2">
<celldesigner:notes>
<html xmlns="http://www.w3.org/1999/xhtml">
<head>
<title/>
</head>
<body>
prostaglandin D2
PubChem CID:	448457
Chemical Names: prostaglandin D2; Prostaglandin D2; PGD2; 11-Dehydroprostaglandin F2-alpha; 11-Dehydroprostaglandin F2alpha
Molecular Formula:	C20H32O5
Molecular Weight:	352.471 g/mol
InChI Key:	BHMBVRSPMRCCGG-OUTUXVNYSA-N
https://pubchem.ncbi.nlm.nih.gov/compound/448457
</body>
</html>
</celldesigner:notes>
<celldesigner:annotation>
<celldesigner:complexSpecies>s651</celldesigner:complexSpecies>
<celldesigner:speciesIdentity>
<celldesigner:class>SIMPLE_MOLECULE</celldesigner:class>
<celldesigner:name>PGD2</celldesigner:name>
</celldesigner:speciesIdentity>
</celldesigner:annotation>
</celldesigner:species>
<celldesigner:species id="s782" name="PGE2">
<celldesigner:notes>
<html xmlns="http://www.w3.org/1999/xhtml">
<head>
<title/>
</head>
<body>
prostaglandin E2
PubChem CID:	5280360
Chemical Names: prostaglandin E2; Prostaglandin E2; Dinoprostone; PGE2; Prostin E2
Molecular Formula:	C20H32O5
Molecular Weight:	352.471 g/mol
InChI Key:	XEYBRNLFEZDVAW-ARSRFYASSA-N
https://pubchem.ncbi.nlm.nih.gov/compound/5280360
</body>
</html>
</celldesigner:notes>
<celldesigner:annotation>
<celldesigner:complexSpecies>s633</celldesigner:complexSpecies>
<celldesigner:speciesIdentity>
<celldesigner:class>SIMPLE_MOLECULE</celldesigner:class>
<celldesigner:name>PGE2</celldesigner:name>
</celldesigner:speciesIdentity>
</celldesigner:annotation>
</celldesigner:species>
<celldesigner:species id="s783" name="Ptger4">
<celldesigner:notes>
<html xmlns="http://www.w3.org/1999/xhtml">
<head>
<title/>
</head>
<body>
prostaglandin E receptor 4 (subtype EP4)
Mus musculus:Ptger4
Synonyms:prostaglandin E receptor EP4 subtype, Ptgerep4, EP4
Homo sapiens:PTGER4
Rattus norvegicus:Ptger4
http://www.alliancegenome.org/gene/MGI:104311
PMID: 15380812
PMID: 23776144
PMID: 21460251
</body>
</html>
</celldesigner:notes>
<celldesigner:annotation>
<celldesigner:complexSpecies>s633</celldesigner:complexSpecies>
<celldesigner:speciesIdentity>
<celldesigner:class>PROTEIN</celldesigner:class>
<celldesigner:proteinReference>pr10</celldesigner:proteinReference>
</celldesigner:speciesIdentity>
</celldesigner:annotation>
</celldesigner:species>
<celldesigner:species id="s784" name="Ptger1">
<celldesigner:notes>
<html xmlns="http://www.w3.org/1999/xhtml">
<head>
<title/>
</head>
<body>
prostaglandin E receptor 1 (subtype EP1)
Mus musculus:Ptger1
Synonyms:Ptgerep1, prostaglandin E receptor EP1 subtype, EP1, 42kDa
Homo sapiens:PTGER1
Rattus norvegicus:Ptger1
http://www.alliancegenome.org/gene/MGI:97793
PMID: 15380812
PMID: 22318727
</body>
</html>
</celldesigner:notes>
<celldesigner:annotation>
<celldesigner:complexSpecies>s770</celldesigner:complexSpecies>
<celldesigner:speciesIdentity>
<celldesigner:class>PROTEIN</celldesigner:class>
<celldesigner:proteinReference>pr7</celldesigner:proteinReference>
</celldesigner:speciesIdentity>
</celldesigner:annotation>
</celldesigner:species>
<celldesigner:species id="s747" name="Fpr2">
<celldesigner:notes>
<html xmlns="http://www.w3.org/1999/xhtml">
<head>
<title/>
</head>
<body>
formyl peptide receptor 2
Mus musculus:SynonymsRIKEN cDNA E330010I07 gene, E330010I07Rik, Fpr-rs2, formyl peptide receptor, related sequence 2
Homo sapiens:FPR2
Rattus norvegicus:Fpr3
Rattus norvegicus:Fpr2
http://www.alliancegenome.org/gene/MGI:1278319
PMID: 24993159
PMID: 22542696
PMID: 16968948
</body>
</html>
</celldesigner:notes>
<celldesigner:annotation>
<celldesigner:complexSpecies>s743</celldesigner:complexSpecies>
<celldesigner:speciesIdentity>
<celldesigner:class>PROTEIN</celldesigner:class>
<celldesigner:proteinReference>pr27</celldesigner:proteinReference>
</celldesigner:speciesIdentity>
</celldesigner:annotation>
</celldesigner:species>
<celldesigner:species id="s766" name="Cmklr1">
<celldesigner:notes>
<html xmlns="http://www.w3.org/1999/xhtml">
<head>
<title/>
</head>
<body>
chemokine-like receptor 1
Mus musculus:Cmklr1
Synonyms:Gpcr27, G-protein coupled receptor 27, ChemR23
Homo sapiens:CMKLR1
Rattus norvegicus:Cmklr1
http://www.alliancegenome.org/gene/MGI:109603
PMID: 21766791
</body>
</html>
</celldesigner:notes>
<celldesigner:annotation>
<celldesigner:complexSpecies>s758</celldesigner:complexSpecies>
<celldesigner:speciesIdentity>
<celldesigner:class>PROTEIN</celldesigner:class>
<celldesigner:proteinReference>pr29</celldesigner:proteinReference>
</celldesigner:speciesIdentity>
</celldesigner:annotation>
</celldesigner:species>
<celldesigner:species id="s765" name="Ltb4r1">
<celldesigner:notes>
<html xmlns="http://www.w3.org/1999/xhtml">
<head>
<title/>
</head>
<body>
leukotriene B4 receptor 1
Mus musculus:Ltb4r1
Synonyms:mBLTR, BLT1, BLTR
Homo sapiens:LTB4R
Rattus norvegicus:Ltb4r
http://www.alliancegenome.org/gene/MGI:1309472
PMID: 15866883
PMID: 21766791
</body>
</html>
</celldesigner:notes>
<celldesigner:annotation>
<celldesigner:complexSpecies>s756</celldesigner:complexSpecies>
<celldesigner:speciesIdentity>
<celldesigner:class>PROTEIN</celldesigner:class>
<celldesigner:proteinReference>pr16</celldesigner:proteinReference>
</celldesigner:speciesIdentity>
</celldesigner:annotation>
</celldesigner:species>
<celldesigner:species id="s734" name="EPA">
<celldesigner:notes>
<html xmlns="http://www.w3.org/1999/xhtml">
<head>
<title/>
</head>
<body>
eicosapentaenoic acid
PubChem CID:	446284
Chemical Names: eicosapentaenoic acid; Eicosapentaenoic acid; Timnodonic acid; Icosapent; Icosapentaenoic acid; Icosapento; Icosapentum
Molecular Formula:	C20H30O2
Molecular Weight:	302.458 g/mol
InChI Key:	JAZBEHYOTPTENJ-JLNKQSITSA-N
https://pubchem.ncbi.nlm.nih.gov/compound/446284
</body>
</html>
</celldesigner:notes>
<celldesigner:annotation>
<celldesigner:complexSpecies>s731</celldesigner:complexSpecies>
<celldesigner:speciesIdentity>
<celldesigner:class>SIMPLE_MOLECULE</celldesigner:class>
<celldesigner:name>EPA</celldesigner:name>
</celldesigner:speciesIdentity>
</celldesigner:annotation>
</celldesigner:species>
<celldesigner:species id="s686" name="11-dehydro-TXB2">
<celldesigner:notes>
<html xmlns="http://www.w3.org/1999/xhtml">
<head>
<title/>
</head>
<body>
11-dehydro-thromboxane B2
PubChem CID:	5280891
Chemical Names: 11-dehydro-thromboxane B2; 11-Dehydro-thromboxane B2; 11-Dehydro-txb2; 11-Keto-thromboxane B2; 11-dehydrothromboxane B2
Molecular Formula:	C20H32O6
Molecular Weight:	368.47 g/mol
InChI Key:	KJYIVXDPWBUJBQ-UHHGALCXSA-N
https://pubchem.ncbi.nlm.nih.gov/compound/5280891
</body>
</html>
</celldesigner:notes>
<celldesigner:annotation>
<celldesigner:complexSpecies>s684</celldesigner:complexSpecies>
<celldesigner:speciesIdentity>
<celldesigner:class>SIMPLE_MOLECULE</celldesigner:class>
<celldesigner:name>11-dehydro-TXB2</celldesigner:name>
</celldesigner:speciesIdentity>
</celldesigner:annotation>
</celldesigner:species>
<celldesigner:species id="s689" name="TXA2">
<celldesigner:notes>
<html xmlns="http://www.w3.org/1999/xhtml">
<head>
<title/>
</head>
<body>
thromboxane A2
PubChem CID:	5280497
Chemical Names: thromboxane A2; Thromboxane A2; TXA2; TXA-2; 9S,11S-epoxy,15S-hydroxy-thromboxa-5Z,13E-dien-1-oic acid
Molecular Formula:	C20H32O5
Molecular Weight:	352.471 g/mol
InChI Key:	DSNBHJFQCNUKMA-SCKDECHMSA-N
https://pubchem.ncbi.nlm.nih.gov/compound/5280497
</body>
</html>
</celldesigner:notes>
<celldesigner:annotation>
<celldesigner:complexSpecies>s687</celldesigner:complexSpecies>
<celldesigner:speciesIdentity>
<celldesigner:class>SIMPLE_MOLECULE</celldesigner:class>
<celldesigner:name>TXA2</celldesigner:name>
</celldesigner:speciesIdentity>
</celldesigner:annotation>
</celldesigner:species>
<celldesigner:species id="s695" name="12-HHT">
<celldesigner:notes>
<html xmlns="http://www.w3.org/1999/xhtml">
<head>
<title/>
</head>
<body>
12-hydroxy-heptadecatrienoic acid
PubChem CID:	5312765
Chemical Names: 12-hydroxy-heptadecatrienoic acid; 12-Hydroxy-5,8,10-heptadecatrienoic acid; 12-Hht; 12-hydroxyheptadeca-5,8,10-trienoic acid; 50683-78-8; Hydroxyheptadecatrienoic acid; 12-L-Hydroxy-5,8,10-heptadecatrienoic acid
Molecular Formula:	C17H28O3
Molecular Weight:	280.408 g/mol
InChI Key:	KUKJHGXXZWHSBG-GMPNNLDHSA-N
https://pubchem.ncbi.nlm.nih.gov/compound/5312765
</body>
</html>
</celldesigner:notes>
<celldesigner:annotation>
<celldesigner:complexSpecies>s694</celldesigner:complexSpecies>
<celldesigner:speciesIdentity>
<celldesigner:class>SIMPLE_MOLECULE</celldesigner:class>
<celldesigner:name>12-HHT</celldesigner:name>
</celldesigner:speciesIdentity>
</celldesigner:annotation>
</celldesigner:species>
<celldesigner:species id="s656" name="Ptgdr2">
<celldesigner:notes>
<html xmlns="http://www.w3.org/1999/xhtml">
<head>
<title/>
</head>
<body>
prostaglandin D2 receptor 2
Mus musculus:Ptgdr2
Synonyms:chemoattractant receptor-homologous molecule expressed on TH2 cells, G protein-coupled receptor 44, PGD2 receptor, Gpr44, Crth2
Homo sapiens:PTGDR2
Rattus norvegicus	Ptgdr2
http://www.alliancegenome.org/gene/MGI:1330275
PMID: 14668348
PMID: 22318727
PMID: 26792210
</body>
</html>
</celldesigner:notes>
<celldesigner:annotation>
<celldesigner:complexSpecies>s652</celldesigner:complexSpecies>
<celldesigner:speciesIdentity>
<celldesigner:class>PROTEIN</celldesigner:class>
<celldesigner:proteinReference>pr18</celldesigner:proteinReference>
</celldesigner:speciesIdentity>
</celldesigner:annotation>
</celldesigner:species>
<celldesigner:species id="s779" name="Cnr2">
<celldesigner:notes>
<html xmlns="http://www.w3.org/1999/xhtml">
<head>
<title/>
</head>
<body>
cannabinoid receptor 2 (macrophage)
Mus musculus:Cnr2
Synonyms:CB2, CB2-R, cannabinoid receptor 2 (spleen)
Homo sapiens:CNR2
Rattus norvegicus:Cnr2
http://www.alliancegenome.org/gene/MGI:104650
PMID: 8395053
</body>
</html>
</celldesigner:notes>
<celldesigner:annotation>
<celldesigner:complexSpecies>s776</celldesigner:complexSpecies>
<celldesigner:speciesIdentity>
<celldesigner:class>PROTEIN</celldesigner:class>
<celldesigner:proteinReference>pr21</celldesigner:proteinReference>
</celldesigner:speciesIdentity>
</celldesigner:annotation>
</celldesigner:species>
<celldesigner:species id="s780" name="Cnr1">
<celldesigner:notes>
<html xmlns="http://www.w3.org/1999/xhtml">
<head>
<title/>
</head>
<body>
cannabinoid receptor 1 (brain)
Mus musculus:Cnr1
Synonyms:CB1R, CB1
Homo sapiens:CNR1
Rattus norvegicus:Cnr1
http://www.alliancegenome.org/gene/MGI:104615
PMID: 8395053
</body>
</html>
</celldesigner:notes>
<celldesigner:annotation>
<celldesigner:complexSpecies>s774</celldesigner:complexSpecies>
<celldesigner:speciesIdentity>
<celldesigner:class>PROTEIN</celldesigner:class>
<celldesigner:proteinReference>pr20</celldesigner:proteinReference>
</celldesigner:speciesIdentity>
</celldesigner:annotation>
</celldesigner:species>
<celldesigner:species id="s726" name="Ptafr">
<celldesigner:notes>
<html xmlns="http://www.w3.org/1999/xhtml">
<head>
<title/>
</head>
<body>
platelet-activating factor receptor
Mus musculus:Ptafr
Synonyms:PAFR, PAF receptor
Homo sapiens:PTAFR
Rattus norvegicus:Ptafr
http://www.alliancegenome.org/gene/MGI:106066
PMID: 1846231
PMID: 1657923
</body>
</html>
</celldesigner:notes>
<celldesigner:annotation>
<celldesigner:complexSpecies>s723</celldesigner:complexSpecies>
<celldesigner:speciesIdentity>
<celldesigner:class>PROTEIN</celldesigner:class>
<celldesigner:proteinReference>pr33</celldesigner:proteinReference>
</celldesigner:speciesIdentity>
</celldesigner:annotation>
</celldesigner:species>
<celldesigner:species id="s777" name="2-AG">
<celldesigner:notes>
<html xmlns="http://www.w3.org/1999/xhtml">
<head>
<title/>
</head>
<body>
glyceryl 2-arachidonate
PubChem CID:	5282280
Chemical Names: glyceryl 2-arachidonate; 2-arachidonoylglycerol; 2-Arachidonylglycerol; 2-AG; 2-Arachidonyl-glycerol; 2-Arachidonoyl-glycerol
Molecular Formula:	C23H38O4
Molecular Weight:	378.553 g/mol
InChI Key:	RCRCTBLIHCHWDZ-DOFZRALJSA-N
https://pubchem.ncbi.nlm.nih.gov/compound/5282280
PMID: 24684963
PMID: 26196692
PMID: 17200437
PMID: 22633404
</body>
</html>
</celldesigner:notes>
<celldesigner:annotation>
<celldesigner:complexSpecies>s774</celldesigner:complexSpecies>
<celldesigner:speciesIdentity>
<celldesigner:class>SIMPLE_MOLECULE</celldesigner:class>
<celldesigner:name>2-AG</celldesigner:name>
</celldesigner:speciesIdentity>
</celldesigner:annotation>
</celldesigner:species>
<celldesigner:species id="s722" name="AEA">
<celldesigner:notes>
<html xmlns="http://www.w3.org/1999/xhtml">
<head>
<title/>
</head>
<body>
anandamide
PubChem CID:	5281969
Chemical Names: anandamide; Anandamide; Arachidonylethanolamide; Arachidonoyl ethanolamide; Anandamide (20.4, n-6); N-arachidonoyl ethanolamine; Arachidonoylethanolamide
Molecular Formula:	C22H37NO2
Molecular Weight:	347.543 g/mol
InChI Key:	LGEQQWMQCRIYKG-DOFZRALJSA-N
https://pubchem.ncbi.nlm.nih.gov/compound/5281969
</body>
</html>
</celldesigner:notes>
<celldesigner:annotation>
<celldesigner:complexSpecies>s716</celldesigner:complexSpecies>
<celldesigner:speciesIdentity>
<celldesigner:class>SIMPLE_MOLECULE</celldesigner:class>
<celldesigner:name>AEA</celldesigner:name>
</celldesigner:speciesIdentity>
</celldesigner:annotation>
</celldesigner:species>
<celldesigner:species id="s767" name="Resolvin E2">
<celldesigner:notes>
<html xmlns="http://www.w3.org/1999/xhtml">
<head>
<title/>
</head>
<body>
resolvin E2
PubChem CID:	16061125
Chemical Names: resolvin E2; Resolvin E2; 5S,18R-dihydroxy-6E,8Z,11Z,14Z,16E-eicosapentaenoic acid; RvE2
Molecular Formula:	C20H30O4
Molecular Weight:	334.456 g/mol
InChI Key:	KPRHYAOSTOHNQA-NNQKPOSRSA-N
https://pubchem.ncbi.nlm.nih.gov/compound/16061125
PMID: 24656045
PMID: 23967366
</body>
</html>
</celldesigner:notes>
<celldesigner:annotation>
<celldesigner:complexSpecies>s756</celldesigner:complexSpecies>
<celldesigner:speciesIdentity>
<celldesigner:class>SIMPLE_MOLECULE</celldesigner:class>
<celldesigner:name>Resolvin E2</celldesigner:name>
</celldesigner:speciesIdentity>
</celldesigner:annotation>
</celldesigner:species>
</celldesigner:listOfIncludedSpecies>
<celldesigner:listOfCompartmentAliases/>
<celldesigner:listOfComplexSpeciesAliases>
<celldesigner:complexSpeciesAlias id="csa1" species="s606">
<celldesigner:activity>inactive</celldesigner:activity>
<celldesigner:bounds x="329.0" y="203.0" w="150.0" h="237.0"/>
<celldesigner:font size="30"/>
<celldesigner:view state="usual"/>
<celldesigner:backupSize w="0.0" h="0.0"/>
<celldesigner:backupView state="none"/>
<celldesigner:usualView>
<celldesigner:innerPosition x="0.0" y="0.0"/>
<celldesigner:boxSize width="150.0" height="237.0"/>
<celldesigner:singleLine width="2.0"/>
<celldesigner:paint color="fff7f7f7" scheme="Gradation"/>
</celldesigner:usualView>
<celldesigner:briefView>
<celldesigner:innerPosition x="0.0" y="0.0"/>
<celldesigner:boxSize width="80.0" height="60.0"/>
<celldesigner:singleLine width="2.0"/>
<celldesigner:paint color="fff7f7f7" scheme="Color"/>
</celldesigner:briefView>
<celldesigner:info state="empty" angle="-1.5707963267948966"/>
</celldesigner:complexSpeciesAlias>
<celldesigner:complexSpeciesAlias id="csa2" species="s607">
<celldesigner:activity>inactive</celldesigner:activity>
<celldesigner:bounds x="832.5" y="1401.25" w="149.0" h="236.0"/>
<celldesigner:font size="30"/>
<celldesigner:view state="usual"/>
<celldesigner:backupSize w="0.0" h="0.0"/>
<celldesigner:backupView state="none"/>
<celldesigner:usualView>
<celldesigner:innerPosition x="0.0" y="0.0"/>
<celldesigner:boxSize width="149.0" height="236.0"/>
<celldesigner:singleLine width="2.0"/>
<celldesigner:paint color="fff7f7f7" scheme="Gradation"/>
</celldesigner:usualView>
<celldesigner:briefView>
<celldesigner:innerPosition x="0.0" y="0.0"/>
<celldesigner:boxSize width="80.0" height="60.0"/>
<celldesigner:singleLine width="2.0"/>
<celldesigner:paint color="fff7f7f7" scheme="Color"/>
</celldesigner:briefView>
<celldesigner:info state="empty" angle="-1.5707963267948966"/>
</celldesigner:complexSpeciesAlias>
<celldesigner:complexSpeciesAlias id="csa5" species="s616">
<celldesigner:activity>inactive</celldesigner:activity>
<celldesigner:bounds x="1161.875" y="2069.25" w="180.0" h="238.0"/>
<celldesigner:font size="30"/>
<celldesigner:view state="usual"/>
<celldesigner:backupSize w="0.0" h="0.0"/>
<celldesigner:backupView state="none"/>
<celldesigner:usualView>
<celldesigner:innerPosition x="0.0" y="0.0"/>
<celldesigner:boxSize width="180.0" height="238.0"/>
<celldesigner:singleLine width="2.0"/>
<celldesigner:paint color="fff7f7f7" scheme="Color"/>
</celldesigner:usualView>
<celldesigner:briefView>
<celldesigner:innerPosition x="0.0" y="0.0"/>
<celldesigner:boxSize width="80.0" height="60.0"/>
<celldesigner:singleLine width="2.0"/>
<celldesigner:paint color="fff7f7f7" scheme="Color"/>
</celldesigner:briefView>
<celldesigner:info state="empty" angle="-1.5707963267948966"/>
</celldesigner:complexSpeciesAlias>
<celldesigner:complexSpeciesAlias id="csa4" species="s613">
<celldesigner:activity>inactive</celldesigner:activity>
<celldesigner:bounds x="794.875" y="2074.25" w="179.0" h="240.0"/>
<celldesigner:font size="30"/>
<celldesigner:view state="usual"/>
<celldesigner:backupSize w="0.0" h="0.0"/>
<celldesigner:backupView state="none"/>
<celldesigner:usualView>
<celldesigner:innerPosition x="0.0" y="0.0"/>
<celldesigner:boxSize width="179.0" height="240.0"/>
<celldesigner:singleLine width="2.0"/>
<celldesigner:paint color="fff7f7f7" scheme="Gradation"/>
</celldesigner:usualView>
<celldesigner:briefView>
<celldesigner:innerPosition x="0.0" y="0.0"/>
<celldesigner:boxSize width="80.0" height="60.0"/>
<celldesigner:singleLine width="2.0"/>
<celldesigner:paint color="fff7f7f7" scheme="Color"/>
</celldesigner:briefView>
<celldesigner:info state="empty" angle="-1.5707963267948966"/>
</celldesigner:complexSpeciesAlias>
<celldesigner:complexSpeciesAlias id="csa8" species="s625">
<celldesigner:activity>inactive</celldesigner:activity>
<celldesigner:bounds x="59.875" y="3594.25" w="137.0" h="244.0"/>
<celldesigner:font size="30"/>
<celldesigner:view state="usual"/>
<celldesigner:backupSize w="0.0" h="0.0"/>
<celldesigner:backupView state="none"/>
<celldesigner:usualView>
<celldesigner:innerPosition x="0.0" y="0.0"/>
<celldesigner:boxSize width="137.0" height="244.0"/>
<celldesigner:singleLine width="2.0"/>
<celldesigner:paint color="fff7f7f7" scheme="Color"/>
</celldesigner:usualView>
<celldesigner:briefView>
<celldesigner:innerPosition x="0.0" y="0.0"/>
<celldesigner:boxSize width="80.0" height="60.0"/>
<celldesigner:singleLine width="2.0"/>
<celldesigner:paint color="fff7f7f7" scheme="Color"/>
</celldesigner:briefView>
<celldesigner:info state="empty" angle="-1.5707963267948966"/>
</celldesigner:complexSpeciesAlias>
<celldesigner:complexSpeciesAlias id="csa25" species="s676">
<celldesigner:activity>inactive</celldesigner:activity>
<celldesigner:bounds x="3889.333333333332" y="3742.416666666666" w="150.0" h="243.0"/>
<celldesigner:font size="30"/>
<celldesigner:view state="usual"/>
<celldesigner:backupSize w="0.0" h="0.0"/>
<celldesigner:backupView state="none"/>
<celldesigner:usualView>
<celldesigner:innerPosition x="0.0" y="0.0"/>
<celldesigner:boxSize width="150.0" height="243.0"/>
<celldesigner:singleLine width="2.0"/>
<celldesigner:paint color="fff7f7f7" scheme="Gradation"/>
</celldesigner:usualView>
<celldesigner:briefView>
<celldesigner:innerPosition x="0.0" y="0.0"/>
<celldesigner:boxSize width="80.0" height="60.0"/>
<celldesigner:singleLine width="2.0"/>
<celldesigner:paint color="fff7f7f7" scheme="Color"/>
</celldesigner:briefView>
<celldesigner:info state="empty" angle="-1.5707963267948966"/>
</celldesigner:complexSpeciesAlias>
<celldesigner:complexSpeciesAlias id="csa7" species="s622">
<celldesigner:activity>inactive</celldesigner:activity>
<celldesigner:bounds x="699.875" y="3222.25" w="149.0" h="236.0"/>
<celldesigner:font size="30"/>
<celldesigner:view state="usual"/>
<celldesigner:backupSize w="0.0" h="0.0"/>
<celldesigner:backupView state="none"/>
<celldesigner:usualView>
<celldesigner:innerPosition x="0.0" y="0.0"/>
<celldesigner:boxSize width="149.0" height="236.0"/>
<celldesigner:singleLine width="2.0"/>
<celldesigner:paint color="fff7f7f7" scheme="Gradation"/>
</celldesigner:usualView>
<celldesigner:briefView>
<celldesigner:innerPosition x="0.0" y="0.0"/>
<celldesigner:boxSize width="80.0" height="60.0"/>
<celldesigner:singleLine width="2.0"/>
<celldesigner:paint color="fff7f7f7" scheme="Color"/>
</celldesigner:briefView>
<celldesigner:info state="empty" angle="-1.5707963267948966"/>
</celldesigner:complexSpeciesAlias>
<celldesigner:complexSpeciesAlias id="csa17" species="s652">
<celldesigner:activity>inactive</celldesigner:activity>
<celldesigner:bounds x="2649.5" y="3902.25" w="150.0" h="241.0"/>
<celldesigner:font size="30"/>
<celldesigner:view state="usual"/>
<celldesigner:backupSize w="0.0" h="0.0"/>
<celldesigner:backupView state="none"/>
<celldesigner:usualView>
<celldesigner:innerPosition x="0.0" y="0.0"/>
<celldesigner:boxSize width="150.0" height="241.0"/>
<celldesigner:singleLine width="2.0"/>
<celldesigner:paint color="fff7f7f7" scheme="Gradation"/>
</celldesigner:usualView>
<celldesigner:briefView>
<celldesigner:innerPosition x="0.0" y="0.0"/>
<celldesigner:boxSize width="80.0" height="60.0"/>
<celldesigner:singleLine width="2.0"/>
<celldesigner:paint color="fff7f7f7" scheme="Color"/>
</celldesigner:briefView>
<celldesigner:info state="empty" angle="-1.5707963267948966"/>
</celldesigner:complexSpeciesAlias>
<celldesigner:complexSpeciesAlias id="csa15" species="s651">
<celldesigner:activity>inactive</celldesigner:activity>
<celldesigner:bounds x="2650.5" y="4155.25" w="150.0" h="240.0"/>
<celldesigner:font size="30"/>
<celldesigner:view state="usual"/>
<celldesigner:backupSize w="0.0" h="0.0"/>
<celldesigner:backupView state="none"/>
<celldesigner:usualView>
<celldesigner:innerPosition x="0.0" y="0.0"/>
<celldesigner:boxSize width="150.0" height="240.0"/>
<celldesigner:singleLine width="2.0"/>
<celldesigner:paint color="fff7f7f7" scheme="Gradation"/>
</celldesigner:usualView>
<celldesigner:briefView>
<celldesigner:innerPosition x="0.0" y="0.0"/>
<celldesigner:boxSize width="80.0" height="60.0"/>
<celldesigner:singleLine width="2.0"/>
<celldesigner:paint color="fff7f7f7" scheme="Color"/>
</celldesigner:briefView>
<celldesigner:info state="empty" angle="-1.5707963267948966"/>
</celldesigner:complexSpeciesAlias>
<celldesigner:complexSpeciesAlias id="csa6" species="s619">
<celldesigner:activity>inactive</celldesigner:activity>
<celldesigner:bounds x="1007.875" y="2839.25" w="150.0" h="232.0"/>
<celldesigner:font size="30"/>
<celldesigner:view state="usual"/>
<celldesigner:backupSize w="0.0" h="0.0"/>
<celldesigner:backupView state="none"/>
<celldesigner:usualView>
<celldesigner:innerPosition x="0.0" y="0.0"/>
<celldesigner:boxSize width="150.0" height="232.0"/>
<celldesigner:singleLine width="2.0"/>
<celldesigner:paint color="fff7f7f7" scheme="Gradation"/>
</celldesigner:usualView>
<celldesigner:briefView>
<celldesigner:innerPosition x="0.0" y="0.0"/>
<celldesigner:boxSize width="80.0" height="60.0"/>
<celldesigner:singleLine width="2.0"/>
<celldesigner:paint color="fff7f7f7" scheme="Color"/>
</celldesigner:briefView>
<celldesigner:info state="empty" angle="-1.5707963267948966"/>
</celldesigner:complexSpeciesAlias>
<celldesigner:complexSpeciesAlias id="csa10" species="s632">
<celldesigner:activity>inactive</celldesigner:activity>
<celldesigner:bounds x="837.5" y="4707.25" w="150.0" h="250.0"/>
<celldesigner:font size="30"/>
<celldesigner:view state="usual"/>
<celldesigner:backupSize w="0.0" h="0.0"/>
<celldesigner:backupView state="none"/>
<celldesigner:usualView>
<celldesigner:innerPosition x="0.0" y="0.0"/>
<celldesigner:boxSize width="150.0" height="250.0"/>
<celldesigner:singleLine width="2.0"/>
<celldesigner:paint color="fff7f7f7" scheme="Color"/>
</celldesigner:usualView>
<celldesigner:briefView>
<celldesigner:innerPosition x="0.0" y="0.0"/>
<celldesigner:boxSize width="80.0" height="60.0"/>
<celldesigner:singleLine width="2.0"/>
<celldesigner:paint color="fff7f7f7" scheme="Color"/>
</celldesigner:briefView>
<celldesigner:info state="empty" angle="-1.5707963267948966"/>
</celldesigner:complexSpeciesAlias>
<celldesigner:complexSpeciesAlias id="csa12" species="s770">
<celldesigner:activity>inactive</celldesigner:activity>
<celldesigner:bounds x="455.5" y="4708.25" w="150.0" h="246.0"/>
<celldesigner:font size="30"/>
<celldesigner:view state="usual"/>
<celldesigner:backupSize w="0.0" h="0.0"/>
<celldesigner:backupView state="none"/>
<celldesigner:usualView>
<celldesigner:innerPosition x="0.0" y="0.0"/>
<celldesigner:boxSize width="150.0" height="246.0"/>
<celldesigner:singleLine width="2.0"/>
<celldesigner:paint color="fff7f7f7" scheme="Color"/>
</celldesigner:usualView>
<celldesigner:briefView>
<celldesigner:innerPosition x="0.0" y="0.0"/>
<celldesigner:boxSize width="80.0" height="60.0"/>
<celldesigner:singleLine width="2.0"/>
<celldesigner:paint color="fff7f7f7" scheme="Color"/>
</celldesigner:briefView>
<celldesigner:info state="empty" angle="-1.5707963267948966"/>
</celldesigner:complexSpeciesAlias>
<celldesigner:complexSpeciesAlias id="csa3" species="s611">
<celldesigner:activity>inactive</celldesigner:activity>
<celldesigner:bounds x="1389.75" y="3955.25" w="150.0" h="250.0"/>
<celldesigner:font size="30"/>
<celldesigner:view state="usual"/>
<celldesigner:backupSize w="0.0" h="0.0"/>
<celldesigner:backupView state="none"/>
<celldesigner:usualView>
<celldesigner:innerPosition x="0.0" y="0.0"/>
<celldesigner:boxSize width="150.0" height="250.0"/>
<celldesigner:singleLine width="2.0"/>
<celldesigner:paint color="fff7f7f7" scheme="Gradation"/>
</celldesigner:usualView>
<celldesigner:briefView>
<celldesigner:innerPosition x="0.0" y="0.0"/>
<celldesigner:boxSize width="80.0" height="60.0"/>
<celldesigner:singleLine width="2.0"/>
<celldesigner:paint color="fff7f7f7" scheme="Color"/>
</celldesigner:briefView>
<celldesigner:info state="empty" angle="-1.5707963267948966"/>
</celldesigner:complexSpeciesAlias>
<celldesigner:complexSpeciesAlias id="csa14" species="s646">
<celldesigner:activity>inactive</celldesigner:activity>
<celldesigner:bounds x="1935.5" y="4723.25" w="180.0" h="236.0"/>
<celldesigner:font size="30"/>
<celldesigner:view state="usual"/>
<celldesigner:backupSize w="0.0" h="0.0"/>
<celldesigner:backupView state="none"/>
<celldesigner:usualView>
<celldesigner:innerPosition x="0.0" y="0.0"/>
<celldesigner:boxSize width="180.0" height="236.0"/>
<celldesigner:singleLine width="2.0"/>
<celldesigner:paint color="fff7f7f7" scheme="Color"/>
</celldesigner:usualView>
<celldesigner:briefView>
<celldesigner:innerPosition x="0.0" y="0.0"/>
<celldesigner:boxSize width="80.0" height="60.0"/>
<celldesigner:singleLine width="2.0"/>
<celldesigner:paint color="fff7f7f7" scheme="Color"/>
</celldesigner:briefView>
<celldesigner:info state="empty" angle="-1.5707963267948966"/>
</celldesigner:complexSpeciesAlias>
<celldesigner:complexSpeciesAlias id="csa13" species="s645">
<celldesigner:activity>inactive</celldesigner:activity>
<celldesigner:bounds x="1416.5" y="4712.25" w="150.0" h="248.0"/>
<celldesigner:font size="30"/>
<celldesigner:view state="usual"/>
<celldesigner:backupSize w="0.0" h="0.0"/>
<celldesigner:backupView state="none"/>
<celldesigner:usualView>
<celldesigner:innerPosition x="0.0" y="0.0"/>
<celldesigner:boxSize width="150.0" height="248.0"/>
<celldesigner:singleLine width="2.0"/>
<celldesigner:paint color="fff7f7f7" scheme="Color"/>
</celldesigner:usualView>
<celldesigner:briefView>
<celldesigner:innerPosition x="0.0" y="0.0"/>
<celldesigner:boxSize width="80.0" height="60.0"/>
<celldesigner:singleLine width="2.0"/>
<celldesigner:paint color="fff7f7f7" scheme="Color"/>
</celldesigner:briefView>
<celldesigner:info state="empty" angle="-1.5707963267948966"/>
</celldesigner:complexSpeciesAlias>
<celldesigner:complexSpeciesAlias id="csa9" species="s630">
<celldesigner:activity>inactive</celldesigner:activity>
<celldesigner:bounds x="647.5" y="4711.25" w="148.0" h="245.0"/>
<celldesigner:font size="30"/>
<celldesigner:view state="usual"/>
<celldesigner:backupSize w="0.0" h="0.0"/>
<celldesigner:backupView state="none"/>
<celldesigner:usualView>
<celldesigner:innerPosition x="0.0" y="0.0"/>
<celldesigner:boxSize width="148.0" height="245.0"/>
<celldesigner:singleLine width="2.0"/>
<celldesigner:paint color="fff7f7f7" scheme="Color"/>
</celldesigner:usualView>
<celldesigner:briefView>
<celldesigner:innerPosition x="0.0" y="0.0"/>
<celldesigner:boxSize width="80.0" height="60.0"/>
<celldesigner:singleLine width="2.0"/>
<celldesigner:paint color="fff7f7f7" scheme="Color"/>
</celldesigner:briefView>
<celldesigner:info state="empty" angle="-1.5707963267948966"/>
</celldesigner:complexSpeciesAlias>
<celldesigner:complexSpeciesAlias id="csa18" species="s659">
<celldesigner:activity>inactive</celldesigner:activity>
<celldesigner:bounds x="3315.3333333333358" y="4101.166666666666" w="150.0" h="237.0"/>
<celldesigner:font size="30"/>
<celldesigner:view state="usual"/>
<celldesigner:backupSize w="0.0" h="0.0"/>
<celldesigner:backupView state="none"/>
<celldesigner:usualView>
<celldesigner:innerPosition x="0.0" y="0.0"/>
<celldesigner:boxSize width="150.0" height="237.0"/>
<celldesigner:singleLine width="2.0"/>
<celldesigner:paint color="fff7f7f7" scheme="Gradation"/>
</celldesigner:usualView>
<celldesigner:briefView>
<celldesigner:innerPosition x="0.0" y="0.0"/>
<celldesigner:boxSize width="80.0" height="60.0"/>
<celldesigner:singleLine width="2.0"/>
<celldesigner:paint color="fff7f7f7" scheme="Color"/>
</celldesigner:briefView>
<celldesigner:info state="empty" angle="-1.5707963267948966"/>
</celldesigner:complexSpeciesAlias>
<celldesigner:complexSpeciesAlias id="csa21" species="s669">
<celldesigner:activity>inactive</celldesigner:activity>
<celldesigner:bounds x="3905.333333333332" y="4628.833333333332" w="150.0" h="240.0"/>
<celldesigner:font size="30"/>
<celldesigner:view state="usual"/>
<celldesigner:backupSize w="0.0" h="0.0"/>
<celldesigner:backupView state="none"/>
<celldesigner:usualView>
<celldesigner:innerPosition x="0.0" y="0.0"/>
<celldesigner:boxSize width="150.0" height="240.0"/>
<celldesigner:singleLine width="2.0"/>
<celldesigner:paint color="fff7f7f7" scheme="Gradation"/>
</celldesigner:usualView>
<celldesigner:briefView>
<celldesigner:innerPosition x="0.0" y="0.0"/>
<celldesigner:boxSize width="80.0" height="60.0"/>
<celldesigner:singleLine width="2.0"/>
<celldesigner:paint color="fff7f7f7" scheme="Color"/>
</celldesigner:briefView>
<celldesigner:info state="empty" angle="-1.5707963267948966"/>
</celldesigner:complexSpeciesAlias>
<celldesigner:complexSpeciesAlias id="csa11" species="s633">
<celldesigner:activity>inactive</celldesigner:activity>
<celldesigner:bounds x="1025.5" y="4709.25" w="150.0" h="246.0"/>
<celldesigner:font size="30"/>
<celldesigner:view state="usual"/>
<celldesigner:backupSize w="0.0" h="0.0"/>
<celldesigner:backupView state="none"/>
<celldesigner:usualView>
<celldesigner:innerPosition x="0.0" y="0.0"/>
<celldesigner:boxSize width="150.0" height="246.0"/>
<celldesigner:singleLine width="2.0"/>
<celldesigner:paint color="fff7f7f7" scheme="Color"/>
</celldesigner:usualView>
<celldesigner:briefView>
<celldesigner:innerPosition x="0.0" y="0.0"/>
<celldesigner:boxSize width="80.0" height="60.0"/>
<celldesigner:singleLine width="2.0"/>
<celldesigner:paint color="fff7f7f7" scheme="Color"/>
</celldesigner:briefView>
<celldesigner:info state="empty" angle="-1.5707963267948966"/>
</celldesigner:complexSpeciesAlias>
<celldesigner:complexSpeciesAlias id="csa20" species="s657">
<celldesigner:activity>inactive</celldesigner:activity>
<celldesigner:bounds x="3316.3333333333358" y="3857.666666666666" w="150.0" h="233.0"/>
<celldesigner:font size="30"/>
<celldesigner:view state="usual"/>
<celldesigner:backupSize w="0.0" h="0.0"/>
<celldesigner:backupView state="none"/>
<celldesigner:usualView>
<celldesigner:innerPosition x="0.0" y="0.0"/>
<celldesigner:boxSize width="150.0" height="233.0"/>
<celldesigner:singleLine width="2.0"/>
<celldesigner:paint color="fff7f7f7" scheme="Gradation"/>
</celldesigner:usualView>
<celldesigner:briefView>
<celldesigner:innerPosition x="0.0" y="0.0"/>
<celldesigner:boxSize width="80.0" height="60.0"/>
<celldesigner:singleLine width="2.0"/>
<celldesigner:paint color="fff7f7f7" scheme="Color"/>
</celldesigner:briefView>
<celldesigner:info state="empty" angle="-1.5707963267948966"/>
</celldesigner:complexSpeciesAlias>
<celldesigner:complexSpeciesAlias id="csa19" species="s658">
<celldesigner:activity>inactive</celldesigner:activity>
<celldesigner:bounds x="3315.3333333333358" y="3608.166666666666" w="150.0" h="241.0"/>
<celldesigner:font size="30"/>
<celldesigner:view state="usual"/>
<celldesigner:backupSize w="0.0" h="0.0"/>
<celldesigner:backupView state="none"/>
<celldesigner:usualView>
<celldesigner:innerPosition x="0.0" y="0.0"/>
<celldesigner:boxSize width="150.0" height="241.0"/>
<celldesigner:singleLine width="2.0"/>
<celldesigner:paint color="fff7f7f7" scheme="Gradation"/>
</celldesigner:usualView>
<celldesigner:briefView>
<celldesigner:innerPosition x="0.0" y="0.0"/>
<celldesigner:boxSize width="80.0" height="60.0"/>
<celldesigner:singleLine width="2.0"/>
<celldesigner:paint color="fff7f7f7" scheme="Color"/>
</celldesigner:briefView>
<celldesigner:info state="empty" angle="-1.5707963267948966"/>
</celldesigner:complexSpeciesAlias>
<celldesigner:complexSpeciesAlias id="csa24" species="s677">
<celldesigner:activity>inactive</celldesigner:activity>
<celldesigner:bounds x="3889.333333333332" y="3500.2777777777774" w="150.0" h="232.0"/>
<celldesigner:font size="30"/>
<celldesigner:view state="usual"/>
<celldesigner:backupSize w="0.0" h="0.0"/>
<celldesigner:backupView state="none"/>
<celldesigner:usualView>
<celldesigner:innerPosition x="0.0" y="0.0"/>
<celldesigner:boxSize width="150.0" height="232.0"/>
<celldesigner:singleLine width="2.0"/>
<celldesigner:paint color="fff7f7f7" scheme="Gradation"/>
</celldesigner:usualView>
<celldesigner:briefView>
<celldesigner:innerPosition x="0.0" y="0.0"/>
<celldesigner:boxSize width="80.0" height="60.0"/>
<celldesigner:singleLine width="2.0"/>
<celldesigner:paint color="fff7f7f7" scheme="Color"/>
</celldesigner:briefView>
<celldesigner:info state="empty" angle="-1.5707963267948966"/>
</celldesigner:complexSpeciesAlias>
<celldesigner:complexSpeciesAlias id="csa23" species="s673">
<celldesigner:activity>inactive</celldesigner:activity>
<celldesigner:bounds x="3905.333333333332" y="4085.5555555555547" w="150.0" h="236.0"/>
<celldesigner:font size="30"/>
<celldesigner:view state="usual"/>
<celldesigner:backupSize w="0.0" h="0.0"/>
<celldesigner:backupView state="none"/>
<celldesigner:usualView>
<celldesigner:innerPosition x="0.0" y="0.0"/>
<celldesigner:boxSize width="150.0" height="236.0"/>
<celldesigner:singleLine width="2.0"/>
<celldesigner:paint color="fff7f7f7" scheme="Gradation"/>
</celldesigner:usualView>
<celldesigner:briefView>
<celldesigner:innerPosition x="0.0" y="0.0"/>
<celldesigner:boxSize width="80.0" height="60.0"/>
<celldesigner:singleLine width="2.0"/>
<celldesigner:paint color="fff7f7f7" scheme="Color"/>
</celldesigner:briefView>
<celldesigner:info state="empty" angle="-1.5707963267948966"/>
</celldesigner:complexSpeciesAlias>
<celldesigner:complexSpeciesAlias id="csa22" species="s668">
<celldesigner:activity>inactive</celldesigner:activity>
<celldesigner:bounds x="3906.333333333332" y="4370.694444444443" w="150.0" h="238.0"/>
<celldesigner:font size="30"/>
<celldesigner:view state="usual"/>
<celldesigner:backupSize w="0.0" h="0.0"/>
<celldesigner:backupView state="none"/>
<celldesigner:usualView>
<celldesigner:innerPosition x="0.0" y="0.0"/>
<celldesigner:boxSize width="150.0" height="238.0"/>
<celldesigner:singleLine width="2.0"/>
<celldesigner:paint color="fff7f7f7" scheme="Gradation"/>
</celldesigner:usualView>
<celldesigner:briefView>
<celldesigner:innerPosition x="0.0" y="0.0"/>
<celldesigner:boxSize width="80.0" height="60.0"/>
<celldesigner:singleLine width="2.0"/>
<celldesigner:paint color="fff7f7f7" scheme="Color"/>
</celldesigner:briefView>
<celldesigner:info state="empty" angle="-1.5707963267948966"/>
</celldesigner:complexSpeciesAlias>
<celldesigner:complexSpeciesAlias id="csa28" species="s684">
<celldesigner:activity>inactive</celldesigner:activity>
<celldesigner:bounds x="1536.9965277777774" y="3184.833333333334" w="151.0" h="238.0"/>
<celldesigner:font size="30"/>
<celldesigner:view state="usual"/>
<celldesigner:backupSize w="0.0" h="0.0"/>
<celldesigner:backupView state="none"/>
<celldesigner:usualView>
<celldesigner:innerPosition x="0.0" y="0.0"/>
<celldesigner:boxSize width="151.0" height="238.0"/>
<celldesigner:singleLine width="2.0"/>
<celldesigner:paint color="fff7f7f7" scheme="Gradation"/>
</celldesigner:usualView>
<celldesigner:briefView>
<celldesigner:innerPosition x="0.0" y="0.0"/>
<celldesigner:boxSize width="80.0" height="60.0"/>
<celldesigner:singleLine width="2.0"/>
<celldesigner:paint color="fff7f7f7" scheme="Color"/>
</celldesigner:briefView>
<celldesigner:info state="empty" angle="-1.5707963267948966"/>
</celldesigner:complexSpeciesAlias>
<celldesigner:complexSpeciesAlias id="csa27" species="s682">
<celldesigner:activity>inactive</celldesigner:activity>
<celldesigner:bounds x="2159.9965277777774" y="3905.833333333334" w="134.0" h="236.0"/>
<celldesigner:font size="30"/>
<celldesigner:view state="usual"/>
<celldesigner:backupSize w="0.0" h="0.0"/>
<celldesigner:backupView state="none"/>
<celldesigner:usualView>
<celldesigner:innerPosition x="0.0" y="0.0"/>
<celldesigner:boxSize width="134.0" height="236.0"/>
<celldesigner:singleLine width="2.0"/>
<celldesigner:paint color="fff7f7f7" scheme="Gradation"/>
</celldesigner:usualView>
<celldesigner:briefView>
<celldesigner:innerPosition x="0.0" y="0.0"/>
<celldesigner:boxSize width="80.0" height="60.0"/>
<celldesigner:singleLine width="2.0"/>
<celldesigner:paint color="fff7f7f7" scheme="Color"/>
</celldesigner:briefView>
<celldesigner:info state="empty" angle="-1.5707963267948966"/>
</celldesigner:complexSpeciesAlias>
<celldesigner:complexSpeciesAlias id="csa26" species="s687">
<celldesigner:activity>inactive</celldesigner:activity>
<celldesigner:bounds x="1953.2152777777774" y="3187.3888888888887" w="134.0" h="236.0"/>
<celldesigner:font size="30"/>
<celldesigner:view state="usual"/>
<celldesigner:backupSize w="0.0" h="0.0"/>
<celldesigner:backupView state="none"/>
<celldesigner:usualView>
<celldesigner:innerPosition x="0.0" y="0.0"/>
<celldesigner:boxSize width="134.0" height="236.0"/>
<celldesigner:singleLine width="2.0"/>
<celldesigner:paint color="fff7f7f7" scheme="Gradation"/>
</celldesigner:usualView>
<celldesigner:briefView>
<celldesigner:innerPosition x="0.0" y="0.0"/>
<celldesigner:boxSize width="80.0" height="60.0"/>
<celldesigner:singleLine width="2.0"/>
<celldesigner:paint color="fff7f7f7" scheme="Color"/>
</celldesigner:briefView>
<celldesigner:info state="empty" angle="-1.5707963267948966"/>
</celldesigner:complexSpeciesAlias>
<celldesigner:complexSpeciesAlias id="csa31" species="s692">
<celldesigner:activity>inactive</celldesigner:activity>
<celldesigner:bounds x="2743.7777777777774" y="2622.833333333334" w="177.0" h="237.0"/>
<celldesigner:font size="30"/>
<celldesigner:view state="usual"/>
<celldesigner:backupSize w="0.0" h="0.0"/>
<celldesigner:backupView state="none"/>
<celldesigner:usualView>
<celldesigner:innerPosition x="0.0" y="0.0"/>
<celldesigner:boxSize width="177.0" height="237.0"/>
<celldesigner:singleLine width="2.0"/>
<celldesigner:paint color="fff7f7f7" scheme="Gradation"/>
</celldesigner:usualView>
<celldesigner:briefView>
<celldesigner:innerPosition x="0.0" y="0.0"/>
<celldesigner:boxSize width="80.0" height="60.0"/>
<celldesigner:singleLine width="2.0"/>
<celldesigner:paint color="fff7f7f7" scheme="Color"/>
</celldesigner:briefView>
<celldesigner:info state="empty" angle="-1.5707963267948966"/>
</celldesigner:complexSpeciesAlias>
<celldesigner:complexSpeciesAlias id="csa37" species="s716">
<celldesigner:activity>inactive</celldesigner:activity>
<celldesigner:bounds x="2674.636363636364" y="39.13636363636397" w="175.0" h="241.0"/>
<celldesigner:font size="30"/>
<celldesigner:view state="usual"/>
<celldesigner:backupSize w="0.0" h="0.0"/>
<celldesigner:backupView state="none"/>
<celldesigner:usualView>
<celldesigner:innerPosition x="0.0" y="0.0"/>
<celldesigner:boxSize width="175.0" height="241.0"/>
<celldesigner:singleLine width="2.0"/>
<celldesigner:paint color="fff7f7f7" scheme="Gradation"/>
</celldesigner:usualView>
<celldesigner:briefView>
<celldesigner:innerPosition x="0.0" y="0.0"/>
<celldesigner:boxSize width="80.0" height="60.0"/>
<celldesigner:singleLine width="2.0"/>
<celldesigner:paint color="fff7f7f7" scheme="Color"/>
</celldesigner:briefView>
<celldesigner:info state="empty" angle="-1.5707963267948966"/>
</celldesigner:complexSpeciesAlias>
<celldesigner:complexSpeciesAlias id="csa29" species="s694">
<celldesigner:activity>inactive</celldesigner:activity>
<celldesigner:bounds x="2486.7777777777774" y="3186.833333333334" w="138.0" h="237.0"/>
<celldesigner:font size="30"/>
<celldesigner:view state="usual"/>
<celldesigner:backupSize w="0.0" h="0.0"/>
<celldesigner:backupView state="none"/>
<celldesigner:usualView>
<celldesigner:innerPosition x="0.0" y="0.0"/>
<celldesigner:boxSize width="138.0" height="237.0"/>
<celldesigner:singleLine width="2.0"/>
<celldesigner:paint color="fff7f7f7" scheme="Gradation"/>
</celldesigner:usualView>
<celldesigner:briefView>
<celldesigner:innerPosition x="0.0" y="0.0"/>
<celldesigner:boxSize width="80.0" height="60.0"/>
<celldesigner:singleLine width="2.0"/>
<celldesigner:paint color="fff7f7f7" scheme="Color"/>
</celldesigner:briefView>
<celldesigner:info state="empty" angle="-1.5707963267948966"/>
</celldesigner:complexSpeciesAlias>
<celldesigner:complexSpeciesAlias id="csa41" species="s735">
<celldesigner:activity>inactive</celldesigner:activity>
<celldesigner:bounds x="5246.0" y="2974.136363636364" w="140.0" h="239.0"/>
<celldesigner:font size="30"/>
<celldesigner:view state="usual"/>
<celldesigner:backupSize w="0.0" h="0.0"/>
<celldesigner:backupView state="none"/>
<celldesigner:usualView>
<celldesigner:innerPosition x="0.0" y="0.0"/>
<celldesigner:boxSize width="140.0" height="239.0"/>
<celldesigner:singleLine width="2.0"/>
<celldesigner:paint color="fff7f7f7" scheme="Gradation"/>
</celldesigner:usualView>
<celldesigner:briefView>
<celldesigner:innerPosition x="0.0" y="0.0"/>
<celldesigner:boxSize width="80.0" height="60.0"/>
<celldesigner:singleLine width="2.0"/>
<celldesigner:paint color="fff7f7f7" scheme="Color"/>
</celldesigner:briefView>
<celldesigner:info state="empty" angle="-1.5707963267948966"/>
</celldesigner:complexSpeciesAlias>
<celldesigner:complexSpeciesAlias id="csa30" species="s697">
<celldesigner:activity>inactive</celldesigner:activity>
<celldesigner:bounds x="3249.7777777777774" y="2623.833333333334" w="138.0" h="240.0"/>
<celldesigner:font size="30"/>
<celldesigner:view state="usual"/>
<celldesigner:backupSize w="0.0" h="0.0"/>
<celldesigner:backupView state="none"/>
<celldesigner:usualView>
<celldesigner:innerPosition x="0.0" y="0.0"/>
<celldesigner:boxSize width="138.0" height="240.0"/>
<celldesigner:singleLine width="2.0"/>
<celldesigner:paint color="fff7f7f7" scheme="Gradation"/>
</celldesigner:usualView>
<celldesigner:briefView>
<celldesigner:innerPosition x="0.0" y="0.0"/>
<celldesigner:boxSize width="80.0" height="60.0"/>
<celldesigner:singleLine width="2.0"/>
<celldesigner:paint color="fff7f7f7" scheme="Color"/>
</celldesigner:briefView>
<celldesigner:info state="empty" angle="-1.5707963267948966"/>
</celldesigner:complexSpeciesAlias>
<celldesigner:complexSpeciesAlias id="csa34" species="s709">
<celldesigner:activity>inactive</celldesigner:activity>
<celldesigner:bounds x="3309.636363636364" y="947.409090909091" w="148.0" h="230.0"/>
<celldesigner:font size="30"/>
<celldesigner:view state="usual"/>
<celldesigner:backupSize w="0.0" h="0.0"/>
<celldesigner:backupView state="none"/>
<celldesigner:usualView>
<celldesigner:innerPosition x="0.0" y="0.0"/>
<celldesigner:boxSize width="148.0" height="230.0"/>
<celldesigner:singleLine width="2.0"/>
<celldesigner:paint color="fff7f7f7" scheme="Gradation"/>
</celldesigner:usualView>
<celldesigner:briefView>
<celldesigner:innerPosition x="0.0" y="0.0"/>
<celldesigner:boxSize width="80.0" height="60.0"/>
<celldesigner:singleLine width="2.0"/>
<celldesigner:paint color="fff7f7f7" scheme="Color"/>
</celldesigner:briefView>
<celldesigner:info state="empty" angle="-1.5707963267948966"/>
</celldesigner:complexSpeciesAlias>
<celldesigner:complexSpeciesAlias id="csa42" species="s745">
<celldesigner:activity>inactive</celldesigner:activity>
<celldesigner:bounds x="5450.0" y="3611.409090909092" w="138.0" h="253.0"/>
<celldesigner:font size="30"/>
<celldesigner:view state="usual"/>
<celldesigner:backupSize w="0.0" h="0.0"/>
<celldesigner:backupView state="none"/>
<celldesigner:usualView>
<celldesigner:innerPosition x="0.0" y="0.0"/>
<celldesigner:boxSize width="138.0" height="253.0"/>
<celldesigner:singleLine width="2.0"/>
<celldesigner:paint color="fff7f7f7" scheme="Gradation"/>
</celldesigner:usualView>
<celldesigner:briefView>
<celldesigner:innerPosition x="0.0" y="0.0"/>
<celldesigner:boxSize width="80.0" height="60.0"/>
<celldesigner:singleLine width="2.0"/>
<celldesigner:paint color="fff7f7f7" scheme="Color"/>
</celldesigner:briefView>
<celldesigner:info state="empty" angle="-1.5707963267948966"/>
</celldesigner:complexSpeciesAlias>
<celldesigner:complexSpeciesAlias id="csa36" species="s715">
<celldesigner:activity>inactive</celldesigner:activity>
<celldesigner:bounds x="3326.636363636364" y="40.13636363636397" w="142.0" h="239.0"/>
<celldesigner:font size="30"/>
<celldesigner:view state="usual"/>
<celldesigner:backupSize w="0.0" h="0.0"/>
<celldesigner:backupView state="none"/>
<celldesigner:usualView>
<celldesigner:innerPosition x="0.0" y="0.0"/>
<celldesigner:boxSize width="142.0" height="239.0"/>
<celldesigner:singleLine width="2.0"/>
<celldesigner:paint color="fff7f7f7" scheme="Gradation"/>
</celldesigner:usualView>
<celldesigner:briefView>
<celldesigner:innerPosition x="0.0" y="0.0"/>
<celldesigner:boxSize width="80.0" height="60.0"/>
<celldesigner:singleLine width="2.0"/>
<celldesigner:paint color="fff7f7f7" scheme="Color"/>
</celldesigner:briefView>
<celldesigner:info state="empty" angle="-1.5707963267948966"/>
</celldesigner:complexSpeciesAlias>
<celldesigner:complexSpeciesAlias id="csa35" species="s713">
<celldesigner:activity>inactive</celldesigner:activity>
<celldesigner:bounds x="3025.636363636364" y="38.13636363636397" w="142.0" h="241.0"/>
<celldesigner:font size="30"/>
<celldesigner:view state="usual"/>
<celldesigner:backupSize w="0.0" h="0.0"/>
<celldesigner:backupView state="none"/>
<celldesigner:usualView>
<celldesigner:innerPosition x="0.0" y="0.0"/>
<celldesigner:boxSize width="142.0" height="241.0"/>
<celldesigner:singleLine width="2.0"/>
<celldesigner:paint color="fff7f7f7" scheme="Gradation"/>
</celldesigner:usualView>
<celldesigner:briefView>
<celldesigner:innerPosition x="0.0" y="0.0"/>
<celldesigner:boxSize width="80.0" height="60.0"/>
<celldesigner:singleLine width="2.0"/>
<celldesigner:paint color="fff7f7f7" scheme="Color"/>
</celldesigner:briefView>
<celldesigner:info state="empty" angle="-1.5707963267948966"/>
</celldesigner:complexSpeciesAlias>
<celldesigner:complexSpeciesAlias id="csa38" species="s723">
<celldesigner:activity>inactive</celldesigner:activity>
<celldesigner:bounds x="2069.818181818182" y="418.13636363636397" w="136.0" h="238.0"/>
<celldesigner:font size="30"/>
<celldesigner:view state="usual"/>
<celldesigner:backupSize w="0.0" h="0.0"/>
<celldesigner:backupView state="none"/>
<celldesigner:usualView>
<celldesigner:innerPosition x="0.0" y="0.0"/>
<celldesigner:boxSize width="136.0" height="238.0"/>
<celldesigner:singleLine width="2.0"/>
<celldesigner:paint color="fff7f7f7" scheme="Gradation"/>
</celldesigner:usualView>
<celldesigner:briefView>
<celldesigner:innerPosition x="0.0" y="0.0"/>
<celldesigner:boxSize width="80.0" height="60.0"/>
<celldesigner:singleLine width="2.0"/>
<celldesigner:paint color="fff7f7f7" scheme="Color"/>
</celldesigner:briefView>
<celldesigner:info state="empty" angle="-1.5707963267948966"/>
</celldesigner:complexSpeciesAlias>
<celldesigner:complexSpeciesAlias id="csa47" species="s758">
<celldesigner:activity>inactive</celldesigner:activity>
<celldesigner:bounds x="5975.454545454544" y="1592.590909090909" w="139.0" h="245.0"/>
<celldesigner:font size="30"/>
<celldesigner:view state="usual"/>
<celldesigner:backupSize w="0.0" h="0.0"/>
<celldesigner:backupView state="none"/>
<celldesigner:usualView>
<celldesigner:innerPosition x="0.0" y="0.0"/>
<celldesigner:boxSize width="139.0" height="245.0"/>
<celldesigner:singleLine width="2.0"/>
<celldesigner:paint color="fff7f7f7" scheme="Color"/>
</celldesigner:usualView>
<celldesigner:briefView>
<celldesigner:innerPosition x="0.0" y="0.0"/>
<celldesigner:boxSize width="80.0" height="60.0"/>
<celldesigner:singleLine width="2.0"/>
<celldesigner:paint color="fff7f7f7" scheme="Color"/>
</celldesigner:briefView>
<celldesigner:info state="empty" angle="-1.5707963267948966"/>
</celldesigner:complexSpeciesAlias>
<celldesigner:complexSpeciesAlias id="csa32" species="s704">
<celldesigner:activity>inactive</celldesigner:activity>
<celldesigner:bounds x="3314.636363636364" y="1551.772727272727" w="147.0" h="238.0"/>
<celldesigner:font size="30"/>
<celldesigner:view state="usual"/>
<celldesigner:backupSize w="0.0" h="0.0"/>
<celldesigner:backupView state="none"/>
<celldesigner:usualView>
<celldesigner:innerPosition x="0.0" y="0.0"/>
<celldesigner:boxSize width="147.0" height="238.0"/>
<celldesigner:singleLine width="2.0"/>
<celldesigner:paint color="fff7f7f7" scheme="Gradation"/>
</celldesigner:usualView>
<celldesigner:briefView>
<celldesigner:innerPosition x="0.0" y="0.0"/>
<celldesigner:boxSize width="80.0" height="60.0"/>
<celldesigner:singleLine width="2.0"/>
<celldesigner:paint color="fff7f7f7" scheme="Color"/>
</celldesigner:briefView>
<celldesigner:info state="empty" angle="-1.5707963267948966"/>
</celldesigner:complexSpeciesAlias>
<celldesigner:complexSpeciesAlias id="csa33" species="s702">
<celldesigner:activity>inactive</celldesigner:activity>
<celldesigner:bounds x="3306.636363636364" y="1260.681818181818" w="147.0" h="231.0"/>
<celldesigner:font size="30"/>
<celldesigner:view state="usual"/>
<celldesigner:backupSize w="0.0" h="0.0"/>
<celldesigner:backupView state="none"/>
<celldesigner:usualView>
<celldesigner:innerPosition x="0.0" y="0.0"/>
<celldesigner:boxSize width="147.0" height="231.0"/>
<celldesigner:singleLine width="2.0"/>
<celldesigner:paint color="fff7f7f7" scheme="Gradation"/>
</celldesigner:usualView>
<celldesigner:briefView>
<celldesigner:innerPosition x="0.0" y="0.0"/>
<celldesigner:boxSize width="80.0" height="60.0"/>
<celldesigner:singleLine width="2.0"/>
<celldesigner:paint color="fff7f7f7" scheme="Color"/>
</celldesigner:briefView>
<celldesigner:info state="empty" angle="-1.5707963267948966"/>
</celldesigner:complexSpeciesAlias>
<celldesigner:complexSpeciesAlias id="csa40" species="s731">
<celldesigner:activity>inactive</celldesigner:activity>
<celldesigner:bounds x="4271.909090909092" y="2209.227272727272" w="147.0" h="232.0"/>
<celldesigner:font size="30"/>
<celldesigner:view state="usual"/>
<celldesigner:backupSize w="0.0" h="0.0"/>
<celldesigner:backupView state="none"/>
<celldesigner:usualView>
<celldesigner:innerPosition x="0.0" y="0.0"/>
<celldesigner:boxSize width="147.0" height="232.0"/>
<celldesigner:singleLine width="2.0"/>
<celldesigner:paint color="fff7f7f7" scheme="Color"/>
</celldesigner:usualView>
<celldesigner:briefView>
<celldesigner:innerPosition x="0.0" y="0.0"/>
<celldesigner:boxSize width="80.0" height="60.0"/>
<celldesigner:singleLine width="2.0"/>
<celldesigner:paint color="fff7f7f7" scheme="Color"/>
</celldesigner:briefView>
<celldesigner:info state="empty" angle="-1.5707963267948966"/>
</celldesigner:complexSpeciesAlias>
<celldesigner:complexSpeciesAlias id="csa44" species="s746">
<celldesigner:activity>inactive</celldesigner:activity>
<celldesigner:bounds x="5911.636363636364" y="4316.681818181818" w="138.0" h="247.0"/>
<celldesigner:font size="30"/>
<celldesigner:view state="usual"/>
<celldesigner:backupSize w="0.0" h="0.0"/>
<celldesigner:backupView state="none"/>
<celldesigner:usualView>
<celldesigner:innerPosition x="0.0" y="0.0"/>
<celldesigner:boxSize width="138.0" height="247.0"/>
<celldesigner:singleLine width="2.0"/>
<celldesigner:paint color="fff7f7f7" scheme="Gradation"/>
</celldesigner:usualView>
<celldesigner:briefView>
<celldesigner:innerPosition x="0.0" y="0.0"/>
<celldesigner:boxSize width="80.0" height="60.0"/>
<celldesigner:singleLine width="2.0"/>
<celldesigner:paint color="fff7f7f7" scheme="Color"/>
</celldesigner:briefView>
<celldesigner:info state="empty" angle="-1.5707963267948966"/>
</celldesigner:complexSpeciesAlias>
<celldesigner:complexSpeciesAlias id="csa43" species="s743">
<celldesigner:activity>inactive</celldesigner:activity>
<celldesigner:bounds x="5911.636363636364" y="4059.681818181818" w="138.0" h="243.0"/>
<celldesigner:font size="30"/>
<celldesigner:view state="usual"/>
<celldesigner:backupSize w="0.0" h="0.0"/>
<celldesigner:backupView state="none"/>
<celldesigner:usualView>
<celldesigner:innerPosition x="0.0" y="0.0"/>
<celldesigner:boxSize width="138.0" height="243.0"/>
<celldesigner:singleLine width="2.0"/>
<celldesigner:paint color="fff7f7f7" scheme="Gradation"/>
</celldesigner:usualView>
<celldesigner:briefView>
<celldesigner:innerPosition x="0.0" y="0.0"/>
<celldesigner:boxSize width="80.0" height="60.0"/>
<celldesigner:singleLine width="2.0"/>
<celldesigner:paint color="fff7f7f7" scheme="Color"/>
</celldesigner:briefView>
<celldesigner:info state="empty" angle="-1.5707963267948966"/>
</celldesigner:complexSpeciesAlias>
<celldesigner:complexSpeciesAlias id="csa45" species="s751">
<celldesigner:activity>inactive</celldesigner:activity>
<celldesigner:bounds x="5014.454545454544" y="4122.227272727272" w="143.0" h="237.0"/>
<celldesigner:font size="30"/>
<celldesigner:view state="usual"/>
<celldesigner:backupSize w="0.0" h="0.0"/>
<celldesigner:backupView state="none"/>
<celldesigner:usualView>
<celldesigner:innerPosition x="0.0" y="0.0"/>
<celldesigner:boxSize width="143.0" height="237.0"/>
<celldesigner:singleLine width="2.0"/>
<celldesigner:paint color="fff7f7f7" scheme="Gradation"/>
</celldesigner:usualView>
<celldesigner:briefView>
<celldesigner:innerPosition x="0.0" y="0.0"/>
<celldesigner:boxSize width="80.0" height="60.0"/>
<celldesigner:singleLine width="2.0"/>
<celldesigner:paint color="fff7f7f7" scheme="Color"/>
</celldesigner:briefView>
<celldesigner:info state="empty" angle="-1.5707963267948966"/>
</celldesigner:complexSpeciesAlias>
<celldesigner:complexSpeciesAlias id="csa49" species="s760">
<celldesigner:activity>inactive</celldesigner:activity>
<celldesigner:bounds x="5976.454545454544" y="1336.590909090909" w="138.0" h="235.0"/>
<celldesigner:font size="30"/>
<celldesigner:view state="usual"/>
<celldesigner:backupSize w="0.0" h="0.0"/>
<celldesigner:backupView state="none"/>
<celldesigner:usualView>
<celldesigner:innerPosition x="0.0" y="0.0"/>
<celldesigner:boxSize width="138.0" height="235.0"/>
<celldesigner:singleLine width="2.0"/>
<celldesigner:paint color="fff7f7f7" scheme="Color"/>
</celldesigner:usualView>
<celldesigner:briefView>
<celldesigner:innerPosition x="0.0" y="0.0"/>
<celldesigner:boxSize width="80.0" height="60.0"/>
<celldesigner:singleLine width="2.0"/>
<celldesigner:paint color="fff7f7f7" scheme="Color"/>
</celldesigner:briefView>
<celldesigner:info state="empty" angle="-1.5707963267948966"/>
</celldesigner:complexSpeciesAlias>
<celldesigner:complexSpeciesAlias id="csa48" species="s759">
<celldesigner:activity>inactive</celldesigner:activity>
<celldesigner:bounds x="5975.454545454544" y="1084.590909090909" w="140.0" h="231.0"/>
<celldesigner:font size="30"/>
<celldesigner:view state="usual"/>
<celldesigner:backupSize w="0.0" h="0.0"/>
<celldesigner:backupView state="none"/>
<celldesigner:usualView>
<celldesigner:innerPosition x="0.0" y="0.0"/>
<celldesigner:boxSize width="140.0" height="231.0"/>
<celldesigner:singleLine width="2.0"/>
<celldesigner:paint color="fff7f7f7" scheme="Color"/>
</celldesigner:usualView>
<celldesigner:briefView>
<celldesigner:innerPosition x="0.0" y="0.0"/>
<celldesigner:boxSize width="80.0" height="60.0"/>
<celldesigner:singleLine width="2.0"/>
<celldesigner:paint color="fff7f7f7" scheme="Color"/>
</celldesigner:briefView>
<celldesigner:info state="empty" angle="-1.5707963267948966"/>
</celldesigner:complexSpeciesAlias>
<celldesigner:complexSpeciesAlias id="csa39" species="s727">
<celldesigner:activity>inactive</celldesigner:activity>
<celldesigner:bounds x="3685.909090909092" y="2099.863636363636" w="139.0" h="239.0"/>
<celldesigner:font size="30"/>
<celldesigner:view state="usual"/>
<celldesigner:backupSize w="0.0" h="0.0"/>
<celldesigner:backupView state="none"/>
<celldesigner:usualView>
<celldesigner:innerPosition x="0.0" y="0.0"/>
<celldesigner:boxSize width="139.0" height="239.0"/>
<celldesigner:singleLine width="2.0"/>
<celldesigner:paint color="fff7f7f7" scheme="Gradation"/>
</celldesigner:usualView>
<celldesigner:briefView>
<celldesigner:innerPosition x="0.0" y="0.0"/>
<celldesigner:boxSize width="80.0" height="60.0"/>
<celldesigner:singleLine width="2.0"/>
<celldesigner:paint color="fff7f7f7" scheme="Color"/>
</celldesigner:briefView>
<celldesigner:info state="empty" angle="-1.5707963267948966"/>
</celldesigner:complexSpeciesAlias>
<celldesigner:complexSpeciesAlias id="csa46" species="s756">
<celldesigner:activity>inactive</celldesigner:activity>
<celldesigner:bounds x="5977.454545454544" y="1851.681818181818" w="138.0" h="238.0"/>
<celldesigner:font size="30"/>
<celldesigner:view state="usual"/>
<celldesigner:backupSize w="0.0" h="0.0"/>
<celldesigner:backupView state="none"/>
<celldesigner:usualView>
<celldesigner:innerPosition x="0.0" y="0.0"/>
<celldesigner:boxSize width="138.0" height="238.0"/>
<celldesigner:singleLine width="2.0"/>
<celldesigner:paint color="fff7f7f7" scheme="Color"/>
</celldesigner:usualView>
<celldesigner:briefView>
<celldesigner:innerPosition x="0.0" y="0.0"/>
<celldesigner:boxSize width="80.0" height="60.0"/>
<celldesigner:singleLine width="2.0"/>
<celldesigner:paint color="fff7f7f7" scheme="Color"/>
</celldesigner:briefView>
<celldesigner:info state="empty" angle="-1.5707963267948966"/>
</celldesigner:complexSpeciesAlias>
<celldesigner:complexSpeciesAlias id="csa51" species="s776">
<celldesigner:activity>inactive</celldesigner:activity>
<celldesigner:bounds x="2074.318181818182" y="964.5" w="135.0" h="245.0"/>
<celldesigner:font size="30"/>
<celldesigner:view state="usual"/>
<celldesigner:backupSize w="0.0" h="0.0"/>
<celldesigner:backupView state="none"/>
<celldesigner:usualView>
<celldesigner:innerPosition x="0.0" y="0.0"/>
<celldesigner:boxSize width="135.0" height="245.0"/>
<celldesigner:singleLine width="2.0"/>
<celldesigner:paint color="fff7f7f7" scheme="Gradation"/>
</celldesigner:usualView>
<celldesigner:briefView>
<celldesigner:innerPosition x="0.0" y="0.0"/>
<celldesigner:boxSize width="80.0" height="60.0"/>
<celldesigner:singleLine width="2.0"/>
<celldesigner:paint color="fff7f7f7" scheme="Color"/>
</celldesigner:briefView>
<celldesigner:info state="empty" angle="-1.5707963267948966"/>
</celldesigner:complexSpeciesAlias>
<celldesigner:complexSpeciesAlias id="csa50" species="s774">
<celldesigner:activity>inactive</celldesigner:activity>
<celldesigner:bounds x="2073.318181818182" y="703.5" w="135.0" h="239.0"/>
<celldesigner:font size="30"/>
<celldesigner:view state="usual"/>
<celldesigner:backupSize w="0.0" h="0.0"/>
<celldesigner:backupView state="none"/>
<celldesigner:usualView>
<celldesigner:innerPosition x="0.0" y="0.0"/>
<celldesigner:boxSize width="135.0" height="239.0"/>
<celldesigner:singleLine width="2.0"/>
<celldesigner:paint color="fff7f7f7" scheme="Gradation"/>
</celldesigner:usualView>
<celldesigner:briefView>
<celldesigner:innerPosition x="0.0" y="0.0"/>
<celldesigner:boxSize width="80.0" height="60.0"/>
<celldesigner:singleLine width="2.0"/>
<celldesigner:paint color="fff7f7f7" scheme="Color"/>
</celldesigner:briefView>
<celldesigner:info state="empty" angle="-1.5707963267948966"/>
</celldesigner:complexSpeciesAlias>
</celldesigner:listOfComplexSpeciesAliases>
<celldesigner:listOfSpeciesAliases>
<celldesigner:speciesAlias id="sa1" species="s4">
<celldesigner:activity>inactive</celldesigner:activity>
<celldesigner:bounds x="2383.303030303032" y="4772.0" w="100.0" h="100.0"/>
<celldesigner:font size="30"/>
<celldesigner:view state="usual"/>
<celldesigner:usualView>
<celldesigner:innerPosition x="0.0" y="0.0"/>
<celldesigner:boxSize width="100.0" height="100.0"/>
<celldesigner:singleLine width="1.0"/>
<celldesigner:paint color="ffff0033" scheme="Gradation"/>
</celldesigner:usualView>
<celldesigner:briefView>
<celldesigner:innerPosition x="0.0" y="0.0"/>
<celldesigner:boxSize width="80.0" height="60.0"/>
<celldesigner:singleLine width="1.0"/>
<celldesigner:paint color="3fff0000" scheme="Color"/>
</celldesigner:briefView>
<celldesigner:info state="empty" angle="-1.5707963267948966"/>
</celldesigner:speciesAlias>
<celldesigner:speciesAlias id="sa2" species="s461">
<celldesigner:activity>inactive</celldesigner:activity>
<celldesigner:bounds x="394.8585858585866" y="1950.0" w="100.0" h="100.0"/>
<celldesigner:font size="30"/>
<celldesigner:view state="usual"/>
<celldesigner:usualView>
<celldesigner:innerPosition x="0.0" y="0.0"/>
<celldesigner:boxSize width="100.0" height="100.0"/>
<celldesigner:singleLine width="1.0"/>
<celldesigner:paint color="ff6666ff" scheme="Gradation"/>
</celldesigner:usualView>
<celldesigner:briefView>
<celldesigner:innerPosition x="0.0" y="0.0"/>
<celldesigner:boxSize width="80.0" height="60.0"/>
<celldesigner:singleLine width="1.0"/>
<celldesigner:paint color="3fff0000" scheme="Color"/>
</celldesigner:briefView>
<celldesigner:info state="empty" angle="-1.5707963267948966"/>
</celldesigner:speciesAlias>
<celldesigner:speciesAlias id="sa3" species="s12">
<celldesigner:activity>inactive</celldesigner:activity>
<celldesigner:bounds x="2121.636363636364" y="3758.0" w="100.0" h="100.0"/>
<celldesigner:font size="30"/>
<celldesigner:view state="usual"/>
<celldesigner:usualView>
<celldesigner:innerPosition x="0.0" y="0.0"/>
<celldesigner:boxSize width="100.0" height="100.0"/>
<celldesigner:singleLine width="1.0"/>
<celldesigner:paint color="ffff0033" scheme="Gradation"/>
</celldesigner:usualView>
<celldesigner:briefView>
<celldesigner:innerPosition x="0.0" y="0.0"/>
<celldesigner:boxSize width="80.0" height="60.0"/>
<celldesigner:singleLine width="1.0"/>
<celldesigner:paint color="3fff0000" scheme="Color"/>
</celldesigner:briefView>
<celldesigner:info state="empty" angle="-1.5707963267948966"/>
</celldesigner:speciesAlias>
<celldesigner:speciesAlias id="sa4" species="s21">
<celldesigner:activity>inactive</celldesigner:activity>
<celldesigner:bounds x="1146.469696969697" y="4334.0" w="100.0" h="100.0"/>
<celldesigner:font size="30"/>
<celldesigner:view state="usual"/>
<celldesigner:usualView>
<celldesigner:innerPosition x="0.0" y="0.0"/>
<celldesigner:boxSize width="100.0" height="100.0"/>
<celldesigner:singleLine width="1.0"/>
<celldesigner:paint color="ffff0033" scheme="Gradation"/>
</celldesigner:usualView>
<celldesigner:briefView>
<celldesigner:innerPosition x="0.0" y="0.0"/>
<celldesigner:boxSize width="80.0" height="60.0"/>
<celldesigner:singleLine width="1.0"/>
<celldesigner:paint color="3fff0000" scheme="Color"/>
</celldesigner:briefView>
<celldesigner:info state="empty" angle="-1.5707963267948966"/>
</celldesigner:speciesAlias>
<celldesigner:speciesAlias id="sa5" species="s23">
<celldesigner:activity>inactive</celldesigner:activity>
<celldesigner:bounds x="1835.636363636364" y="3884.0" w="100.0" h="100.0"/>
<celldesigner:font size="30"/>
<celldesigner:view state="usual"/>
<celldesigner:usualView>
<celldesigner:innerPosition x="0.0" y="0.0"/>
<celldesigner:boxSize width="100.0" height="100.0"/>
<celldesigner:singleLine width="1.0"/>
<celldesigner:paint color="ffff0033" scheme="Gradation"/>
</celldesigner:usualView>
<celldesigner:briefView>
<celldesigner:innerPosition x="0.0" y="0.0"/>
<celldesigner:boxSize width="80.0" height="60.0"/>
<celldesigner:singleLine width="1.0"/>
<celldesigner:paint color="3fff0000" scheme="Color"/>
</celldesigner:briefView>
<celldesigner:info state="empty" angle="-1.5707963267948966"/>
</celldesigner:speciesAlias>
<celldesigner:speciesAlias id="sa6" species="s38">
<celldesigner:activity>inactive</celldesigner:activity>
<celldesigner:bounds x="413.969696969697" y="3587.0" w="100.0" h="100.0"/>
<celldesigner:font size="30"/>
<celldesigner:view state="usual"/>
<celldesigner:usualView>
<celldesigner:innerPosition x="0.0" y="0.0"/>
<celldesigner:boxSize width="100.0" height="100.0"/>
<celldesigner:singleLine width="1.0"/>
<celldesigner:paint color="ffff0033" scheme="Gradation"/>
</celldesigner:usualView>
<celldesigner:briefView>
<celldesigner:innerPosition x="0.0" y="0.0"/>
<celldesigner:boxSize width="80.0" height="60.0"/>
<celldesigner:singleLine width="1.0"/>
<celldesigner:paint color="3fff0000" scheme="Color"/>
</celldesigner:briefView>
<celldesigner:info state="empty" angle="-1.5707963267948966"/>
</celldesigner:speciesAlias>
<celldesigner:speciesAlias id="sa7" species="s43">
<celldesigner:activity>inactive</celldesigner:activity>
<celldesigner:bounds x="1148.469696969697" y="3586.0" w="100.0" h="100.0"/>
<celldesigner:font size="30"/>
<celldesigner:view state="usual"/>
<celldesigner:usualView>
<celldesigner:innerPosition x="0.0" y="0.0"/>
<celldesigner:boxSize width="100.0" height="100.0"/>
<celldesigner:singleLine width="1.0"/>
<celldesigner:paint color="ffff0033" scheme="Gradation"/>
</celldesigner:usualView>
<celldesigner:briefView>
<celldesigner:innerPosition x="0.0" y="0.0"/>
<celldesigner:boxSize width="80.0" height="60.0"/>
<celldesigner:singleLine width="1.0"/>
<celldesigner:paint color="3fff0000" scheme="Color"/>
</celldesigner:briefView>
<celldesigner:info state="empty" angle="-1.5707963267948966"/>
</celldesigner:speciesAlias>
<celldesigner:speciesAlias id="sa8" species="s51">
<celldesigner:activity>inactive</celldesigner:activity>
<celldesigner:bounds x="2383.303030303032" y="4141.0" w="100.0" h="100.0"/>
<celldesigner:font size="30"/>
<celldesigner:view state="usual"/>
<celldesigner:usualView>
<celldesigner:innerPosition x="0.0" y="0.0"/>
<celldesigner:boxSize width="100.0" height="100.0"/>
<celldesigner:singleLine width="1.0"/>
<celldesigner:paint color="ffff0033" scheme="Gradation"/>
</celldesigner:usualView>
<celldesigner:briefView>
<celldesigner:innerPosition x="0.0" y="0.0"/>
<celldesigner:boxSize width="80.0" height="60.0"/>
<celldesigner:singleLine width="1.0"/>
<celldesigner:paint color="3fff0000" scheme="Color"/>
</celldesigner:briefView>
<celldesigner:info state="empty" angle="-1.5707963267948966"/>
</celldesigner:speciesAlias>
<celldesigner:speciesAlias id="sa9" species="s54">
<celldesigner:activity>inactive</celldesigner:activity>
<celldesigner:bounds x="1148.469696969697" y="3971.0" w="100.0" h="100.0"/>
<celldesigner:font size="30"/>
<celldesigner:view state="usual"/>
<celldesigner:usualView>
<celldesigner:innerPosition x="0.0" y="0.0"/>
<celldesigner:boxSize width="100.0" height="100.0"/>
<celldesigner:singleLine width="1.0"/>
<celldesigner:paint color="ffff0033" scheme="Gradation"/>
</celldesigner:usualView>
<celldesigner:briefView>
<celldesigner:innerPosition x="0.0" y="0.0"/>
<celldesigner:boxSize width="80.0" height="60.0"/>
<celldesigner:singleLine width="1.0"/>
<celldesigner:paint color="3fff0000" scheme="Color"/>
</celldesigner:briefView>
<celldesigner:info state="empty" angle="-1.5707963267948966"/>
</celldesigner:speciesAlias>
<celldesigner:speciesAlias id="sa10" species="s57">
<celldesigner:activity>inactive</celldesigner:activity>
<celldesigner:bounds x="414.969696969697" y="4200.666666666667" w="100.0" h="100.0"/>
<celldesigner:font size="30"/>
<celldesigner:view state="usual"/>
<celldesigner:usualView>
<celldesigner:innerPosition x="0.0" y="0.0"/>
<celldesigner:boxSize width="100.0" height="100.0"/>
<celldesigner:singleLine width="1.0"/>
<celldesigner:paint color="ffff0033" scheme="Gradation"/>
</celldesigner:usualView>
<celldesigner:briefView>
<celldesigner:innerPosition x="0.0" y="0.0"/>
<celldesigner:boxSize width="80.0" height="60.0"/>
<celldesigner:singleLine width="1.0"/>
<celldesigner:paint color="3fff0000" scheme="Color"/>
</celldesigner:briefView>
<celldesigner:info state="empty" angle="-1.5707963267948966"/>
</celldesigner:speciesAlias>
<celldesigner:speciesAlias id="sa11" species="s59">
<celldesigner:activity>inactive</celldesigner:activity>
<celldesigner:bounds x="1148.469696969697" y="4188.0" w="100.0" h="100.0"/>
<celldesigner:font size="30"/>
<celldesigner:view state="usual"/>
<celldesigner:usualView>
<celldesigner:innerPosition x="0.0" y="0.0"/>
<celldesigner:boxSize width="100.0" height="100.0"/>
<celldesigner:singleLine width="1.0"/>
<celldesigner:paint color="ffff0033" scheme="Gradation"/>
</celldesigner:usualView>
<celldesigner:briefView>
<celldesigner:innerPosition x="0.0" y="0.0"/>
<celldesigner:boxSize width="80.0" height="60.0"/>
<celldesigner:singleLine width="1.0"/>
<celldesigner:paint color="3fff0000" scheme="Color"/>
</celldesigner:briefView>
<celldesigner:info state="empty" angle="-1.5707963267948966"/>
</celldesigner:speciesAlias>
<celldesigner:speciesAlias id="sa12" species="s61">
<celldesigner:activity>inactive</celldesigner:activity>
<celldesigner:bounds x="3495.136363636364" y="4074.0" w="100.0" h="100.0"/>
<celldesigner:font size="30"/>
<celldesigner:view state="usual"/>
<celldesigner:usualView>
<celldesigner:innerPosition x="0.0" y="0.0"/>
<celldesigner:boxSize width="100.0" height="100.0"/>
<celldesigner:singleLine width="1.0"/>
<celldesigner:paint color="ffff0033" scheme="Gradation"/>
</celldesigner:usualView>
<celldesigner:briefView>
<celldesigner:innerPosition x="0.0" y="0.0"/>
<celldesigner:boxSize width="80.0" height="60.0"/>
<celldesigner:singleLine width="1.0"/>
<celldesigner:paint color="3fff0000" scheme="Color"/>
</celldesigner:briefView>
<celldesigner:info state="empty" angle="-1.5707963267948966"/>
</celldesigner:speciesAlias>
<celldesigner:speciesAlias id="sa13" species="s65">
<celldesigner:activity>inactive</celldesigner:activity>
<celldesigner:bounds x="2383.303030303032" y="4484.047619047618" w="100.0" h="100.0"/>
<celldesigner:font size="30"/>
<celldesigner:view state="usual"/>
<celldesigner:usualView>
<celldesigner:innerPosition x="0.0" y="0.0"/>
<celldesigner:boxSize width="100.0" height="100.0"/>
<celldesigner:singleLine width="1.0"/>
<celldesigner:paint color="ffff0033" scheme="Gradation"/>
</celldesigner:usualView>
<celldesigner:briefView>
<celldesigner:innerPosition x="0.0" y="0.0"/>
<celldesigner:boxSize width="80.0" height="60.0"/>
<celldesigner:singleLine width="1.0"/>
<celldesigner:paint color="3fff0000" scheme="Color"/>
</celldesigner:briefView>
<celldesigner:info state="empty" angle="-1.5707963267948966"/>
</celldesigner:speciesAlias>
<celldesigner:speciesAlias id="sa14" species="s68">
<celldesigner:activity>inactive</celldesigner:activity>
<celldesigner:bounds x="3496.136363636364" y="3471.0" w="100.0" h="100.0"/>
<celldesigner:font size="30"/>
<celldesigner:view state="usual"/>
<celldesigner:usualView>
<celldesigner:innerPosition x="0.0" y="0.0"/>
<celldesigner:boxSize width="100.0" height="100.0"/>
<celldesigner:singleLine width="1.0"/>
<celldesigner:paint color="ffff0033" scheme="Gradation"/>
</celldesigner:usualView>
<celldesigner:briefView>
<celldesigner:innerPosition x="0.0" y="0.0"/>
<celldesigner:boxSize width="80.0" height="60.0"/>
<celldesigner:singleLine width="1.0"/>
<celldesigner:paint color="3fff0000" scheme="Color"/>
</celldesigner:briefView>
<celldesigner:info state="empty" angle="-1.5707963267948966"/>
</celldesigner:speciesAlias>
<celldesigner:speciesAlias id="sa15" species="s69">
<celldesigner:activity>inactive</celldesigner:activity>
<celldesigner:bounds x="3496.136363636364" y="4362.0" w="100.0" h="100.0"/>
<celldesigner:font size="30"/>
<celldesigner:view state="usual"/>
<celldesigner:usualView>
<celldesigner:innerPosition x="0.0" y="0.0"/>
<celldesigner:boxSize width="100.0" height="100.0"/>
<celldesigner:singleLine width="1.0"/>
<celldesigner:paint color="ffff0033" scheme="Gradation"/>
</celldesigner:usualView>
<celldesigner:briefView>
<celldesigner:innerPosition x="0.0" y="0.0"/>
<celldesigner:boxSize width="80.0" height="60.0"/>
<celldesigner:singleLine width="1.0"/>
<celldesigner:paint color="3fff0000" scheme="Color"/>
</celldesigner:briefView>
<celldesigner:info state="empty" angle="-1.5707963267948966"/>
</celldesigner:speciesAlias>
<celldesigner:speciesAlias id="sa16" species="s95">
<celldesigner:activity>inactive</celldesigner:activity>
<celldesigner:bounds x="3087.136363636364" y="4550.0" w="100.0" h="100.0"/>
<celldesigner:font size="30"/>
<celldesigner:view state="usual"/>
<celldesigner:usualView>
<celldesigner:innerPosition x="0.0" y="0.0"/>
<celldesigner:boxSize width="100.0" height="100.0"/>
<celldesigner:singleLine width="1.0"/>
<celldesigner:paint color="ffff0033" scheme="Gradation"/>
</celldesigner:usualView>
<celldesigner:briefView>
<celldesigner:innerPosition x="0.0" y="0.0"/>
<celldesigner:boxSize width="80.0" height="60.0"/>
<celldesigner:singleLine width="1.0"/>
<celldesigner:paint color="3fff0000" scheme="Color"/>
</celldesigner:briefView>
<celldesigner:info state="empty" angle="-1.5707963267948966"/>
</celldesigner:speciesAlias>
<celldesigner:speciesAlias id="sa17" species="s96">
<celldesigner:activity>inactive</celldesigner:activity>
<celldesigner:bounds x="896.3030303030309" y="3146.0" w="100.0" h="100.0"/>
<celldesigner:font size="30"/>
<celldesigner:view state="usual"/>
<celldesigner:usualView>
<celldesigner:innerPosition x="0.0" y="0.0"/>
<celldesigner:boxSize width="100.0" height="100.0"/>
<celldesigner:singleLine width="1.0"/>
<celldesigner:paint color="ffff0033" scheme="Gradation"/>
</celldesigner:usualView>
<celldesigner:briefView>
<celldesigner:innerPosition x="0.0" y="0.0"/>
<celldesigner:boxSize width="80.0" height="60.0"/>
<celldesigner:singleLine width="1.0"/>
<celldesigner:paint color="3fff0000" scheme="Color"/>
</celldesigner:briefView>
<celldesigner:info state="empty" angle="-1.5707963267948966"/>
</celldesigner:speciesAlias>
<celldesigner:speciesAlias id="sa18" species="s99">
<celldesigner:activity>inactive</celldesigner:activity>
<celldesigner:bounds x="879.3030303030309" y="2597.0" w="100.0" h="100.0"/>
<celldesigner:font size="30"/>
<celldesigner:view state="usual"/>
<celldesigner:usualView>
<celldesigner:innerPosition x="0.0" y="0.0"/>
<celldesigner:boxSize width="100.0" height="100.0"/>
<celldesigner:singleLine width="1.0"/>
<celldesigner:paint color="ffff0033" scheme="Gradation"/>
</celldesigner:usualView>
<celldesigner:briefView>
<celldesigner:innerPosition x="0.0" y="0.0"/>
<celldesigner:boxSize width="80.0" height="60.0"/>
<celldesigner:singleLine width="1.0"/>
<celldesigner:paint color="3fff0000" scheme="Color"/>
</celldesigner:briefView>
<celldesigner:info state="empty" angle="-1.5707963267948966"/>
</celldesigner:speciesAlias>
<celldesigner:speciesAlias id="sa19" species="s101">
<celldesigner:activity>inactive</celldesigner:activity>
<celldesigner:bounds x="3154.303030303032" y="2503.0" w="100.0" h="100.0"/>
<celldesigner:font size="30"/>
<celldesigner:view state="usual"/>
<celldesigner:usualView>
<celldesigner:innerPosition x="0.0" y="0.0"/>
<celldesigner:boxSize width="100.0" height="100.0"/>
<celldesigner:singleLine width="1.0"/>
<celldesigner:paint color="ffff0033" scheme="Gradation"/>
</celldesigner:usualView>
<celldesigner:briefView>
<celldesigner:innerPosition x="0.0" y="0.0"/>
<celldesigner:boxSize width="80.0" height="60.0"/>
<celldesigner:singleLine width="1.0"/>
<celldesigner:paint color="3fff0000" scheme="Color"/>
</celldesigner:briefView>
<celldesigner:info state="empty" angle="-1.5707963267948966"/>
</celldesigner:speciesAlias>
<celldesigner:speciesAlias id="sa20" species="s103">
<celldesigner:activity>inactive</celldesigner:activity>
<celldesigner:bounds x="893.3030303030309" y="2324.0" w="100.0" h="100.0"/>
<celldesigner:font size="30"/>
<celldesigner:view state="usual"/>
<celldesigner:usualView>
<celldesigner:innerPosition x="0.0" y="0.0"/>
<celldesigner:boxSize width="100.0" height="100.0"/>
<celldesigner:singleLine width="1.0"/>
<celldesigner:paint color="ffff0033" scheme="Gradation"/>
</celldesigner:usualView>
<celldesigner:briefView>
<celldesigner:innerPosition x="0.0" y="0.0"/>
<celldesigner:boxSize width="80.0" height="60.0"/>
<celldesigner:singleLine width="1.0"/>
<celldesigner:paint color="3fff0000" scheme="Color"/>
</celldesigner:briefView>
<celldesigner:info state="empty" angle="-1.5707963267948966"/>
</celldesigner:speciesAlias>
<celldesigner:speciesAlias id="sa21" species="s108">
<celldesigner:activity>inactive</celldesigner:activity>
<celldesigner:bounds x="2961.303030303032" y="2503.0" w="100.0" h="100.0"/>
<celldesigner:font size="30"/>
<celldesigner:view state="usual"/>
<celldesigner:usualView>
<celldesigner:innerPosition x="0.0" y="0.0"/>
<celldesigner:boxSize width="100.0" height="100.0"/>
<celldesigner:singleLine width="1.0"/>
<celldesigner:paint color="ffff0033" scheme="Gradation"/>
</celldesigner:usualView>
<celldesigner:briefView>
<celldesigner:innerPosition x="0.0" y="0.0"/>
<celldesigner:boxSize width="80.0" height="60.0"/>
<celldesigner:singleLine width="1.0"/>
<celldesigner:paint color="3fff0000" scheme="Color"/>
</celldesigner:briefView>
<celldesigner:info state="empty" angle="-1.5707963267948966"/>
</celldesigner:speciesAlias>
<celldesigner:speciesAlias id="sa22" species="s153">
<celldesigner:activity>inactive</celldesigner:activity>
<celldesigner:bounds x="643.3030303030309" y="2323.0" w="100.0" h="100.0"/>
<celldesigner:font size="30"/>
<celldesigner:view state="usual"/>
<celldesigner:usualView>
<celldesigner:innerPosition x="0.0" y="0.0"/>
<celldesigner:boxSize width="100.0" height="100.0"/>
<celldesigner:singleLine width="1.0"/>
<celldesigner:paint color="ffff0033" scheme="Gradation"/>
</celldesigner:usualView>
<celldesigner:briefView>
<celldesigner:innerPosition x="0.0" y="0.0"/>
<celldesigner:boxSize width="80.0" height="60.0"/>
<celldesigner:singleLine width="1.0"/>
<celldesigner:paint color="3fff0000" scheme="Color"/>
</celldesigner:briefView>
<celldesigner:info state="empty" angle="-1.5707963267948966"/>
</celldesigner:speciesAlias>
<celldesigner:speciesAlias id="sa23" species="s158">
<celldesigner:activity>inactive</celldesigner:activity>
<celldesigner:bounds x="1180.303030303031" y="3146.0" w="100.0" h="100.0"/>
<celldesigner:font size="30"/>
<celldesigner:view state="usual"/>
<celldesigner:usualView>
<celldesigner:innerPosition x="0.0" y="0.0"/>
<celldesigner:boxSize width="100.0" height="100.0"/>
<celldesigner:singleLine width="1.0"/>
<celldesigner:paint color="ffff0033" scheme="Gradation"/>
</celldesigner:usualView>
<celldesigner:briefView>
<celldesigner:innerPosition x="0.0" y="0.0"/>
<celldesigner:boxSize width="80.0" height="60.0"/>
<celldesigner:singleLine width="1.0"/>
<celldesigner:paint color="3fff0000" scheme="Color"/>
</celldesigner:briefView>
<celldesigner:info state="empty" angle="-1.5707963267948966"/>
</celldesigner:speciesAlias>
<celldesigner:speciesAlias id="sa24" species="s164">
<celldesigner:activity>inactive</celldesigner:activity>
<celldesigner:bounds x="1174.303030303031" y="2595.5" w="100.0" h="100.0"/>
<celldesigner:font size="30"/>
<celldesigner:view state="usual"/>
<celldesigner:usualView>
<celldesigner:innerPosition x="0.0" y="0.0"/>
<celldesigner:boxSize width="100.0" height="100.0"/>
<celldesigner:singleLine width="1.0"/>
<celldesigner:paint color="ffff0033" scheme="Gradation"/>
</celldesigner:usualView>
<celldesigner:briefView>
<celldesigner:innerPosition x="0.0" y="0.0"/>
<celldesigner:boxSize width="80.0" height="60.0"/>
<celldesigner:singleLine width="1.0"/>
<celldesigner:paint color="3fff0000" scheme="Color"/>
</celldesigner:briefView>
<celldesigner:info state="empty" angle="-1.5707963267948966"/>
</celldesigner:speciesAlias>
<celldesigner:speciesAlias id="sa25" species="s195">
<celldesigner:activity>inactive</celldesigner:activity>
<celldesigner:bounds x="2381.303030303032" y="2794.0" w="100.0" h="100.0"/>
<celldesigner:font size="30"/>
<celldesigner:view state="usual"/>
<celldesigner:usualView>
<celldesigner:innerPosition x="0.0" y="0.0"/>
<celldesigner:boxSize width="100.0" height="100.0"/>
<celldesigner:singleLine width="2.0"/>
<celldesigner:paint color="ffff0033" scheme="Gradation"/>
</celldesigner:usualView>
<celldesigner:briefView>
<celldesigner:innerPosition x="0.0" y="0.0"/>
<celldesigner:boxSize width="80.0" height="60.0"/>
<celldesigner:singleLine width="1.0"/>
<celldesigner:paint color="3fff0000" scheme="Color"/>
</celldesigner:briefView>
<celldesigner:info state="empty" angle="-1.5707963267948966"/>
</celldesigner:speciesAlias>
<celldesigner:speciesAlias id="sa26" species="s196">
<celldesigner:activity>inactive</celldesigner:activity>
<celldesigner:bounds x="2385.303030303032" y="2999.0" w="100.0" h="100.0"/>
<celldesigner:font size="30"/>
<celldesigner:view state="usual"/>
<celldesigner:usualView>
<celldesigner:innerPosition x="0.0" y="0.0"/>
<celldesigner:boxSize width="100.0" height="100.0"/>
<celldesigner:singleLine width="1.0"/>
<celldesigner:paint color="ffff0033" scheme="Gradation"/>
</celldesigner:usualView>
<celldesigner:briefView>
<celldesigner:innerPosition x="0.0" y="0.0"/>
<celldesigner:boxSize width="80.0" height="60.0"/>
<celldesigner:singleLine width="1.0"/>
<celldesigner:paint color="3fff0000" scheme="Color"/>
</celldesigner:briefView>
<celldesigner:info state="empty" angle="-1.5707963267948966"/>
</celldesigner:speciesAlias>
<celldesigner:speciesAlias id="sa27" species="s204">
<celldesigner:activity>inactive</celldesigner:activity>
<celldesigner:bounds x="2960.636363636364" y="3261.0" w="100.0" h="100.0"/>
<celldesigner:font size="30"/>
<celldesigner:view state="usual"/>
<celldesigner:usualView>
<celldesigner:innerPosition x="0.0" y="0.0"/>
<celldesigner:boxSize width="100.0" height="100.0"/>
<celldesigner:singleLine width="1.0"/>
<celldesigner:paint color="ffff0033" scheme="Gradation"/>
</celldesigner:usualView>
<celldesigner:briefView>
<celldesigner:innerPosition x="0.0" y="0.0"/>
<celldesigner:boxSize width="80.0" height="60.0"/>
<celldesigner:singleLine width="1.0"/>
<celldesigner:paint color="3fff0000" scheme="Color"/>
</celldesigner:briefView>
<celldesigner:info state="empty" angle="-1.5707963267948966"/>
</celldesigner:speciesAlias>
<celldesigner:speciesAlias id="sa28" species="s230">
<celldesigner:activity>inactive</celldesigner:activity>
<celldesigner:bounds x="2283.803030303032" y="3758.0" w="100.0" h="100.0"/>
<celldesigner:font size="30"/>
<celldesigner:view state="usual"/>
<celldesigner:usualView>
<celldesigner:innerPosition x="0.0" y="0.0"/>
<celldesigner:boxSize width="100.0" height="100.0"/>
<celldesigner:singleLine width="1.0"/>
<celldesigner:paint color="ffff0033" scheme="Gradation"/>
</celldesigner:usualView>
<celldesigner:briefView>
<celldesigner:innerPosition x="0.0" y="0.0"/>
<celldesigner:boxSize width="80.0" height="60.0"/>
<celldesigner:singleLine width="1.0"/>
<celldesigner:paint color="3fff0000" scheme="Color"/>
</celldesigner:briefView>
<celldesigner:info state="empty" angle="-1.5707963267948966"/>
</celldesigner:speciesAlias>
<celldesigner:speciesAlias id="sa29" species="s35">
<celldesigner:activity>inactive</celldesigner:activity>
<celldesigner:bounds x="2063.636363636364" y="1458.1962962962962" w="100.0" h="100.0"/>
<celldesigner:font size="30"/>
<celldesigner:view state="usual"/>
<celldesigner:usualView>
<celldesigner:innerPosition x="0.0" y="0.0"/>
<celldesigner:boxSize width="100.0" height="100.0"/>
<celldesigner:singleLine width="1.0"/>
<celldesigner:paint color="ffff0033" scheme="Gradation"/>
</celldesigner:usualView>
<celldesigner:briefView>
<celldesigner:innerPosition x="0.0" y="0.0"/>
<celldesigner:boxSize width="80.0" height="60.0"/>
<celldesigner:singleLine width="1.0"/>
<celldesigner:paint color="3fff0000" scheme="Color"/>
</celldesigner:briefView>
<celldesigner:info state="empty" angle="-1.5707963267948966"/>
</celldesigner:speciesAlias>
<celldesigner:speciesAlias id="sa30" species="s106">
<celldesigner:activity>inactive</celldesigner:activity>
<celldesigner:bounds x="2962.303030303032" y="2384.5" w="100.0" h="100.0"/>
<celldesigner:font size="30"/>
<celldesigner:view state="usual"/>
<celldesigner:usualView>
<celldesigner:innerPosition x="0.0" y="0.0"/>
<celldesigner:boxSize width="100.0" height="100.0"/>
<celldesigner:singleLine width="1.0"/>
<celldesigner:paint color="ffff0033" scheme="Gradation"/>
</celldesigner:usualView>
<celldesigner:briefView>
<celldesigner:innerPosition x="0.0" y="0.0"/>
<celldesigner:boxSize width="80.0" height="60.0"/>
<celldesigner:singleLine width="1.0"/>
<celldesigner:paint color="3fff0000" scheme="Color"/>
</celldesigner:briefView>
<celldesigner:info state="empty" angle="-1.5707963267948966"/>
</celldesigner:speciesAlias>
<celldesigner:speciesAlias id="sa31" species="s235">
<celldesigner:activity>inactive</celldesigner:activity>
<celldesigner:bounds x="1463.3585858585866" y="473.0" w="100.0" h="100.0"/>
<celldesigner:font size="30"/>
<celldesigner:view state="usual"/>
<celldesigner:usualView>
<celldesigner:innerPosition x="0.0" y="0.0"/>
<celldesigner:boxSize width="100.0" height="100.0"/>
<celldesigner:singleLine width="1.0"/>
<celldesigner:paint color="ff9900ff" scheme="Gradation"/>
</celldesigner:usualView>
<celldesigner:briefView>
<celldesigner:innerPosition x="0.0" y="0.0"/>
<celldesigner:boxSize width="80.0" height="60.0"/>
<celldesigner:singleLine width="1.0"/>
<celldesigner:paint color="3fff0000" scheme="Color"/>
</celldesigner:briefView>
<celldesigner:info state="empty" angle="-1.5707963267948966"/>
</celldesigner:speciesAlias>
<celldesigner:speciesAlias id="sa32" species="s236">
<celldesigner:activity>inactive</celldesigner:activity>
<celldesigner:bounds x="1463.3585858585866" y="82.05830020821486" w="100.0" h="100.0"/>
<celldesigner:font size="30"/>
<celldesigner:view state="usual"/>
<celldesigner:usualView>
<celldesigner:innerPosition x="0.0" y="0.0"/>
<celldesigner:boxSize width="100.0" height="100.0"/>
<celldesigner:singleLine width="1.0"/>
<celldesigner:paint color="ff9900ff" scheme="Gradation"/>
</celldesigner:usualView>
<celldesigner:briefView>
<celldesigner:innerPosition x="0.0" y="0.0"/>
<celldesigner:boxSize width="80.0" height="60.0"/>
<celldesigner:singleLine width="1.0"/>
<celldesigner:paint color="3fff0000" scheme="Color"/>
</celldesigner:briefView>
<celldesigner:info state="empty" angle="-1.5707963267948966"/>
</celldesigner:speciesAlias>
<celldesigner:speciesAlias id="sa33" species="s89">
<celldesigner:activity>inactive</celldesigner:activity>
<celldesigner:bounds x="5051.469696969698" y="585.2527446526592" w="100.0" h="100.0"/>
<celldesigner:font size="30"/>
<celldesigner:view state="usual"/>
<celldesigner:usualView>
<celldesigner:innerPosition x="0.0" y="0.0"/>
<celldesigner:boxSize width="100.0" height="100.0"/>
<celldesigner:singleLine width="1.0"/>
<celldesigner:paint color="ff00ff33" scheme="Gradation"/>
</celldesigner:usualView>
<celldesigner:briefView>
<celldesigner:innerPosition x="0.0" y="0.0"/>
<celldesigner:boxSize width="80.0" height="60.0"/>
<celldesigner:singleLine width="1.0"/>
<celldesigner:paint color="3fff0000" scheme="Color"/>
</celldesigner:briefView>
<celldesigner:info state="empty" angle="-1.5707963267948966"/>
</celldesigner:speciesAlias>
<celldesigner:speciesAlias id="sa34" species="s81">
<celldesigner:activity>inactive</celldesigner:activity>
<celldesigner:bounds x="4832.666666666668" y="703.4471890971035" w="100.0" h="100.0"/>
<celldesigner:font size="30"/>
<celldesigner:view state="usual"/>
<celldesigner:usualView>
<celldesigner:innerPosition x="0.0" y="0.0"/>
<celldesigner:boxSize width="100.0" height="100.0"/>
<celldesigner:singleLine width="1.0"/>
<celldesigner:paint color="ff00ff33" scheme="Gradation"/>
</celldesigner:usualView>
<celldesigner:briefView>
<celldesigner:innerPosition x="0.0" y="0.0"/>
<celldesigner:boxSize width="80.0" height="60.0"/>
<celldesigner:singleLine width="1.0"/>
<celldesigner:paint color="3fff0000" scheme="Color"/>
</celldesigner:briefView>
<celldesigner:info state="empty" angle="-1.5707963267948966"/>
</celldesigner:speciesAlias>
<celldesigner:speciesAlias id="sa35" species="s351">
<celldesigner:activity>inactive</celldesigner:activity>
<celldesigner:bounds x="4832.666666666668" y="860.0" w="100.0" h="100.0"/>
<celldesigner:font size="30"/>
<celldesigner:view state="usual"/>
<celldesigner:usualView>
<celldesigner:innerPosition x="0.0" y="0.0"/>
<celldesigner:boxSize width="100.0" height="100.0"/>
<celldesigner:singleLine width="1.0"/>
<celldesigner:paint color="ff00ff33" scheme="Gradation"/>
</celldesigner:usualView>
<celldesigner:briefView>
<celldesigner:innerPosition x="0.0" y="0.0"/>
<celldesigner:boxSize width="80.0" height="60.0"/>
<celldesigner:singleLine width="1.0"/>
<celldesigner:paint color="3fff0000" scheme="Color"/>
</celldesigner:briefView>
<celldesigner:info state="empty" angle="-1.5707963267948966"/>
</celldesigner:speciesAlias>
<celldesigner:speciesAlias id="sa36" species="s94">
<celldesigner:activity>inactive</celldesigner:activity>
<celldesigner:bounds x="5052.469696969698" y="233.05830020821486" w="100.0" h="100.0"/>
<celldesigner:font size="30"/>
<celldesigner:view state="usual"/>
<celldesigner:usualView>
<celldesigner:innerPosition x="0.0" y="0.0"/>
<celldesigner:boxSize width="100.0" height="100.0"/>
<celldesigner:singleLine width="1.0"/>
<celldesigner:paint color="ff00ff33" scheme="Gradation"/>
</celldesigner:usualView>
<celldesigner:briefView>
<celldesigner:innerPosition x="0.0" y="0.0"/>
<celldesigner:boxSize width="80.0" height="60.0"/>
<celldesigner:singleLine width="1.0"/>
<celldesigner:paint color="3fff0000" scheme="Color"/>
</celldesigner:briefView>
<celldesigner:info state="empty" angle="-1.5707963267948966"/>
</celldesigner:speciesAlias>
<celldesigner:speciesAlias id="sa37" species="s349">
<celldesigner:activity>inactive</celldesigner:activity>
<celldesigner:bounds x="4833.580808080809" y="1429.666666666666" w="100.0" h="100.0"/>
<celldesigner:font size="30"/>
<celldesigner:view state="usual"/>
<celldesigner:usualView>
<celldesigner:innerPosition x="0.0" y="0.0"/>
<celldesigner:boxSize width="100.0" height="100.0"/>
<celldesigner:singleLine width="1.0"/>
<celldesigner:paint color="ff00ff33" scheme="Gradation"/>
</celldesigner:usualView>
<celldesigner:briefView>
<celldesigner:innerPosition x="0.0" y="0.0"/>
<celldesigner:boxSize width="80.0" height="60.0"/>
<celldesigner:singleLine width="1.0"/>
<celldesigner:paint color="3fff0000" scheme="Color"/>
</celldesigner:briefView>
<celldesigner:info state="empty" angle="-1.5707963267948966"/>
</celldesigner:speciesAlias>
<celldesigner:speciesAlias id="sa38" species="s238">
<celldesigner:activity>inactive</celldesigner:activity>
<celldesigner:bounds x="1177.303030303031" y="2324.0" w="100.0" h="100.0"/>
<celldesigner:font size="30"/>
<celldesigner:view state="usual"/>
<celldesigner:usualView>
<celldesigner:innerPosition x="0.0" y="0.0"/>
<celldesigner:boxSize width="100.0" height="100.0"/>
<celldesigner:singleLine width="1.0"/>
<celldesigner:paint color="ffff0033" scheme="Gradation"/>
</celldesigner:usualView>
<celldesigner:briefView>
<celldesigner:innerPosition x="0.0" y="0.0"/>
<celldesigner:boxSize width="80.0" height="60.0"/>
<celldesigner:singleLine width="1.0"/>
<celldesigner:paint color="3fff0000" scheme="Color"/>
</celldesigner:briefView>
<celldesigner:info state="empty" angle="-1.5707963267948966"/>
</celldesigner:speciesAlias>
<celldesigner:speciesAlias id="sa39" species="s241">
<celldesigner:activity>inactive</celldesigner:activity>
<celldesigner:bounds x="2072.303030303032" y="3068.0" w="100.0" h="100.0"/>
<celldesigner:font size="30"/>
<celldesigner:view state="usual"/>
<celldesigner:usualView>
<celldesigner:innerPosition x="0.0" y="0.0"/>
<celldesigner:boxSize width="100.0" height="100.0"/>
<celldesigner:singleLine width="1.0"/>
<celldesigner:paint color="ffff0033" scheme="Gradation"/>
</celldesigner:usualView>
<celldesigner:briefView>
<celldesigner:innerPosition x="0.0" y="0.0"/>
<celldesigner:boxSize width="80.0" height="60.0"/>
<celldesigner:singleLine width="1.0"/>
<celldesigner:paint color="3fff0000" scheme="Color"/>
</celldesigner:briefView>
<celldesigner:info state="empty" angle="-1.5707963267948966"/>
</celldesigner:speciesAlias>
<celldesigner:speciesAlias id="sa40" species="s242">
<celldesigner:activity>inactive</celldesigner:activity>
<celldesigner:bounds x="1883.469696969698" y="3069.0" w="100.0" h="100.0"/>
<celldesigner:font size="30"/>
<celldesigner:view state="usual"/>
<celldesigner:usualView>
<celldesigner:innerPosition x="0.0" y="0.0"/>
<celldesigner:boxSize width="100.0" height="100.0"/>
<celldesigner:singleLine width="1.0"/>
<celldesigner:paint color="ffff0033" scheme="Gradation"/>
</celldesigner:usualView>
<celldesigner:briefView>
<celldesigner:innerPosition x="0.0" y="0.0"/>
<celldesigner:boxSize width="80.0" height="60.0"/>
<celldesigner:singleLine width="1.0"/>
<celldesigner:paint color="3fff0000" scheme="Color"/>
</celldesigner:briefView>
<celldesigner:info state="empty" angle="-1.5707963267948966"/>
</celldesigner:speciesAlias>
<celldesigner:speciesAlias id="sa41" species="s244">
<celldesigner:activity>inactive</celldesigner:activity>
<celldesigner:bounds x="946.969696969697" y="3902.0" w="100.0" h="100.0"/>
<celldesigner:font size="30"/>
<celldesigner:view state="usual"/>
<celldesigner:usualView>
<celldesigner:innerPosition x="0.0" y="0.0"/>
<celldesigner:boxSize width="100.0" height="100.0"/>
<celldesigner:singleLine width="1.0"/>
<celldesigner:paint color="ffff0033" scheme="Gradation"/>
</celldesigner:usualView>
<celldesigner:briefView>
<celldesigner:innerPosition x="0.0" y="0.0"/>
<celldesigner:boxSize width="80.0" height="60.0"/>
<celldesigner:singleLine width="1.0"/>
<celldesigner:paint color="3fff0000" scheme="Color"/>
</celldesigner:briefView>
<celldesigner:info state="empty" angle="-1.5707963267948966"/>
</celldesigner:speciesAlias>
<celldesigner:speciesAlias id="sa43" species="s248">
<celldesigner:activity>inactive</celldesigner:activity>
<celldesigner:bounds x="3083.803030303032" y="935.0" w="100.0" h="100.0"/>
<celldesigner:font size="30"/>
<celldesigner:view state="usual"/>
<celldesigner:usualView>
<celldesigner:innerPosition x="0.0" y="0.0"/>
<celldesigner:boxSize width="100.0" height="100.0"/>
<celldesigner:singleLine width="1.0"/>
<celldesigner:paint color="ffff0033" scheme="Gradation"/>
</celldesigner:usualView>
<celldesigner:briefView>
<celldesigner:innerPosition x="0.0" y="0.0"/>
<celldesigner:boxSize width="80.0" height="60.0"/>
<celldesigner:singleLine width="1.0"/>
<celldesigner:paint color="3fff0000" scheme="Color"/>
</celldesigner:briefView>
<celldesigner:info state="empty" angle="-1.5707963267948966"/>
</celldesigner:speciesAlias>
<celldesigner:speciesAlias id="sa44" species="s254">
<celldesigner:activity>inactive</celldesigner:activity>
<celldesigner:bounds x="3083.803030303032" y="1250.0" w="100.0" h="100.0"/>
<celldesigner:font size="30"/>
<celldesigner:view state="usual"/>
<celldesigner:usualView>
<celldesigner:innerPosition x="0.0" y="0.0"/>
<celldesigner:boxSize width="100.0" height="100.0"/>
<celldesigner:singleLine width="1.0"/>
<celldesigner:paint color="ffff0033" scheme="Gradation"/>
</celldesigner:usualView>
<celldesigner:briefView>
<celldesigner:innerPosition x="0.0" y="0.0"/>
<celldesigner:boxSize width="80.0" height="60.0"/>
<celldesigner:singleLine width="1.0"/>
<celldesigner:paint color="3fff0000" scheme="Color"/>
</celldesigner:briefView>
<celldesigner:info state="empty" angle="-1.5707963267948966"/>
</celldesigner:speciesAlias>
<celldesigner:speciesAlias id="sa45" species="s256">
<celldesigner:activity>inactive</celldesigner:activity>
<celldesigner:bounds x="3083.803030303032" y="1541.0" w="100.0" h="100.0"/>
<celldesigner:font size="30"/>
<celldesigner:view state="usual"/>
<celldesigner:usualView>
<celldesigner:innerPosition x="0.0" y="0.0"/>
<celldesigner:boxSize width="100.0" height="100.0"/>
<celldesigner:singleLine width="1.0"/>
<celldesigner:paint color="ffff0033" scheme="Gradation"/>
</celldesigner:usualView>
<celldesigner:briefView>
<celldesigner:innerPosition x="0.0" y="0.0"/>
<celldesigner:boxSize width="80.0" height="60.0"/>
<celldesigner:singleLine width="1.0"/>
<celldesigner:paint color="3fff0000" scheme="Color"/>
</celldesigner:briefView>
<celldesigner:info state="empty" angle="-1.5707963267948966"/>
</celldesigner:speciesAlias>
<celldesigner:speciesAlias id="sa46" species="s258">
<celldesigner:activity>inactive</celldesigner:activity>
<celldesigner:bounds x="1174.303030303031" y="2744.0" w="100.0" h="100.0"/>
<celldesigner:font size="30"/>
<celldesigner:view state="usual"/>
<celldesigner:usualView>
<celldesigner:innerPosition x="0.0" y="0.0"/>
<celldesigner:boxSize width="100.0" height="100.0"/>
<celldesigner:singleLine width="1.0"/>
<celldesigner:paint color="ffff0033" scheme="Gradation"/>
</celldesigner:usualView>
<celldesigner:briefView>
<celldesigner:innerPosition x="0.0" y="0.0"/>
<celldesigner:boxSize width="80.0" height="60.0"/>
<celldesigner:singleLine width="1.0"/>
<celldesigner:paint color="3fff0000" scheme="Color"/>
</celldesigner:briefView>
<celldesigner:info state="empty" angle="-1.5707963267948966"/>
</celldesigner:speciesAlias>
<celldesigner:speciesAlias id="sa47" species="s259">
<celldesigner:activity>inactive</celldesigner:activity>
<celldesigner:bounds x="885.3030303030309" y="2743.0" w="100.0" h="100.0"/>
<celldesigner:font size="30"/>
<celldesigner:view state="usual"/>
<celldesigner:usualView>
<celldesigner:innerPosition x="0.0" y="0.0"/>
<celldesigner:boxSize width="100.0" height="100.0"/>
<celldesigner:singleLine width="1.0"/>
<celldesigner:paint color="ffff0033" scheme="Gradation"/>
</celldesigner:usualView>
<celldesigner:briefView>
<celldesigner:innerPosition x="0.0" y="0.0"/>
<celldesigner:boxSize width="80.0" height="60.0"/>
<celldesigner:singleLine width="1.0"/>
<celldesigner:paint color="3fff0000" scheme="Color"/>
</celldesigner:briefView>
<celldesigner:info state="empty" angle="-1.5707963267948966"/>
</celldesigner:speciesAlias>
<celldesigner:speciesAlias id="sa48" species="s264">
<celldesigner:activity>inactive</celldesigner:activity>
<celldesigner:bounds x="522.4696969696975" y="473.5" w="100.0" h="100.0"/>
<celldesigner:font size="30"/>
<celldesigner:view state="usual"/>
<celldesigner:usualView>
<celldesigner:innerPosition x="0.0" y="0.0"/>
<celldesigner:boxSize width="100.0" height="100.0"/>
<celldesigner:singleLine width="1.0"/>
<celldesigner:paint color="ff9900ff" scheme="Gradation"/>
</celldesigner:usualView>
<celldesigner:briefView>
<celldesigner:innerPosition x="0.0" y="0.0"/>
<celldesigner:boxSize width="80.0" height="60.0"/>
<celldesigner:singleLine width="1.0"/>
<celldesigner:paint color="3fff0000" scheme="Color"/>
</celldesigner:briefView>
<celldesigner:info state="empty" angle="-1.5707963267948966"/>
</celldesigner:speciesAlias>
<celldesigner:speciesAlias id="sa49" species="s265">
<celldesigner:activity>inactive</celldesigner:activity>
<celldesigner:bounds x="350.63636363636397" y="473.5" w="100.0" h="100.0"/>
<celldesigner:font size="30"/>
<celldesigner:view state="usual"/>
<celldesigner:usualView>
<celldesigner:innerPosition x="0.0" y="0.0"/>
<celldesigner:boxSize width="100.0" height="100.0"/>
<celldesigner:singleLine width="1.0"/>
<celldesigner:paint color="ff9900ff" scheme="Gradation"/>
</celldesigner:usualView>
<celldesigner:briefView>
<celldesigner:innerPosition x="0.0" y="0.0"/>
<celldesigner:boxSize width="80.0" height="60.0"/>
<celldesigner:singleLine width="1.0"/>
<celldesigner:paint color="3fff0000" scheme="Color"/>
</celldesigner:briefView>
<celldesigner:info state="empty" angle="-1.5707963267948966"/>
</celldesigner:speciesAlias>
<celldesigner:speciesAlias id="sa50" species="s266">
<celldesigner:activity>inactive</celldesigner:activity>
<celldesigner:bounds x="523.4696969696975" y="81.05830020821486" w="100.0" h="100.0"/>
<celldesigner:font size="30"/>
<celldesigner:view state="usual"/>
<celldesigner:usualView>
<celldesigner:innerPosition x="0.0" y="0.0"/>
<celldesigner:boxSize width="100.0" height="100.0"/>
<celldesigner:singleLine width="1.0"/>
<celldesigner:paint color="ff9900ff" scheme="Gradation"/>
</celldesigner:usualView>
<celldesigner:briefView>
<celldesigner:innerPosition x="0.0" y="0.0"/>
<celldesigner:boxSize width="80.0" height="60.0"/>
<celldesigner:singleLine width="1.0"/>
<celldesigner:paint color="3fff0000" scheme="Color"/>
</celldesigner:briefView>
<celldesigner:info state="empty" angle="-1.5707963267948966"/>
</celldesigner:speciesAlias>
<celldesigner:speciesAlias id="sa51" species="s267">
<celldesigner:activity>inactive</celldesigner:activity>
<celldesigner:bounds x="350.63636363636397" y="81.05830020821486" w="100.0" h="100.0"/>
<celldesigner:font size="30"/>
<celldesigner:view state="usual"/>
<celldesigner:usualView>
<celldesigner:innerPosition x="0.0" y="0.0"/>
<celldesigner:boxSize width="100.0" height="100.0"/>
<celldesigner:singleLine width="1.0"/>
<celldesigner:paint color="ff9900ff" scheme="Gradation"/>
</celldesigner:usualView>
<celldesigner:briefView>
<celldesigner:innerPosition x="0.0" y="0.0"/>
<celldesigner:boxSize width="80.0" height="60.0"/>
<celldesigner:singleLine width="1.0"/>
<celldesigner:paint color="3fff0000" scheme="Color"/>
</celldesigner:briefView>
<celldesigner:info state="empty" angle="-1.5707963267948966"/>
</celldesigner:speciesAlias>
<celldesigner:speciesAlias id="sa52" species="s136">
<celldesigner:activity>inactive</celldesigner:activity>
<celldesigner:bounds x="4912.136363636364" y="3221.9795918367345" w="100.0" h="100.0"/>
<celldesigner:font size="30"/>
<celldesigner:view state="usual"/>
<celldesigner:usualView>
<celldesigner:innerPosition x="0.0" y="0.0"/>
<celldesigner:boxSize width="100.0" height="100.0"/>
<celldesigner:singleLine width="1.0"/>
<celldesigner:paint color="ff33ffff" scheme="Gradation"/>
</celldesigner:usualView>
<celldesigner:briefView>
<celldesigner:innerPosition x="0.0" y="0.0"/>
<celldesigner:boxSize width="80.0" height="60.0"/>
<celldesigner:singleLine width="1.0"/>
<celldesigner:paint color="3fff0000" scheme="Color"/>
</celldesigner:briefView>
<celldesigner:info state="empty" angle="-1.5707963267948966"/>
</celldesigner:speciesAlias>
<celldesigner:speciesAlias id="sa53" species="s143">
<celldesigner:activity>inactive</celldesigner:activity>
<celldesigner:bounds x="4912.136363636364" y="2964.632653061224" w="100.0" h="100.0"/>
<celldesigner:font size="30"/>
<celldesigner:view state="usual"/>
<celldesigner:usualView>
<celldesigner:innerPosition x="0.0" y="0.0"/>
<celldesigner:boxSize width="100.0" height="100.0"/>
<celldesigner:singleLine width="1.0"/>
<celldesigner:paint color="ff33ffff" scheme="Gradation"/>
</celldesigner:usualView>
<celldesigner:briefView>
<celldesigner:innerPosition x="0.0" y="0.0"/>
<celldesigner:boxSize width="80.0" height="60.0"/>
<celldesigner:singleLine width="1.0"/>
<celldesigner:paint color="3fff0000" scheme="Color"/>
</celldesigner:briefView>
<celldesigner:info state="empty" angle="-1.5707963267948966"/>
</celldesigner:speciesAlias>
<celldesigner:speciesAlias id="sa54" species="s132">
<celldesigner:activity>inactive</celldesigner:activity>
<celldesigner:bounds x="4918.136363636364" y="4015.0" w="100.0" h="100.0"/>
<celldesigner:font size="30"/>
<celldesigner:view state="usual"/>
<celldesigner:usualView>
<celldesigner:innerPosition x="0.0" y="0.0"/>
<celldesigner:boxSize width="100.0" height="100.0"/>
<celldesigner:singleLine width="1.0"/>
<celldesigner:paint color="ff33ffff" scheme="Gradation"/>
</celldesigner:usualView>
<celldesigner:briefView>
<celldesigner:innerPosition x="0.0" y="0.0"/>
<celldesigner:boxSize width="80.0" height="60.0"/>
<celldesigner:singleLine width="1.0"/>
<celldesigner:paint color="3fff0000" scheme="Color"/>
</celldesigner:briefView>
<celldesigner:info state="empty" angle="-1.5707963267948966"/>
</celldesigner:speciesAlias>
<celldesigner:speciesAlias id="sa55" species="s123">
<celldesigner:activity>inactive</celldesigner:activity>
<celldesigner:bounds x="4912.136363636364" y="4384.0" w="100.0" h="100.0"/>
<celldesigner:font size="30"/>
<celldesigner:view state="usual"/>
<celldesigner:usualView>
<celldesigner:innerPosition x="0.0" y="0.0"/>
<celldesigner:boxSize width="100.0" height="100.0"/>
<celldesigner:singleLine width="1.0"/>
<celldesigner:paint color="ff33ffff" scheme="Gradation"/>
</celldesigner:usualView>
<celldesigner:briefView>
<celldesigner:innerPosition x="0.0" y="0.0"/>
<celldesigner:boxSize width="80.0" height="60.0"/>
<celldesigner:singleLine width="1.0"/>
<celldesigner:paint color="3fff0000" scheme="Color"/>
</celldesigner:briefView>
<celldesigner:info state="empty" angle="-1.5707963267948966"/>
</celldesigner:speciesAlias>
<celldesigner:speciesAlias id="sa56" species="s131">
<celldesigner:activity>inactive</celldesigner:activity>
<celldesigner:bounds x="4912.136363636364" y="3855.0" w="100.0" h="100.0"/>
<celldesigner:font size="30"/>
<celldesigner:view state="usual"/>
<celldesigner:usualView>
<celldesigner:innerPosition x="0.0" y="0.0"/>
<celldesigner:boxSize width="100.0" height="100.0"/>
<celldesigner:singleLine width="1.0"/>
<celldesigner:paint color="ff33ffff" scheme="Gradation"/>
</celldesigner:usualView>
<celldesigner:briefView>
<celldesigner:innerPosition x="0.0" y="0.0"/>
<celldesigner:boxSize width="80.0" height="60.0"/>
<celldesigner:singleLine width="1.0"/>
<celldesigner:paint color="3fff0000" scheme="Color"/>
</celldesigner:briefView>
<celldesigner:info state="empty" angle="-1.5707963267948966"/>
</celldesigner:speciesAlias>
<celldesigner:speciesAlias id="sa57" species="s139">
<celldesigner:activity>inactive</celldesigner:activity>
<celldesigner:bounds x="4912.136363636364" y="3608.0" w="100.0" h="100.0"/>
<celldesigner:font size="30"/>
<celldesigner:view state="usual"/>
<celldesigner:usualView>
<celldesigner:innerPosition x="0.0" y="0.0"/>
<celldesigner:boxSize width="100.0" height="100.0"/>
<celldesigner:singleLine width="1.0"/>
<celldesigner:paint color="ff33ffff" scheme="Gradation"/>
</celldesigner:usualView>
<celldesigner:briefView>
<celldesigner:innerPosition x="0.0" y="0.0"/>
<celldesigner:boxSize width="80.0" height="60.0"/>
<celldesigner:singleLine width="1.0"/>
<celldesigner:paint color="3fff0000" scheme="Color"/>
</celldesigner:briefView>
<celldesigner:info state="empty" angle="-1.5707963267948966"/>
</celldesigner:speciesAlias>
<celldesigner:speciesAlias id="sa58" species="s135">
<celldesigner:activity>inactive</celldesigner:activity>
<celldesigner:bounds x="4915.136363636364" y="3468.326530612245" w="100.0" h="100.0"/>
<celldesigner:font size="30"/>
<celldesigner:view state="usual"/>
<celldesigner:usualView>
<celldesigner:innerPosition x="0.0" y="0.0"/>
<celldesigner:boxSize width="100.0" height="100.0"/>
<celldesigner:singleLine width="1.0"/>
<celldesigner:paint color="ff33ffff" scheme="Gradation"/>
</celldesigner:usualView>
<celldesigner:briefView>
<celldesigner:innerPosition x="0.0" y="0.0"/>
<celldesigner:boxSize width="80.0" height="60.0"/>
<celldesigner:singleLine width="1.0"/>
<celldesigner:paint color="3fff0000" scheme="Color"/>
</celldesigner:briefView>
<celldesigner:info state="empty" angle="-1.5707963267948966"/>
</celldesigner:speciesAlias>
<celldesigner:speciesAlias id="sa59" species="s142">
<celldesigner:activity>inactive</celldesigner:activity>
<celldesigner:bounds x="4912.136363636364" y="3350.6530612244896" w="100.0" h="100.0"/>
<celldesigner:font size="30"/>
<celldesigner:view state="usual"/>
<celldesigner:usualView>
<celldesigner:innerPosition x="0.0" y="0.0"/>
<celldesigner:boxSize width="100.0" height="100.0"/>
<celldesigner:singleLine width="1.0"/>
<celldesigner:paint color="ff33ffff" scheme="Gradation"/>
</celldesigner:usualView>
<celldesigner:briefView>
<celldesigner:innerPosition x="0.0" y="0.0"/>
<celldesigner:boxSize width="80.0" height="60.0"/>
<celldesigner:singleLine width="1.0"/>
<celldesigner:paint color="3fff0000" scheme="Color"/>
</celldesigner:briefView>
<celldesigner:info state="empty" angle="-1.5707963267948966"/>
</celldesigner:speciesAlias>
<celldesigner:speciesAlias id="sa60" species="s146">
<celldesigner:activity>inactive</celldesigner:activity>
<celldesigner:bounds x="4912.136363636364" y="3104.3061224489793" w="100.0" h="100.0"/>
<celldesigner:font size="30"/>
<celldesigner:view state="usual"/>
<celldesigner:usualView>
<celldesigner:innerPosition x="0.0" y="0.0"/>
<celldesigner:boxSize width="100.0" height="100.0"/>
<celldesigner:singleLine width="1.0"/>
<celldesigner:paint color="ff33ffff" scheme="Gradation"/>
</celldesigner:usualView>
<celldesigner:briefView>
<celldesigner:innerPosition x="0.0" y="0.0"/>
<celldesigner:boxSize width="80.0" height="60.0"/>
<celldesigner:singleLine width="1.0"/>
<celldesigner:paint color="3fff0000" scheme="Color"/>
</celldesigner:briefView>
<celldesigner:info state="empty" angle="-1.5707963267948966"/>
</celldesigner:speciesAlias>
<celldesigner:speciesAlias id="sa61" species="s154">
<celldesigner:activity>inactive</celldesigner:activity>
<celldesigner:bounds x="4912.136363636364" y="2835.959183673469" w="100.0" h="100.0"/>
<celldesigner:font size="30"/>
<celldesigner:view state="usual"/>
<celldesigner:usualView>
<celldesigner:innerPosition x="0.0" y="0.0"/>
<celldesigner:boxSize width="100.0" height="100.0"/>
<celldesigner:singleLine width="1.0"/>
<celldesigner:paint color="ff33ffff" scheme="Gradation"/>
</celldesigner:usualView>
<celldesigner:briefView>
<celldesigner:innerPosition x="0.0" y="0.0"/>
<celldesigner:boxSize width="80.0" height="60.0"/>
<celldesigner:singleLine width="1.0"/>
<celldesigner:paint color="3fff0000" scheme="Color"/>
</celldesigner:briefView>
<celldesigner:info state="empty" angle="-1.5707963267948966"/>
</celldesigner:speciesAlias>
<celldesigner:speciesAlias id="sa62" species="s268">
<celldesigner:activity>inactive</celldesigner:activity>
<celldesigner:bounds x="2962.303030303032" y="2160.5" w="100.0" h="100.0"/>
<celldesigner:font size="30"/>
<celldesigner:view state="usual"/>
<celldesigner:usualView>
<celldesigner:innerPosition x="0.0" y="0.0"/>
<celldesigner:boxSize width="100.0" height="100.0"/>
<celldesigner:singleLine width="1.0"/>
<celldesigner:paint color="ffff0033" scheme="Gradation"/>
</celldesigner:usualView>
<celldesigner:briefView>
<celldesigner:innerPosition x="0.0" y="0.0"/>
<celldesigner:boxSize width="80.0" height="60.0"/>
<celldesigner:singleLine width="1.0"/>
<celldesigner:paint color="3fff0000" scheme="Color"/>
</celldesigner:briefView>
<celldesigner:info state="empty" angle="-1.5707963267948966"/>
</celldesigner:speciesAlias>
<celldesigner:speciesAlias id="sa63" species="s269">
<celldesigner:activity>inactive</celldesigner:activity>
<celldesigner:bounds x="696.3030303030309" y="81.05830020821486" w="100.0" h="100.0"/>
<celldesigner:font size="30"/>
<celldesigner:view state="usual"/>
<celldesigner:usualView>
<celldesigner:innerPosition x="0.0" y="0.0"/>
<celldesigner:boxSize width="100.0" height="100.0"/>
<celldesigner:singleLine width="1.0"/>
<celldesigner:paint color="ff9900ff" scheme="Gradation"/>
</celldesigner:usualView>
<celldesigner:briefView>
<celldesigner:innerPosition x="0.0" y="0.0"/>
<celldesigner:boxSize width="80.0" height="60.0"/>
<celldesigner:singleLine width="1.0"/>
<celldesigner:paint color="3fff0000" scheme="Color"/>
</celldesigner:briefView>
<celldesigner:info state="empty" angle="-1.5707963267948966"/>
</celldesigner:speciesAlias>
<celldesigner:speciesAlias id="sa64" species="s272">
<celldesigner:activity>inactive</celldesigner:activity>
<celldesigner:bounds x="3083.803030303032" y="1117.0" w="100.0" h="100.0"/>
<celldesigner:font size="30"/>
<celldesigner:view state="usual"/>
<celldesigner:usualView>
<celldesigner:innerPosition x="0.0" y="0.0"/>
<celldesigner:boxSize width="100.0" height="100.0"/>
<celldesigner:singleLine width="1.0"/>
<celldesigner:paint color="ffff0033" scheme="Gradation"/>
</celldesigner:usualView>
<celldesigner:briefView>
<celldesigner:innerPosition x="0.0" y="0.0"/>
<celldesigner:boxSize width="80.0" height="60.0"/>
<celldesigner:singleLine width="1.0"/>
<celldesigner:paint color="3fff0000" scheme="Color"/>
</celldesigner:briefView>
<celldesigner:info state="empty" angle="-1.5707963267948966"/>
</celldesigner:speciesAlias>
<celldesigner:speciesAlias id="sa65" species="s273">
<celldesigner:activity>inactive</celldesigner:activity>
<celldesigner:bounds x="2063.636363636364" y="1700.5888888888885" w="100.0" h="100.0"/>
<celldesigner:font size="30"/>
<celldesigner:view state="usual"/>
<celldesigner:usualView>
<celldesigner:innerPosition x="0.0" y="0.0"/>
<celldesigner:boxSize width="100.0" height="100.0"/>
<celldesigner:singleLine width="1.0"/>
<celldesigner:paint color="ffff0033" scheme="Gradation"/>
</celldesigner:usualView>
<celldesigner:briefView>
<celldesigner:innerPosition x="0.0" y="0.0"/>
<celldesigner:boxSize width="80.0" height="60.0"/>
<celldesigner:singleLine width="1.0"/>
<celldesigner:paint color="3fff0000" scheme="Color"/>
</celldesigner:briefView>
<celldesigner:info state="empty" angle="-1.5707963267948966"/>
</celldesigner:speciesAlias>
<celldesigner:speciesAlias id="sa66" species="s274">
<celldesigner:activity>inactive</celldesigner:activity>
<celldesigner:bounds x="1864.928030303031" y="2800.0" w="100.0" h="100.0"/>
<celldesigner:font size="30"/>
<celldesigner:view state="usual"/>
<celldesigner:usualView>
<celldesigner:innerPosition x="0.0" y="0.0"/>
<celldesigner:boxSize width="100.0" height="100.0"/>
<celldesigner:singleLine width="1.0"/>
<celldesigner:paint color="ffff0033" scheme="Gradation"/>
</celldesigner:usualView>
<celldesigner:briefView>
<celldesigner:innerPosition x="0.0" y="0.0"/>
<celldesigner:boxSize width="80.0" height="60.0"/>
<celldesigner:singleLine width="1.0"/>
<celldesigner:paint color="3fff0000" scheme="Color"/>
</celldesigner:briefView>
<celldesigner:info state="empty" angle="-1.5707963267948966"/>
</celldesigner:speciesAlias>
<celldesigner:speciesAlias id="sa67" species="s275">
<celldesigner:activity>inactive</celldesigner:activity>
<celldesigner:bounds x="2962.303030303032" y="2049.0" w="100.0" h="100.0"/>
<celldesigner:font size="30"/>
<celldesigner:view state="usual"/>
<celldesigner:usualView>
<celldesigner:innerPosition x="0.0" y="0.0"/>
<celldesigner:boxSize width="100.0" height="100.0"/>
<celldesigner:singleLine width="1.0"/>
<celldesigner:paint color="ffff0033" scheme="Gradation"/>
</celldesigner:usualView>
<celldesigner:briefView>
<celldesigner:innerPosition x="0.0" y="0.0"/>
<celldesigner:boxSize width="80.0" height="60.0"/>
<celldesigner:singleLine width="1.0"/>
<celldesigner:paint color="3fff0000" scheme="Color"/>
</celldesigner:briefView>
<celldesigner:info state="empty" angle="-1.5707963267948966"/>
</celldesigner:speciesAlias>
<celldesigner:speciesAlias id="sa68" species="s276">
<celldesigner:activity>inactive</celldesigner:activity>
<celldesigner:bounds x="2643.303030303032" y="3099.0" w="100.0" h="100.0"/>
<celldesigner:font size="30"/>
<celldesigner:view state="usual"/>
<celldesigner:usualView>
<celldesigner:innerPosition x="0.0" y="0.0"/>
<celldesigner:boxSize width="100.0" height="100.0"/>
<celldesigner:singleLine width="1.0"/>
<celldesigner:paint color="ffff0033" scheme="Gradation"/>
</celldesigner:usualView>
<celldesigner:briefView>
<celldesigner:innerPosition x="0.0" y="0.0"/>
<celldesigner:boxSize width="80.0" height="60.0"/>
<celldesigner:singleLine width="1.0"/>
<celldesigner:paint color="3fff0000" scheme="Color"/>
</celldesigner:briefView>
<celldesigner:info state="empty" angle="-1.5707963267948966"/>
</celldesigner:speciesAlias>
<celldesigner:speciesAlias id="sa69" species="s278">
<celldesigner:activity>inactive</celldesigner:activity>
<celldesigner:bounds x="813.8106060606065" y="860.0" w="100.0" h="100.0"/>
<celldesigner:font size="30"/>
<celldesigner:view state="usual"/>
<celldesigner:usualView>
<celldesigner:innerPosition x="0.0" y="0.0"/>
<celldesigner:boxSize width="100.0" height="100.0"/>
<celldesigner:singleLine width="1.0"/>
<celldesigner:paint color="ffff6666" scheme="Gradation"/>
</celldesigner:usualView>
<celldesigner:briefView>
<celldesigner:innerPosition x="0.0" y="0.0"/>
<celldesigner:boxSize width="80.0" height="60.0"/>
<celldesigner:singleLine width="1.0"/>
<celldesigner:paint color="3fff0000" scheme="Color"/>
</celldesigner:briefView>
<celldesigner:info state="empty" angle="-1.5707963267948966"/>
</celldesigner:speciesAlias>
<celldesigner:speciesAlias id="sa70" species="s279">
<celldesigner:activity>inactive</celldesigner:activity>
<celldesigner:bounds x="636.3030303030309" y="860.0" w="100.0" h="100.0"/>
<celldesigner:font size="30"/>
<celldesigner:view state="usual"/>
<celldesigner:usualView>
<celldesigner:innerPosition x="0.0" y="0.0"/>
<celldesigner:boxSize width="100.0" height="100.0"/>
<celldesigner:singleLine width="1.0"/>
<celldesigner:paint color="ffff6666" scheme="Gradation"/>
</celldesigner:usualView>
<celldesigner:briefView>
<celldesigner:innerPosition x="0.0" y="0.0"/>
<celldesigner:boxSize width="80.0" height="60.0"/>
<celldesigner:singleLine width="1.0"/>
<celldesigner:paint color="3fff0000" scheme="Color"/>
</celldesigner:briefView>
<celldesigner:info state="empty" angle="-1.5707963267948966"/>
</celldesigner:speciesAlias>
<celldesigner:speciesAlias id="sa71" species="s280">
<celldesigner:activity>inactive</celldesigner:activity>
<celldesigner:bounds x="1246.8383838383843" y="82.05830020821486" w="100.0" h="100.0"/>
<celldesigner:font size="30"/>
<celldesigner:view state="usual"/>
<celldesigner:usualView>
<celldesigner:innerPosition x="0.0" y="0.0"/>
<celldesigner:boxSize width="100.0" height="100.0"/>
<celldesigner:singleLine width="1.0"/>
<celldesigner:paint color="ff9900ff" scheme="Gradation"/>
</celldesigner:usualView>
<celldesigner:briefView>
<celldesigner:innerPosition x="0.0" y="0.0"/>
<celldesigner:boxSize width="80.0" height="60.0"/>
<celldesigner:singleLine width="1.0"/>
<celldesigner:paint color="3fff0000" scheme="Color"/>
</celldesigner:briefView>
<celldesigner:info state="empty" angle="-1.5707963267948966"/>
</celldesigner:speciesAlias>
<celldesigner:speciesAlias id="sa72" species="s281">
<celldesigner:activity>inactive</celldesigner:activity>
<celldesigner:bounds x="1246.8383838383843" y="473.0" w="100.0" h="100.0"/>
<celldesigner:font size="30"/>
<celldesigner:view state="usual"/>
<celldesigner:usualView>
<celldesigner:innerPosition x="0.0" y="0.0"/>
<celldesigner:boxSize width="100.0" height="100.0"/>
<celldesigner:singleLine width="1.0"/>
<celldesigner:paint color="ff9900ff" scheme="Gradation"/>
</celldesigner:usualView>
<celldesigner:briefView>
<celldesigner:innerPosition x="0.0" y="0.0"/>
<celldesigner:boxSize width="80.0" height="60.0"/>
<celldesigner:singleLine width="1.0"/>
<celldesigner:paint color="3fff0000" scheme="Color"/>
</celldesigner:briefView>
<celldesigner:info state="empty" angle="-1.5707963267948966"/>
</celldesigner:speciesAlias>
<celldesigner:speciesAlias id="sa73" species="s350">
<celldesigner:activity>inactive</celldesigner:activity>
<celldesigner:bounds x="4833.580808080809" y="1317.333333333333" w="100.0" h="100.0"/>
<celldesigner:font size="30"/>
<celldesigner:view state="usual"/>
<celldesigner:usualView>
<celldesigner:innerPosition x="0.0" y="0.0"/>
<celldesigner:boxSize width="100.0" height="100.0"/>
<celldesigner:singleLine width="1.0"/>
<celldesigner:paint color="ff00ff33" scheme="Gradation"/>
</celldesigner:usualView>
<celldesigner:briefView>
<celldesigner:innerPosition x="0.0" y="0.0"/>
<celldesigner:boxSize width="80.0" height="60.0"/>
<celldesigner:singleLine width="1.0"/>
<celldesigner:paint color="3fff0000" scheme="Color"/>
</celldesigner:briefView>
<celldesigner:info state="empty" angle="-1.5707963267948966"/>
</celldesigner:speciesAlias>
<celldesigner:speciesAlias id="sa74" species="s283">
<celldesigner:activity>inactive</celldesigner:activity>
<celldesigner:bounds x="5010.303030303032" y="1545.5833333333335" w="100.0" h="100.0"/>
<celldesigner:font size="30"/>
<celldesigner:view state="usual"/>
<celldesigner:usualView>
<celldesigner:innerPosition x="0.0" y="0.0"/>
<celldesigner:boxSize width="100.0" height="100.0"/>
<celldesigner:singleLine width="1.0"/>
<celldesigner:paint color="ff00ff33" scheme="Gradation"/>
</celldesigner:usualView>
<celldesigner:briefView>
<celldesigner:innerPosition x="0.0" y="0.0"/>
<celldesigner:boxSize width="80.0" height="60.0"/>
<celldesigner:singleLine width="1.0"/>
<celldesigner:paint color="3fff0000" scheme="Color"/>
</celldesigner:briefView>
<celldesigner:info state="empty" angle="-1.5707963267948966"/>
</celldesigner:speciesAlias>
<celldesigner:speciesAlias id="sa75" species="s284">
<celldesigner:activity>inactive</celldesigner:activity>
<celldesigner:bounds x="3686.636363636365" y="2894.0" w="100.0" h="100.0"/>
<celldesigner:font size="30"/>
<celldesigner:view state="usual"/>
<celldesigner:usualView>
<celldesigner:innerPosition x="0.0" y="0.0"/>
<celldesigner:boxSize width="100.0" height="100.0"/>
<celldesigner:singleLine width="1.0"/>
<celldesigner:paint color="ffff0033" scheme="Gradation"/>
</celldesigner:usualView>
<celldesigner:briefView>
<celldesigner:innerPosition x="0.0" y="0.0"/>
<celldesigner:boxSize width="80.0" height="60.0"/>
<celldesigner:singleLine width="1.0"/>
<celldesigner:paint color="3fff0000" scheme="Color"/>
</celldesigner:briefView>
<celldesigner:info state="empty" angle="-1.5707963267948966"/>
</celldesigner:speciesAlias>
<celldesigner:speciesAlias id="sa76" species="s286">
<celldesigner:activity>inactive</celldesigner:activity>
<celldesigner:bounds x="1867.3030303030318" y="2513.0" w="100.0" h="100.0"/>
<celldesigner:font size="30"/>
<celldesigner:view state="usual"/>
<celldesigner:usualView>
<celldesigner:innerPosition x="0.0" y="0.0"/>
<celldesigner:boxSize width="100.0" height="100.0"/>
<celldesigner:singleLine width="1.0"/>
<celldesigner:paint color="ffff0033" scheme="Gradation"/>
</celldesigner:usualView>
<celldesigner:briefView>
<celldesigner:innerPosition x="0.0" y="0.0"/>
<celldesigner:boxSize width="80.0" height="60.0"/>
<celldesigner:singleLine width="1.0"/>
<celldesigner:paint color="3fff0000" scheme="Color"/>
</celldesigner:briefView>
<celldesigner:info state="empty" angle="-1.5707963267948966"/>
</celldesigner:speciesAlias>
<celldesigner:speciesAlias id="sa77" species="s287">
<celldesigner:activity>inactive</celldesigner:activity>
<celldesigner:bounds x="4167.636363636364" y="1575.0" w="100.0" h="100.0"/>
<celldesigner:font size="30"/>
<celldesigner:view state="usual"/>
<celldesigner:usualView>
<celldesigner:innerPosition x="0.0" y="0.0"/>
<celldesigner:boxSize width="100.0" height="100.0"/>
<celldesigner:singleLine width="2.0"/>
<celldesigner:paint color="ffffff33" scheme="Gradation"/>
</celldesigner:usualView>
<celldesigner:briefView>
<celldesigner:innerPosition x="0.0" y="0.0"/>
<celldesigner:boxSize width="80.0" height="60.0"/>
<celldesigner:singleLine width="1.0"/>
<celldesigner:paint color="3fff0000" scheme="Color"/>
</celldesigner:briefView>
<celldesigner:info state="empty" angle="-1.5707963267948966"/>
</celldesigner:speciesAlias>
<celldesigner:speciesAlias id="sa78" species="s288">
<celldesigner:activity>inactive</celldesigner:activity>
<celldesigner:bounds x="4167.636363636364" y="1692.0" w="100.0" h="100.0"/>
<celldesigner:font size="30"/>
<celldesigner:view state="usual"/>
<celldesigner:usualView>
<celldesigner:innerPosition x="0.0" y="0.0"/>
<celldesigner:boxSize width="100.0" height="100.0"/>
<celldesigner:singleLine width="2.0"/>
<celldesigner:paint color="ffffff33" scheme="Gradation"/>
</celldesigner:usualView>
<celldesigner:briefView>
<celldesigner:innerPosition x="0.0" y="0.0"/>
<celldesigner:boxSize width="80.0" height="60.0"/>
<celldesigner:singleLine width="1.0"/>
<celldesigner:paint color="3fff0000" scheme="Color"/>
</celldesigner:briefView>
<celldesigner:info state="empty" angle="-1.5707963267948966"/>
</celldesigner:speciesAlias>
<celldesigner:speciesAlias id="sa79" species="s290">
<celldesigner:activity>inactive</celldesigner:activity>
<celldesigner:bounds x="2962.303030303032" y="2274.0" w="100.0" h="100.0"/>
<celldesigner:font size="30"/>
<celldesigner:view state="usual"/>
<celldesigner:usualView>
<celldesigner:innerPosition x="0.0" y="0.0"/>
<celldesigner:boxSize width="100.0" height="100.0"/>
<celldesigner:singleLine width="1.0"/>
<celldesigner:paint color="ffff0033" scheme="Gradation"/>
</celldesigner:usualView>
<celldesigner:briefView>
<celldesigner:innerPosition x="0.0" y="0.0"/>
<celldesigner:boxSize width="80.0" height="60.0"/>
<celldesigner:singleLine width="1.0"/>
<celldesigner:paint color="3fff0000" scheme="Color"/>
</celldesigner:briefView>
<celldesigner:info state="empty" angle="-1.5707963267948966"/>
</celldesigner:speciesAlias>
<celldesigner:speciesAlias id="sa80" species="s292">
<celldesigner:activity>inactive</celldesigner:activity>
<celldesigner:bounds x="2962.636363636364" y="2894.0" w="100.0" h="100.0"/>
<celldesigner:font size="30"/>
<celldesigner:view state="usual"/>
<celldesigner:usualView>
<celldesigner:innerPosition x="0.0" y="0.0"/>
<celldesigner:boxSize width="100.0" height="100.0"/>
<celldesigner:singleLine width="1.0"/>
<celldesigner:paint color="ffff0033" scheme="Gradation"/>
</celldesigner:usualView>
<celldesigner:briefView>
<celldesigner:innerPosition x="0.0" y="0.0"/>
<celldesigner:boxSize width="80.0" height="60.0"/>
<celldesigner:singleLine width="1.0"/>
<celldesigner:paint color="3fff0000" scheme="Color"/>
</celldesigner:briefView>
<celldesigner:info state="empty" angle="-1.5707963267948966"/>
</celldesigner:speciesAlias>
<celldesigner:speciesAlias id="sa81" species="s233">
<celldesigner:activity>inactive</celldesigner:activity>
<celldesigner:bounds x="1324.3030303030318" y="1249.8571428571431" w="100.0" h="100.0"/>
<celldesigner:font size="30"/>
<celldesigner:view state="usual"/>
<celldesigner:usualView>
<celldesigner:innerPosition x="0.0" y="0.0"/>
<celldesigner:boxSize width="100.0" height="100.0"/>
<celldesigner:singleLine width="1.0"/>
<celldesigner:paint color="ff6666ff" scheme="Gradation"/>
</celldesigner:usualView>
<celldesigner:briefView>
<celldesigner:innerPosition x="0.0" y="0.0"/>
<celldesigner:boxSize width="80.0" height="60.0"/>
<celldesigner:singleLine width="1.0"/>
<celldesigner:paint color="3fff0000" scheme="Color"/>
</celldesigner:briefView>
<celldesigner:info state="empty" angle="-1.5707963267948966"/>
</celldesigner:speciesAlias>
<celldesigner:speciesAlias id="sa82" species="s295">
<celldesigner:activity>inactive</celldesigner:activity>
<celldesigner:bounds x="4630.788461538457" y="555.0" w="150.0" h="80.0"/>
<celldesigner:font size="30"/>
<celldesigner:view state="usual"/>
<celldesigner:usualView>
<celldesigner:innerPosition x="0.0" y="0.0"/>
<celldesigner:boxSize width="150.0" height="80.0"/>
<celldesigner:singleLine width="2.0"/>
<celldesigner:paint color="ffffffcc" scheme="Gradation"/>
</celldesigner:usualView>
<celldesigner:briefView>
<celldesigner:innerPosition x="0.0" y="0.0"/>
<celldesigner:boxSize width="80.0" height="60.0"/>
<celldesigner:singleLine width="1.0"/>
<celldesigner:paint color="3fff0000" scheme="Color"/>
</celldesigner:briefView>
<celldesigner:info state="empty" angle="-1.5707963267948966"/>
</celldesigner:speciesAlias>
<celldesigner:speciesAlias id="sa84" species="s299">
<celldesigner:activity>inactive</celldesigner:activity>
<celldesigner:bounds x="1826.636363636364" y="4141.0" w="100.0" h="100.0"/>
<celldesigner:font size="30"/>
<celldesigner:view state="usual"/>
<celldesigner:usualView>
<celldesigner:innerPosition x="0.0" y="0.0"/>
<celldesigner:boxSize width="100.0" height="100.0"/>
<celldesigner:singleLine width="1.0"/>
<celldesigner:paint color="ffff0033" scheme="Gradation"/>
</celldesigner:usualView>
<celldesigner:briefView>
<celldesigner:innerPosition x="0.0" y="0.0"/>
<celldesigner:boxSize width="80.0" height="60.0"/>
<celldesigner:singleLine width="1.0"/>
<celldesigner:paint color="3fff0000" scheme="Color"/>
</celldesigner:briefView>
<celldesigner:info state="empty" angle="-1.5707963267948966"/>
</celldesigner:speciesAlias>
<celldesigner:speciesAlias id="sa85" species="s300">
<celldesigner:activity>inactive</celldesigner:activity>
<celldesigner:bounds x="1826.636363636364" y="4479.0" w="100.0" h="100.0"/>
<celldesigner:font size="30"/>
<celldesigner:view state="usual"/>
<celldesigner:usualView>
<celldesigner:innerPosition x="0.0" y="0.0"/>
<celldesigner:boxSize width="100.0" height="100.0"/>
<celldesigner:singleLine width="1.0"/>
<celldesigner:paint color="ffff0033" scheme="Gradation"/>
</celldesigner:usualView>
<celldesigner:briefView>
<celldesigner:innerPosition x="0.0" y="0.0"/>
<celldesigner:boxSize width="80.0" height="60.0"/>
<celldesigner:singleLine width="1.0"/>
<celldesigner:paint color="3fff0000" scheme="Color"/>
</celldesigner:briefView>
<celldesigner:info state="empty" angle="-1.5707963267948966"/>
</celldesigner:speciesAlias>
<celldesigner:speciesAlias id="sa86" species="s301">
<celldesigner:activity>inactive</celldesigner:activity>
<celldesigner:bounds x="2059.636363636364" y="4229.0" w="100.0" h="100.0"/>
<celldesigner:font size="30"/>
<celldesigner:view state="usual"/>
<celldesigner:usualView>
<celldesigner:innerPosition x="0.0" y="0.0"/>
<celldesigner:boxSize width="100.0" height="100.0"/>
<celldesigner:singleLine width="1.0"/>
<celldesigner:paint color="ffff0033" scheme="Gradation"/>
</celldesigner:usualView>
<celldesigner:briefView>
<celldesigner:innerPosition x="0.0" y="0.0"/>
<celldesigner:boxSize width="80.0" height="60.0"/>
<celldesigner:singleLine width="1.0"/>
<celldesigner:paint color="3fff0000" scheme="Color"/>
</celldesigner:briefView>
<celldesigner:info state="empty" angle="-1.5707963267948966"/>
</celldesigner:speciesAlias>
<celldesigner:speciesAlias id="sa87" species="s247">
<celldesigner:activity>inactive</celldesigner:activity>
<celldesigner:bounds x="3482.303030303032" y="2894.0" w="100.0" h="100.0"/>
<celldesigner:font size="30"/>
<celldesigner:view state="usual"/>
<celldesigner:usualView>
<celldesigner:innerPosition x="0.0" y="0.0"/>
<celldesigner:boxSize width="100.0" height="100.0"/>
<celldesigner:singleLine width="1.0"/>
<celldesigner:paint color="ffff0033" scheme="Gradation"/>
</celldesigner:usualView>
<celldesigner:briefView>
<celldesigner:innerPosition x="0.0" y="0.0"/>
<celldesigner:boxSize width="80.0" height="60.0"/>
<celldesigner:singleLine width="1.0"/>
<celldesigner:paint color="3fff0000" scheme="Color"/>
</celldesigner:briefView>
<celldesigner:info state="empty" angle="-1.5707963267948966"/>
</celldesigner:speciesAlias>
<celldesigner:speciesAlias id="sa88" species="s306">
<celldesigner:activity>inactive</celldesigner:activity>
<celldesigner:bounds x="2587.636363636364" y="1866.0" w="50.0" h="50.0"/>
<celldesigner:font size="24"/>
<celldesigner:view state="usual"/>
<celldesigner:usualView>
<celldesigner:innerPosition x="0.0" y="0.0"/>
<celldesigner:boxSize width="50.0" height="50.0"/>
<celldesigner:singleLine width="2.0"/>
<celldesigner:paint color="ffcccccc" scheme="Gradation"/>
</celldesigner:usualView>
<celldesigner:briefView>
<celldesigner:innerPosition x="0.0" y="0.0"/>
<celldesigner:boxSize width="80.0" height="60.0"/>
<celldesigner:singleLine width="1.0"/>
<celldesigner:paint color="3fff0000" scheme="Color"/>
</celldesigner:briefView>
<celldesigner:info state="empty" angle="-1.5707963267948966"/>
</celldesigner:speciesAlias>
<celldesigner:speciesAlias id="sa89" species="s307">
<celldesigner:activity>inactive</celldesigner:activity>
<celldesigner:bounds x="3717.553030303032" y="689.0" w="100.0" h="100.0"/>
<celldesigner:font size="30"/>
<celldesigner:view state="usual"/>
<celldesigner:usualView>
<celldesigner:innerPosition x="0.0" y="0.0"/>
<celldesigner:boxSize width="100.0" height="100.0"/>
<celldesigner:singleLine width="1.0"/>
<celldesigner:paint color="ffff9933" scheme="Gradation"/>
</celldesigner:usualView>
<celldesigner:briefView>
<celldesigner:innerPosition x="0.0" y="0.0"/>
<celldesigner:boxSize width="80.0" height="60.0"/>
<celldesigner:singleLine width="1.0"/>
<celldesigner:paint color="3fff0000" scheme="Color"/>
</celldesigner:briefView>
<celldesigner:info state="empty" angle="-1.5707963267948966"/>
</celldesigner:speciesAlias>
<celldesigner:speciesAlias id="sa90" species="s295">
<celldesigner:activity>inactive</celldesigner:activity>
<celldesigner:bounds x="3519.704545454546" y="527.0" w="150.0" h="80.0"/>
<celldesigner:font size="30"/>
<celldesigner:view state="usual"/>
<celldesigner:usualView>
<celldesigner:innerPosition x="0.0" y="0.0"/>
<celldesigner:boxSize width="150.0" height="80.0"/>
<celldesigner:singleLine width="2.0"/>
<celldesigner:paint color="ffffffcc" scheme="Gradation"/>
</celldesigner:usualView>
<celldesigner:briefView>
<celldesigner:innerPosition x="0.0" y="0.0"/>
<celldesigner:boxSize width="80.0" height="60.0"/>
<celldesigner:singleLine width="1.0"/>
<celldesigner:paint color="3fff0000" scheme="Color"/>
</celldesigner:briefView>
<celldesigner:info state="empty" angle="-1.5707963267948966"/>
</celldesigner:speciesAlias>
<celldesigner:speciesAlias id="sa91" species="s308">
<celldesigner:activity>inactive</celldesigner:activity>
<celldesigner:bounds x="3715.553030303032" y="563.3527667360715" w="100.0" h="100.0"/>
<celldesigner:font size="30"/>
<celldesigner:view state="usual"/>
<celldesigner:usualView>
<celldesigner:innerPosition x="0.0" y="0.0"/>
<celldesigner:boxSize width="100.0" height="100.0"/>
<celldesigner:singleLine width="1.0"/>
<celldesigner:paint color="ffff9933" scheme="Gradation"/>
</celldesigner:usualView>
<celldesigner:briefView>
<celldesigner:innerPosition x="0.0" y="0.0"/>
<celldesigner:boxSize width="80.0" height="60.0"/>
<celldesigner:singleLine width="1.0"/>
<celldesigner:paint color="3fff0000" scheme="Color"/>
</celldesigner:briefView>
<celldesigner:info state="empty" angle="-1.5707963267948966"/>
</celldesigner:speciesAlias>
<celldesigner:speciesAlias id="sa92" species="s309">
<celldesigner:activity>inactive</celldesigner:activity>
<celldesigner:bounds x="3715.553030303032" y="437.70553347214326" w="100.0" h="100.0"/>
<celldesigner:font size="30"/>
<celldesigner:view state="usual"/>
<celldesigner:usualView>
<celldesigner:innerPosition x="0.0" y="0.0"/>
<celldesigner:boxSize width="100.0" height="100.0"/>
<celldesigner:singleLine width="1.0"/>
<celldesigner:paint color="ffff9933" scheme="Gradation"/>
</celldesigner:usualView>
<celldesigner:briefView>
<celldesigner:innerPosition x="0.0" y="0.0"/>
<celldesigner:boxSize width="80.0" height="60.0"/>
<celldesigner:singleLine width="1.0"/>
<celldesigner:paint color="3fff0000" scheme="Color"/>
</celldesigner:briefView>
<celldesigner:info state="empty" angle="-1.5707963267948966"/>
</celldesigner:speciesAlias>
<celldesigner:speciesAlias id="sa93" species="s310">
<celldesigner:activity>inactive</celldesigner:activity>
<celldesigner:bounds x="3715.553030303032" y="312.05830020821486" w="100.0" h="100.0"/>
<celldesigner:font size="30"/>
<celldesigner:view state="usual"/>
<celldesigner:usualView>
<celldesigner:innerPosition x="0.0" y="0.0"/>
<celldesigner:boxSize width="100.0" height="100.0"/>
<celldesigner:singleLine width="1.0"/>
<celldesigner:paint color="ffff9933" scheme="Gradation"/>
</celldesigner:usualView>
<celldesigner:briefView>
<celldesigner:innerPosition x="0.0" y="0.0"/>
<celldesigner:boxSize width="80.0" height="60.0"/>
<celldesigner:singleLine width="1.0"/>
<celldesigner:paint color="3fff0000" scheme="Color"/>
</celldesigner:briefView>
<celldesigner:info state="empty" angle="-1.5707963267948966"/>
</celldesigner:speciesAlias>
<celldesigner:speciesAlias id="sa94" species="s311">
<celldesigner:activity>inactive</celldesigner:activity>
<celldesigner:bounds x="3260.727272727272" y="761.0" w="100.0" h="100.0"/>
<celldesigner:font size="30"/>
<celldesigner:view state="usual"/>
<celldesigner:usualView>
<celldesigner:innerPosition x="0.0" y="0.0"/>
<celldesigner:boxSize width="100.0" height="100.0"/>
<celldesigner:singleLine width="1.0"/>
<celldesigner:paint color="ffff9933" scheme="Gradation"/>
</celldesigner:usualView>
<celldesigner:briefView>
<celldesigner:innerPosition x="0.0" y="0.0"/>
<celldesigner:boxSize width="80.0" height="60.0"/>
<celldesigner:singleLine width="1.0"/>
<celldesigner:paint color="3fff0000" scheme="Color"/>
</celldesigner:briefView>
<celldesigner:info state="empty" angle="-1.5707963267948966"/>
</celldesigner:speciesAlias>
<celldesigner:speciesAlias id="sa95" species="s312">
<celldesigner:activity>inactive</celldesigner:activity>
<celldesigner:bounds x="2698.303030303032" y="486.0" w="100.0" h="100.0"/>
<celldesigner:font size="30"/>
<celldesigner:view state="usual"/>
<celldesigner:usualView>
<celldesigner:innerPosition x="0.0" y="0.0"/>
<celldesigner:boxSize width="100.0" height="100.0"/>
<celldesigner:singleLine width="1.0"/>
<celldesigner:paint color="ffff9933" scheme="Gradation"/>
</celldesigner:usualView>
<celldesigner:briefView>
<celldesigner:innerPosition x="0.0" y="0.0"/>
<celldesigner:boxSize width="80.0" height="60.0"/>
<celldesigner:singleLine width="1.0"/>
<celldesigner:paint color="3fff0000" scheme="Color"/>
</celldesigner:briefView>
<celldesigner:info state="empty" angle="-1.5707963267948966"/>
</celldesigner:speciesAlias>
<celldesigner:speciesAlias id="sa96" species="s313">
<celldesigner:activity>inactive</celldesigner:activity>
<celldesigner:bounds x="2925.303030303032" y="531.6666666666666" w="100.0" h="100.0"/>
<celldesigner:font size="30"/>
<celldesigner:view state="usual"/>
<celldesigner:usualView>
<celldesigner:innerPosition x="0.0" y="0.0"/>
<celldesigner:boxSize width="100.0" height="100.0"/>
<celldesigner:singleLine width="1.0"/>
<celldesigner:paint color="ffff9933" scheme="Gradation"/>
</celldesigner:usualView>
<celldesigner:briefView>
<celldesigner:innerPosition x="0.0" y="0.0"/>
<celldesigner:boxSize width="80.0" height="60.0"/>
<celldesigner:singleLine width="1.0"/>
<celldesigner:paint color="3fff0000" scheme="Color"/>
</celldesigner:briefView>
<celldesigner:info state="empty" angle="-1.5707963267948966"/>
</celldesigner:speciesAlias>
<celldesigner:speciesAlias id="sa97" species="s314">
<celldesigner:activity>inactive</celldesigner:activity>
<celldesigner:bounds x="2925.303030303032" y="646.3333333333333" w="100.0" h="100.0"/>
<celldesigner:font size="30"/>
<celldesigner:view state="usual"/>
<celldesigner:usualView>
<celldesigner:innerPosition x="0.0" y="0.0"/>
<celldesigner:boxSize width="100.0" height="100.0"/>
<celldesigner:singleLine width="1.0"/>
<celldesigner:paint color="ffff9933" scheme="Gradation"/>
</celldesigner:usualView>
<celldesigner:briefView>
<celldesigner:innerPosition x="0.0" y="0.0"/>
<celldesigner:boxSize width="80.0" height="60.0"/>
<celldesigner:singleLine width="1.0"/>
<celldesigner:paint color="3fff0000" scheme="Color"/>
</celldesigner:briefView>
<celldesigner:info state="empty" angle="-1.5707963267948966"/>
</celldesigner:speciesAlias>
<celldesigner:speciesAlias id="sa98" species="s315">
<celldesigner:activity>inactive</celldesigner:activity>
<celldesigner:bounds x="2925.303030303032" y="417.0" w="100.0" h="100.0"/>
<celldesigner:font size="30"/>
<celldesigner:view state="usual"/>
<celldesigner:usualView>
<celldesigner:innerPosition x="0.0" y="0.0"/>
<celldesigner:boxSize width="100.0" height="100.0"/>
<celldesigner:singleLine width="1.0"/>
<celldesigner:paint color="ffff9933" scheme="Gradation"/>
</celldesigner:usualView>
<celldesigner:briefView>
<celldesigner:innerPosition x="0.0" y="0.0"/>
<celldesigner:boxSize width="80.0" height="60.0"/>
<celldesigner:singleLine width="1.0"/>
<celldesigner:paint color="3fff0000" scheme="Color"/>
</celldesigner:briefView>
<celldesigner:info state="empty" angle="-1.5707963267948966"/>
</celldesigner:speciesAlias>
<celldesigner:speciesAlias id="sa99" species="s316">
<celldesigner:activity>inactive</celldesigner:activity>
<celldesigner:bounds x="2925.303030303032" y="761.0" w="100.0" h="100.0"/>
<celldesigner:font size="30"/>
<celldesigner:view state="usual"/>
<celldesigner:usualView>
<celldesigner:innerPosition x="0.0" y="0.0"/>
<celldesigner:boxSize width="100.0" height="100.0"/>
<celldesigner:singleLine width="1.0"/>
<celldesigner:paint color="ffff9933" scheme="Gradation"/>
</celldesigner:usualView>
<celldesigner:briefView>
<celldesigner:innerPosition x="0.0" y="0.0"/>
<celldesigner:boxSize width="80.0" height="60.0"/>
<celldesigner:singleLine width="1.0"/>
<celldesigner:paint color="3fff0000" scheme="Color"/>
</celldesigner:briefView>
<celldesigner:info state="empty" angle="-1.5707963267948966"/>
</celldesigner:speciesAlias>
<celldesigner:speciesAlias id="sa100" species="s317">
<celldesigner:activity>inactive</celldesigner:activity>
<celldesigner:bounds x="416.969696969697" y="4494.0" w="100.0" h="100.0"/>
<celldesigner:font size="30"/>
<celldesigner:view state="usual"/>
<celldesigner:usualView>
<celldesigner:innerPosition x="0.0" y="0.0"/>
<celldesigner:boxSize width="100.0" height="100.0"/>
<celldesigner:singleLine width="1.0"/>
<celldesigner:paint color="ffff0033" scheme="Gradation"/>
</celldesigner:usualView>
<celldesigner:briefView>
<celldesigner:innerPosition x="0.0" y="0.0"/>
<celldesigner:boxSize width="80.0" height="60.0"/>
<celldesigner:singleLine width="1.0"/>
<celldesigner:paint color="3fff0000" scheme="Color"/>
</celldesigner:briefView>
<celldesigner:info state="empty" angle="-1.5707963267948966"/>
</celldesigner:speciesAlias>
<celldesigner:speciesAlias id="sa101" species="s318">
<celldesigner:activity>inactive</celldesigner:activity>
<celldesigner:bounds x="1150.469696969697" y="4483.0" w="100.0" h="100.0"/>
<celldesigner:font size="30"/>
<celldesigner:view state="usual"/>
<celldesigner:usualView>
<celldesigner:innerPosition x="0.0" y="0.0"/>
<celldesigner:boxSize width="100.0" height="100.0"/>
<celldesigner:singleLine width="1.0"/>
<celldesigner:paint color="ffff0033" scheme="Gradation"/>
</celldesigner:usualView>
<celldesigner:briefView>
<celldesigner:innerPosition x="0.0" y="0.0"/>
<celldesigner:boxSize width="80.0" height="60.0"/>
<celldesigner:singleLine width="1.0"/>
<celldesigner:paint color="3fff0000" scheme="Color"/>
</celldesigner:briefView>
<celldesigner:info state="empty" angle="-1.5707963267948966"/>
</celldesigner:speciesAlias>
<celldesigner:speciesAlias id="sa102" species="s319">
<celldesigner:activity>inactive</celldesigner:activity>
<celldesigner:bounds x="232.3585858585866" y="1660.7777777777783" w="100.0" h="100.0"/>
<celldesigner:font size="30"/>
<celldesigner:view state="usual"/>
<celldesigner:usualView>
<celldesigner:innerPosition x="0.0" y="0.0"/>
<celldesigner:boxSize width="100.0" height="100.0"/>
<celldesigner:singleLine width="1.0"/>
<celldesigner:paint color="ff6666ff" scheme="Gradation"/>
</celldesigner:usualView>
<celldesigner:briefView>
<celldesigner:innerPosition x="0.0" y="0.0"/>
<celldesigner:boxSize width="80.0" height="60.0"/>
<celldesigner:singleLine width="1.0"/>
<celldesigner:paint color="3fff0000" scheme="Color"/>
</celldesigner:briefView>
<celldesigner:info state="empty" angle="-1.5707963267948966"/>
</celldesigner:speciesAlias>
<celldesigner:speciesAlias id="sa103" species="s320">
<celldesigner:activity>inactive</celldesigner:activity>
<celldesigner:bounds x="2050.219696969698" y="2932.5" w="100.0" h="100.0"/>
<celldesigner:font size="30"/>
<celldesigner:view state="usual"/>
<celldesigner:usualView>
<celldesigner:innerPosition x="0.0" y="0.0"/>
<celldesigner:boxSize width="100.0" height="100.0"/>
<celldesigner:singleLine width="1.0"/>
<celldesigner:paint color="ffff0033" scheme="Gradation"/>
</celldesigner:usualView>
<celldesigner:briefView>
<celldesigner:innerPosition x="0.0" y="0.0"/>
<celldesigner:boxSize width="80.0" height="60.0"/>
<celldesigner:singleLine width="1.0"/>
<celldesigner:paint color="3fff0000" scheme="Color"/>
</celldesigner:briefView>
<celldesigner:info state="empty" angle="-1.5707963267948966"/>
</celldesigner:speciesAlias>
<celldesigner:speciesAlias id="sa104" species="s321">
<celldesigner:activity>inactive</celldesigner:activity>
<celldesigner:bounds x="1164.3030303030318" y="1112.0" w="100.0" h="100.0"/>
<celldesigner:font size="30"/>
<celldesigner:view state="usual"/>
<celldesigner:usualView>
<celldesigner:innerPosition x="0.0" y="0.0"/>
<celldesigner:boxSize width="100.0" height="100.0"/>
<celldesigner:singleLine width="1.0"/>
<celldesigner:paint color="ff6666ff" scheme="Gradation"/>
</celldesigner:usualView>
<celldesigner:briefView>
<celldesigner:innerPosition x="0.0" y="0.0"/>
<celldesigner:boxSize width="80.0" height="60.0"/>
<celldesigner:singleLine width="1.0"/>
<celldesigner:paint color="3fff0000" scheme="Color"/>
</celldesigner:briefView>
<celldesigner:info state="empty" angle="-1.5707963267948966"/>
</celldesigner:speciesAlias>
<celldesigner:speciesAlias id="sa105" species="s322">
<celldesigner:activity>inactive</celldesigner:activity>
<celldesigner:bounds x="394.8585858585866" y="1247.8571428571431" w="100.0" h="100.0"/>
<celldesigner:font size="30"/>
<celldesigner:view state="usual"/>
<celldesigner:usualView>
<celldesigner:innerPosition x="105.0" y="280.0"/>
<celldesigner:boxSize width="100.0" height="100.0"/>
<celldesigner:singleLine width="1.0"/>
<celldesigner:paint color="ff6666ff" scheme="Gradation"/>
</celldesigner:usualView>
<celldesigner:briefView>
<celldesigner:innerPosition x="0.0" y="0.0"/>
<celldesigner:boxSize width="80.0" height="60.0"/>
<celldesigner:singleLine width="1.0"/>
<celldesigner:paint color="3fff0000" scheme="Color"/>
</celldesigner:briefView>
<celldesigner:info state="empty" angle="-1.5707963267948966"/>
</celldesigner:speciesAlias>
<celldesigner:speciesAlias id="sa106" species="s323">
<celldesigner:activity>inactive</celldesigner:activity>
<celldesigner:bounds x="59.63636363636397" y="1247.8571428571431" w="100.0" h="100.0"/>
<celldesigner:font size="30"/>
<celldesigner:view state="usual"/>
<celldesigner:usualView>
<celldesigner:innerPosition x="0.0" y="0.0"/>
<celldesigner:boxSize width="100.0" height="100.0"/>
<celldesigner:singleLine width="1.0"/>
<celldesigner:paint color="ff6666ff" scheme="Gradation"/>
</celldesigner:usualView>
<celldesigner:briefView>
<celldesigner:innerPosition x="0.0" y="0.0"/>
<celldesigner:boxSize width="80.0" height="60.0"/>
<celldesigner:singleLine width="1.0"/>
<celldesigner:paint color="3fff0000" scheme="Color"/>
</celldesigner:briefView>
<celldesigner:info state="empty" angle="-1.5707963267948966"/>
</celldesigner:speciesAlias>
<celldesigner:speciesAlias id="sa107" species="s324">
<celldesigner:activity>inactive</celldesigner:activity>
<celldesigner:bounds x="1628.469696969696" y="4027.0" w="100.0" h="100.0"/>
<celldesigner:font size="30"/>
<celldesigner:view state="usual"/>
<celldesigner:usualView>
<celldesigner:innerPosition x="0.0" y="0.0"/>
<celldesigner:boxSize width="100.0" height="100.0"/>
<celldesigner:singleLine width="1.0"/>
<celldesigner:paint color="ffff0033" scheme="Gradation"/>
</celldesigner:usualView>
<celldesigner:briefView>
<celldesigner:innerPosition x="0.0" y="0.0"/>
<celldesigner:boxSize width="80.0" height="60.0"/>
<celldesigner:singleLine width="1.0"/>
<celldesigner:paint color="3fff0000" scheme="Color"/>
</celldesigner:briefView>
<celldesigner:info state="empty" angle="-1.5707963267948966"/>
</celldesigner:speciesAlias>
<celldesigner:speciesAlias id="sa108" species="s325">
<celldesigner:activity>inactive</celldesigner:activity>
<celldesigner:bounds x="227.24747474747528" y="1247.8571428571431" w="100.0" h="100.0"/>
<celldesigner:font size="30"/>
<celldesigner:view state="usual"/>
<celldesigner:usualView>
<celldesigner:innerPosition x="0.0" y="0.0"/>
<celldesigner:boxSize width="100.0" height="100.0"/>
<celldesigner:singleLine width="1.0"/>
<celldesigner:paint color="ff6666ff" scheme="Gradation"/>
</celldesigner:usualView>
<celldesigner:briefView>
<celldesigner:innerPosition x="0.0" y="0.0"/>
<celldesigner:boxSize width="80.0" height="60.0"/>
<celldesigner:singleLine width="1.0"/>
<celldesigner:paint color="3fff0000" scheme="Color"/>
</celldesigner:briefView>
<celldesigner:info state="empty" angle="-1.5707963267948966"/>
</celldesigner:speciesAlias>
<celldesigner:speciesAlias id="sa109" species="s326">
<celldesigner:activity>inactive</celldesigner:activity>
<celldesigner:bounds x="547.3585858585866" y="1518.666666666667" w="100.0" h="100.0"/>
<celldesigner:font size="30"/>
<celldesigner:view state="usual"/>
<celldesigner:usualView>
<celldesigner:innerPosition x="0.0" y="0.0"/>
<celldesigner:boxSize width="100.0" height="100.0"/>
<celldesigner:singleLine width="1.0"/>
<celldesigner:paint color="ff6666ff" scheme="Gradation"/>
</celldesigner:usualView>
<celldesigner:briefView>
<celldesigner:innerPosition x="0.0" y="0.0"/>
<celldesigner:boxSize width="80.0" height="60.0"/>
<celldesigner:singleLine width="1.0"/>
<celldesigner:paint color="3fff0000" scheme="Color"/>
</celldesigner:briefView>
<celldesigner:info state="empty" angle="-1.5707963267948966"/>
</celldesigner:speciesAlias>
<celldesigner:speciesAlias id="sa110" species="s327">
<celldesigner:activity>inactive</celldesigner:activity>
<celldesigner:bounds x="5502.142857142857" y="4371.632653061224" w="100.0" h="100.0"/>
<celldesigner:font size="30"/>
<celldesigner:view state="usual"/>
<celldesigner:usualView>
<celldesigner:innerPosition x="0.0" y="0.0"/>
<celldesigner:boxSize width="100.0" height="100.0"/>
<celldesigner:singleLine width="1.0"/>
<celldesigner:paint color="ff33ffff" scheme="Gradation"/>
</celldesigner:usualView>
<celldesigner:briefView>
<celldesigner:innerPosition x="0.0" y="0.0"/>
<celldesigner:boxSize width="80.0" height="60.0"/>
<celldesigner:singleLine width="1.0"/>
<celldesigner:paint color="3fff0000" scheme="Color"/>
</celldesigner:briefView>
<celldesigner:info state="empty" angle="-1.5707963267948966"/>
</celldesigner:speciesAlias>
<celldesigner:speciesAlias id="sa111" species="s328">
<celldesigner:activity>inactive</celldesigner:activity>
<celldesigner:bounds x="1632.469696969696" y="4334.0" w="100.0" h="100.0"/>
<celldesigner:font size="30"/>
<celldesigner:view state="usual"/>
<celldesigner:usualView>
<celldesigner:innerPosition x="0.0" y="0.0"/>
<celldesigner:boxSize width="100.0" height="100.0"/>
<celldesigner:singleLine width="1.0"/>
<celldesigner:paint color="ffff0033" scheme="Gradation"/>
</celldesigner:usualView>
<celldesigner:briefView>
<celldesigner:innerPosition x="0.0" y="0.0"/>
<celldesigner:boxSize width="80.0" height="60.0"/>
<celldesigner:singleLine width="1.0"/>
<celldesigner:paint color="3fff0000" scheme="Color"/>
</celldesigner:briefView>
<celldesigner:info state="empty" angle="-1.5707963267948966"/>
</celldesigner:speciesAlias>
<celldesigner:speciesAlias id="sa112" species="s329">
<celldesigner:activity>inactive</celldesigner:activity>
<celldesigner:bounds x="3494.136363636364" y="3281.0" w="100.0" h="100.0"/>
<celldesigner:font size="30"/>
<celldesigner:view state="usual"/>
<celldesigner:usualView>
<celldesigner:innerPosition x="0.0" y="0.0"/>
<celldesigner:boxSize width="100.0" height="100.0"/>
<celldesigner:singleLine width="1.0"/>
<celldesigner:paint color="ffff0033" scheme="Gradation"/>
</celldesigner:usualView>
<celldesigner:briefView>
<celldesigner:innerPosition x="0.0" y="0.0"/>
<celldesigner:boxSize width="80.0" height="60.0"/>
<celldesigner:singleLine width="1.0"/>
<celldesigner:paint color="3fff0000" scheme="Color"/>
</celldesigner:briefView>
<celldesigner:info state="empty" angle="-1.5707963267948966"/>
</celldesigner:speciesAlias>
<celldesigner:speciesAlias id="sa113" species="s330">
<celldesigner:activity>inactive</celldesigner:activity>
<celldesigner:bounds x="2960.636363636364" y="3618.0" w="100.0" h="100.0"/>
<celldesigner:font size="30"/>
<celldesigner:view state="usual"/>
<celldesigner:usualView>
<celldesigner:innerPosition x="0.0" y="0.0"/>
<celldesigner:boxSize width="100.0" height="100.0"/>
<celldesigner:singleLine width="1.0"/>
<celldesigner:paint color="ffff0033" scheme="Gradation"/>
</celldesigner:usualView>
<celldesigner:briefView>
<celldesigner:innerPosition x="0.0" y="0.0"/>
<celldesigner:boxSize width="80.0" height="60.0"/>
<celldesigner:singleLine width="1.0"/>
<celldesigner:paint color="3fff0000" scheme="Color"/>
</celldesigner:briefView>
<celldesigner:info state="empty" angle="-1.5707963267948966"/>
</celldesigner:speciesAlias>
<celldesigner:speciesAlias id="sa114" species="s331">
<celldesigner:activity>inactive</celldesigner:activity>
<celldesigner:bounds x="2960.636363636364" y="3816.0" w="100.0" h="100.0"/>
<celldesigner:font size="30"/>
<celldesigner:view state="usual"/>
<celldesigner:usualView>
<celldesigner:innerPosition x="0.0" y="0.0"/>
<celldesigner:boxSize width="100.0" height="100.0"/>
<celldesigner:singleLine width="1.0"/>
<celldesigner:paint color="ffff0033" scheme="Gradation"/>
</celldesigner:usualView>
<celldesigner:briefView>
<celldesigner:innerPosition x="0.0" y="0.0"/>
<celldesigner:boxSize width="80.0" height="60.0"/>
<celldesigner:singleLine width="1.0"/>
<celldesigner:paint color="3fff0000" scheme="Color"/>
</celldesigner:briefView>
<celldesigner:info state="empty" angle="-1.5707963267948966"/>
</celldesigner:speciesAlias>
<celldesigner:speciesAlias id="sa115" species="s332">
<celldesigner:activity>inactive</celldesigner:activity>
<celldesigner:bounds x="2960.636363636364" y="3975.5" w="100.0" h="100.0"/>
<celldesigner:font size="30"/>
<celldesigner:view state="usual"/>
<celldesigner:usualView>
<celldesigner:innerPosition x="0.0" y="0.0"/>
<celldesigner:boxSize width="100.0" height="100.0"/>
<celldesigner:singleLine width="1.0"/>
<celldesigner:paint color="ffff0033" scheme="Gradation"/>
</celldesigner:usualView>
<celldesigner:briefView>
<celldesigner:innerPosition x="0.0" y="0.0"/>
<celldesigner:boxSize width="80.0" height="60.0"/>
<celldesigner:singleLine width="1.0"/>
<celldesigner:paint color="3fff0000" scheme="Color"/>
</celldesigner:briefView>
<celldesigner:info state="empty" angle="-1.5707963267948966"/>
</celldesigner:speciesAlias>
<celldesigner:speciesAlias id="sa116" species="s333">
<celldesigner:activity>inactive</celldesigner:activity>
<celldesigner:bounds x="3733.636363636364" y="3431.0" w="100.0" h="100.0"/>
<celldesigner:font size="30"/>
<celldesigner:view state="usual"/>
<celldesigner:usualView>
<celldesigner:innerPosition x="0.0" y="0.0"/>
<celldesigner:boxSize width="100.0" height="100.0"/>
<celldesigner:singleLine width="1.0"/>
<celldesigner:paint color="ffff0033" scheme="Gradation"/>
</celldesigner:usualView>
<celldesigner:briefView>
<celldesigner:innerPosition x="0.0" y="0.0"/>
<celldesigner:boxSize width="80.0" height="60.0"/>
<celldesigner:singleLine width="1.0"/>
<celldesigner:paint color="3fff0000" scheme="Color"/>
</celldesigner:briefView>
<celldesigner:info state="empty" angle="-1.5707963267948966"/>
</celldesigner:speciesAlias>
<celldesigner:speciesAlias id="sa117" species="s335">
<celldesigner:activity>inactive</celldesigner:activity>
<celldesigner:bounds x="3147.448863636364" y="2383.0" w="100.0" h="100.0"/>
<celldesigner:font size="30"/>
<celldesigner:view state="usual"/>
<celldesigner:usualView>
<celldesigner:innerPosition x="0.0" y="0.0"/>
<celldesigner:boxSize width="100.0" height="100.0"/>
<celldesigner:singleLine width="1.0"/>
<celldesigner:paint color="ffff0033" scheme="Gradation"/>
</celldesigner:usualView>
<celldesigner:briefView>
<celldesigner:innerPosition x="0.0" y="0.0"/>
<celldesigner:boxSize width="80.0" height="60.0"/>
<celldesigner:singleLine width="1.0"/>
<celldesigner:paint color="3fff0000" scheme="Color"/>
</celldesigner:briefView>
<celldesigner:info state="empty" angle="-1.5707963267948966"/>
</celldesigner:speciesAlias>
<celldesigner:speciesAlias id="sa118" species="s336">
<celldesigner:activity>inactive</celldesigner:activity>
<celldesigner:bounds x="2899.303030303032" y="1872.0" w="100.0" h="100.0"/>
<celldesigner:font size="30"/>
<celldesigner:view state="usual"/>
<celldesigner:usualView>
<celldesigner:innerPosition x="0.0" y="0.0"/>
<celldesigner:boxSize width="100.0" height="100.0"/>
<celldesigner:singleLine width="1.0"/>
<celldesigner:paint color="ffff0033" scheme="Gradation"/>
</celldesigner:usualView>
<celldesigner:briefView>
<celldesigner:innerPosition x="0.0" y="0.0"/>
<celldesigner:boxSize width="80.0" height="60.0"/>
<celldesigner:singleLine width="1.0"/>
<celldesigner:paint color="3fff0000" scheme="Color"/>
</celldesigner:briefView>
<celldesigner:info state="empty" angle="-1.5707963267948966"/>
</celldesigner:speciesAlias>
<celldesigner:speciesAlias id="sa119" species="s249">
<celldesigner:activity>inactive</celldesigner:activity>
<celldesigner:bounds x="3471.303030303032" y="2369.0" w="100.0" h="100.0"/>
<celldesigner:font size="30"/>
<celldesigner:view state="usual"/>
<celldesigner:usualView>
<celldesigner:innerPosition x="0.0" y="0.0"/>
<celldesigner:boxSize width="100.0" height="100.0"/>
<celldesigner:singleLine width="1.0"/>
<celldesigner:paint color="ffff0033" scheme="Gradation"/>
</celldesigner:usualView>
<celldesigner:briefView>
<celldesigner:innerPosition x="0.0" y="0.0"/>
<celldesigner:boxSize width="80.0" height="60.0"/>
<celldesigner:singleLine width="1.0"/>
<celldesigner:paint color="3fff0000" scheme="Color"/>
</celldesigner:briefView>
<celldesigner:info state="empty" angle="-1.5707963267948966"/>
</celldesigner:speciesAlias>
<celldesigner:speciesAlias id="sa120" species="s337">
<celldesigner:activity>inactive</celldesigner:activity>
<celldesigner:bounds x="2899.303030303032" y="1539.0" w="100.0" h="100.0"/>
<celldesigner:font size="30"/>
<celldesigner:view state="usual"/>
<celldesigner:usualView>
<celldesigner:innerPosition x="0.0" y="0.0"/>
<celldesigner:boxSize width="100.0" height="100.0"/>
<celldesigner:singleLine width="1.0"/>
<celldesigner:paint color="ffff0033" scheme="Gradation"/>
</celldesigner:usualView>
<celldesigner:briefView>
<celldesigner:innerPosition x="0.0" y="0.0"/>
<celldesigner:boxSize width="80.0" height="60.0"/>
<celldesigner:singleLine width="1.0"/>
<celldesigner:paint color="3fff0000" scheme="Color"/>
</celldesigner:briefView>
<celldesigner:info state="empty" angle="-1.5707963267948966"/>
</celldesigner:speciesAlias>
<celldesigner:speciesAlias id="sa121" species="s338">
<celldesigner:activity>inactive</celldesigner:activity>
<celldesigner:bounds x="4884.636363636364" y="2271.0" w="100.0" h="100.0"/>
<celldesigner:font size="30"/>
<celldesigner:view state="usual"/>
<celldesigner:usualView>
<celldesigner:innerPosition x="0.0" y="0.0"/>
<celldesigner:boxSize width="100.0" height="100.0"/>
<celldesigner:singleLine width="1.0"/>
<celldesigner:paint color="ff00ff33" scheme="Gradation"/>
</celldesigner:usualView>
<celldesigner:briefView>
<celldesigner:innerPosition x="0.0" y="0.0"/>
<celldesigner:boxSize width="80.0" height="60.0"/>
<celldesigner:singleLine width="1.0"/>
<celldesigner:paint color="3fff0000" scheme="Color"/>
</celldesigner:briefView>
<celldesigner:info state="empty" angle="-1.5707963267948966"/>
</celldesigner:speciesAlias>
<celldesigner:speciesAlias id="sa122" species="s339">
<celldesigner:activity>inactive</celldesigner:activity>
<celldesigner:bounds x="4884.636363636364" y="2450.0" w="100.0" h="100.0"/>
<celldesigner:font size="30"/>
<celldesigner:view state="usual"/>
<celldesigner:usualView>
<celldesigner:innerPosition x="0.0" y="0.0"/>
<celldesigner:boxSize width="100.0" height="100.0"/>
<celldesigner:singleLine width="1.0"/>
<celldesigner:paint color="ff00ff33" scheme="Gradation"/>
</celldesigner:usualView>
<celldesigner:briefView>
<celldesigner:innerPosition x="0.0" y="0.0"/>
<celldesigner:boxSize width="80.0" height="60.0"/>
<celldesigner:singleLine width="1.0"/>
<celldesigner:paint color="3fff0000" scheme="Color"/>
</celldesigner:briefView>
<celldesigner:info state="empty" angle="-1.5707963267948966"/>
</celldesigner:speciesAlias>
<celldesigner:speciesAlias id="sa123" species="s340">
<celldesigner:activity>inactive</celldesigner:activity>
<celldesigner:bounds x="4884.636363636364" y="2092.0" w="100.0" h="100.0"/>
<celldesigner:font size="30"/>
<celldesigner:view state="usual"/>
<celldesigner:usualView>
<celldesigner:innerPosition x="0.0" y="0.0"/>
<celldesigner:boxSize width="100.0" height="100.0"/>
<celldesigner:singleLine width="1.0"/>
<celldesigner:paint color="ff00ff33" scheme="Gradation"/>
</celldesigner:usualView>
<celldesigner:briefView>
<celldesigner:innerPosition x="0.0" y="0.0"/>
<celldesigner:boxSize width="80.0" height="60.0"/>
<celldesigner:singleLine width="1.0"/>
<celldesigner:paint color="3fff0000" scheme="Color"/>
</celldesigner:briefView>
<celldesigner:info state="empty" angle="-1.5707963267948966"/>
</celldesigner:speciesAlias>
<celldesigner:speciesAlias id="sa124" species="s341">
<celldesigner:activity>inactive</celldesigner:activity>
<celldesigner:bounds x="5321.666666666666" y="2344.0" w="100.0" h="100.0"/>
<celldesigner:font size="30"/>
<celldesigner:view state="usual"/>
<celldesigner:usualView>
<celldesigner:innerPosition x="0.0" y="0.0"/>
<celldesigner:boxSize width="100.0" height="100.0"/>
<celldesigner:singleLine width="1.0"/>
<celldesigner:paint color="ff00ff33" scheme="Gradation"/>
</celldesigner:usualView>
<celldesigner:briefView>
<celldesigner:innerPosition x="0.0" y="0.0"/>
<celldesigner:boxSize width="80.0" height="60.0"/>
<celldesigner:singleLine width="1.0"/>
<celldesigner:paint color="3fff0000" scheme="Color"/>
</celldesigner:briefView>
<celldesigner:info state="empty" angle="-1.5707963267948966"/>
</celldesigner:speciesAlias>
<celldesigner:speciesAlias id="sa125" species="s342">
<celldesigner:activity>inactive</celldesigner:activity>
<celldesigner:bounds x="5321.666666666666" y="2218.0" w="100.0" h="100.0"/>
<celldesigner:font size="30"/>
<celldesigner:view state="usual"/>
<celldesigner:usualView>
<celldesigner:innerPosition x="0.0" y="0.0"/>
<celldesigner:boxSize width="100.0" height="100.0"/>
<celldesigner:singleLine width="1.0"/>
<celldesigner:paint color="ff00ff33" scheme="Gradation"/>
</celldesigner:usualView>
<celldesigner:briefView>
<celldesigner:innerPosition x="0.0" y="0.0"/>
<celldesigner:boxSize width="80.0" height="60.0"/>
<celldesigner:singleLine width="1.0"/>
<celldesigner:paint color="3fff0000" scheme="Color"/>
</celldesigner:briefView>
<celldesigner:info state="empty" angle="-1.5707963267948966"/>
</celldesigner:speciesAlias>
<celldesigner:speciesAlias id="sa126" species="s343">
<celldesigner:activity>inactive</celldesigner:activity>
<celldesigner:bounds x="416.969696969697" y="3973.0" w="100.0" h="100.0"/>
<celldesigner:font size="30"/>
<celldesigner:view state="usual"/>
<celldesigner:usualView>
<celldesigner:innerPosition x="0.0" y="0.0"/>
<celldesigner:boxSize width="100.0" height="100.0"/>
<celldesigner:singleLine width="1.0"/>
<celldesigner:paint color="ffff0033" scheme="Gradation"/>
</celldesigner:usualView>
<celldesigner:briefView>
<celldesigner:innerPosition x="0.0" y="0.0"/>
<celldesigner:boxSize width="80.0" height="60.0"/>
<celldesigner:singleLine width="1.0"/>
<celldesigner:paint color="3fff0000" scheme="Color"/>
</celldesigner:briefView>
<celldesigner:info state="empty" angle="-1.5707963267948966"/>
</celldesigner:speciesAlias>
<celldesigner:speciesAlias id="sa127" species="s345">
<celldesigner:activity>inactive</celldesigner:activity>
<celldesigner:bounds x="5502.142857142857" y="4246.755102040816" w="100.0" h="100.0"/>
<celldesigner:font size="30"/>
<celldesigner:view state="usual"/>
<celldesigner:usualView>
<celldesigner:innerPosition x="0.0" y="0.0"/>
<celldesigner:boxSize width="100.0" height="100.0"/>
<celldesigner:singleLine width="1.0"/>
<celldesigner:paint color="ff33ffff" scheme="Gradation"/>
</celldesigner:usualView>
<celldesigner:briefView>
<celldesigner:innerPosition x="0.0" y="0.0"/>
<celldesigner:boxSize width="80.0" height="60.0"/>
<celldesigner:singleLine width="1.0"/>
<celldesigner:paint color="3fff0000" scheme="Color"/>
</celldesigner:briefView>
<celldesigner:info state="empty" angle="-1.5707963267948966"/>
</celldesigner:speciesAlias>
<celldesigner:speciesAlias id="sa128" species="s346">
<celldesigner:activity>inactive</celldesigner:activity>
<celldesigner:bounds x="3686.636363636365" y="2483.0" w="100.0" h="100.0"/>
<celldesigner:font size="30"/>
<celldesigner:view state="usual"/>
<celldesigner:usualView>
<celldesigner:innerPosition x="0.0" y="0.0"/>
<celldesigner:boxSize width="100.0" height="100.0"/>
<celldesigner:singleLine width="1.0"/>
<celldesigner:paint color="ffff0033" scheme="Gradation"/>
</celldesigner:usualView>
<celldesigner:briefView>
<celldesigner:innerPosition x="0.0" y="0.0"/>
<celldesigner:boxSize width="80.0" height="60.0"/>
<celldesigner:singleLine width="1.0"/>
<celldesigner:paint color="3fff0000" scheme="Color"/>
</celldesigner:briefView>
<celldesigner:info state="empty" angle="-1.5707963267948966"/>
</celldesigner:speciesAlias>
<celldesigner:speciesAlias id="sa129" species="s347">
<celldesigner:activity>inactive</celldesigner:activity>
<celldesigner:bounds x="3686.636363636365" y="2669.0" w="100.0" h="100.0"/>
<celldesigner:font size="30"/>
<celldesigner:view state="usual"/>
<celldesigner:usualView>
<celldesigner:innerPosition x="0.0" y="0.0"/>
<celldesigner:boxSize width="100.0" height="100.0"/>
<celldesigner:singleLine width="1.0"/>
<celldesigner:paint color="ffff0033" scheme="Gradation"/>
</celldesigner:usualView>
<celldesigner:briefView>
<celldesigner:innerPosition x="0.0" y="0.0"/>
<celldesigner:boxSize width="80.0" height="60.0"/>
<celldesigner:singleLine width="1.0"/>
<celldesigner:paint color="3fff0000" scheme="Color"/>
</celldesigner:briefView>
<celldesigner:info state="empty" angle="-1.5707963267948966"/>
</celldesigner:speciesAlias>
<celldesigner:speciesAlias id="sa130" species="s348">
<celldesigner:activity>inactive</celldesigner:activity>
<celldesigner:bounds x="5125.636363636364" y="3606.0" w="100.0" h="100.0"/>
<celldesigner:font size="30"/>
<celldesigner:view state="usual"/>
<celldesigner:usualView>
<celldesigner:innerPosition x="0.0" y="0.0"/>
<celldesigner:boxSize width="100.0" height="100.0"/>
<celldesigner:singleLine width="1.0"/>
<celldesigner:paint color="ff33ffff" scheme="Gradation"/>
</celldesigner:usualView>
<celldesigner:briefView>
<celldesigner:innerPosition x="0.0" y="0.0"/>
<celldesigner:boxSize width="80.0" height="60.0"/>
<celldesigner:singleLine width="1.0"/>
<celldesigner:paint color="3fff0000" scheme="Color"/>
</celldesigner:briefView>
<celldesigner:info state="empty" angle="-1.5707963267948966"/>
</celldesigner:speciesAlias>
<celldesigner:speciesAlias id="sa131" species="s110">
<celldesigner:activity>inactive</celldesigner:activity>
<celldesigner:bounds x="5010.303030303032" y="1431.3194444444446" w="100.0" h="100.0"/>
<celldesigner:font size="30"/>
<celldesigner:view state="usual"/>
<celldesigner:usualView>
<celldesigner:innerPosition x="0.0" y="0.0"/>
<celldesigner:boxSize width="100.0" height="100.0"/>
<celldesigner:singleLine width="1.0"/>
<celldesigner:paint color="ff00ff33" scheme="Gradation"/>
</celldesigner:usualView>
<celldesigner:briefView>
<celldesigner:innerPosition x="0.0" y="0.0"/>
<celldesigner:boxSize width="80.0" height="60.0"/>
<celldesigner:singleLine width="1.0"/>
<celldesigner:paint color="3fff0000" scheme="Color"/>
</celldesigner:briefView>
<celldesigner:info state="empty" angle="-1.5707963267948966"/>
</celldesigner:speciesAlias>
<celldesigner:speciesAlias id="sa132" species="s282">
<celldesigner:activity>inactive</celldesigner:activity>
<celldesigner:bounds x="5010.303030303032" y="1317.0555555555557" w="100.0" h="100.0"/>
<celldesigner:font size="30"/>
<celldesigner:view state="usual"/>
<celldesigner:usualView>
<celldesigner:innerPosition x="0.0" y="0.0"/>
<celldesigner:boxSize width="100.0" height="100.0"/>
<celldesigner:singleLine width="1.0"/>
<celldesigner:paint color="ff00ff33" scheme="Gradation"/>
</celldesigner:usualView>
<celldesigner:briefView>
<celldesigner:innerPosition x="0.0" y="0.0"/>
<celldesigner:boxSize width="80.0" height="60.0"/>
<celldesigner:singleLine width="1.0"/>
<celldesigner:paint color="3fff0000" scheme="Color"/>
</celldesigner:briefView>
<celldesigner:info state="empty" angle="-1.5707963267948966"/>
</celldesigner:speciesAlias>
<celldesigner:speciesAlias id="sa133" species="s117">
<celldesigner:activity>inactive</celldesigner:activity>
<celldesigner:bounds x="5010.303030303032" y="860.0" w="100.0" h="100.0"/>
<celldesigner:font size="30"/>
<celldesigner:view state="usual"/>
<celldesigner:usualView>
<celldesigner:innerPosition x="0.0" y="0.0"/>
<celldesigner:boxSize width="100.0" height="100.0"/>
<celldesigner:singleLine width="1.0"/>
<celldesigner:paint color="ff00ff33" scheme="Gradation"/>
</celldesigner:usualView>
<celldesigner:briefView>
<celldesigner:innerPosition x="0.0" y="0.0"/>
<celldesigner:boxSize width="80.0" height="60.0"/>
<celldesigner:singleLine width="1.0"/>
<celldesigner:paint color="3fff0000" scheme="Color"/>
</celldesigner:briefView>
<celldesigner:info state="empty" angle="-1.5707963267948966"/>
</celldesigner:speciesAlias>
<celldesigner:speciesAlias id="sa134" species="s352">
<celldesigner:activity>inactive</celldesigner:activity>
<celldesigner:bounds x="5052.469696969698" y="703.4471890971035" w="100.0" h="100.0"/>
<celldesigner:font size="30"/>
<celldesigner:view state="usual"/>
<celldesigner:usualView>
<celldesigner:innerPosition x="0.0" y="0.0"/>
<celldesigner:boxSize width="100.0" height="100.0"/>
<celldesigner:singleLine width="1.0"/>
<celldesigner:paint color="ff00ff33" scheme="Gradation"/>
</celldesigner:usualView>
<celldesigner:briefView>
<celldesigner:innerPosition x="0.0" y="0.0"/>
<celldesigner:boxSize width="80.0" height="60.0"/>
<celldesigner:singleLine width="1.0"/>
<celldesigner:paint color="3fff0000" scheme="Color"/>
</celldesigner:briefView>
<celldesigner:info state="empty" angle="-1.5707963267948966"/>
</celldesigner:speciesAlias>
<celldesigner:speciesAlias id="sa137" species="s354">
<celldesigner:activity>inactive</celldesigner:activity>
<celldesigner:bounds x="2960.636363636364" y="4126.0" w="100.0" h="100.0"/>
<celldesigner:font size="30"/>
<celldesigner:view state="usual"/>
<celldesigner:usualView>
<celldesigner:innerPosition x="0.0" y="0.0"/>
<celldesigner:boxSize width="100.0" height="100.0"/>
<celldesigner:singleLine width="1.0"/>
<celldesigner:paint color="ffff0033" scheme="Gradation"/>
</celldesigner:usualView>
<celldesigner:briefView>
<celldesigner:innerPosition x="0.0" y="0.0"/>
<celldesigner:boxSize width="80.0" height="60.0"/>
<celldesigner:singleLine width="1.0"/>
<celldesigner:paint color="3fff0000" scheme="Color"/>
</celldesigner:briefView>
<celldesigner:info state="empty" angle="-1.5707963267948966"/>
</celldesigner:speciesAlias>
<celldesigner:speciesAlias id="sa138" species="s355">
<celldesigner:activity>inactive</celldesigner:activity>
<celldesigner:bounds x="1681.636363636364" y="2932.5" w="100.0" h="100.0"/>
<celldesigner:font size="30"/>
<celldesigner:view state="usual"/>
<celldesigner:usualView>
<celldesigner:innerPosition x="0.0" y="0.0"/>
<celldesigner:boxSize width="100.0" height="100.0"/>
<celldesigner:singleLine width="1.0"/>
<celldesigner:paint color="ffff0033" scheme="Gradation"/>
</celldesigner:usualView>
<celldesigner:briefView>
<celldesigner:innerPosition x="0.0" y="0.0"/>
<celldesigner:boxSize width="80.0" height="60.0"/>
<celldesigner:singleLine width="1.0"/>
<celldesigner:paint color="3fff0000" scheme="Color"/>
</celldesigner:briefView>
<celldesigner:info state="empty" angle="-1.5707963267948966"/>
</celldesigner:speciesAlias>
<celldesigner:speciesAlias id="sa139" species="s356">
<celldesigner:activity>inactive</celldesigner:activity>
<celldesigner:bounds x="2045.219696969698" y="2800.0" w="100.0" h="100.0"/>
<celldesigner:font size="30"/>
<celldesigner:view state="usual"/>
<celldesigner:usualView>
<celldesigner:innerPosition x="0.0" y="0.0"/>
<celldesigner:boxSize width="100.0" height="100.0"/>
<celldesigner:singleLine width="1.0"/>
<celldesigner:paint color="ffff0033" scheme="Gradation"/>
</celldesigner:usualView>
<celldesigner:briefView>
<celldesigner:innerPosition x="0.0" y="0.0"/>
<celldesigner:boxSize width="80.0" height="60.0"/>
<celldesigner:singleLine width="1.0"/>
<celldesigner:paint color="3fff0000" scheme="Color"/>
</celldesigner:briefView>
<celldesigner:info state="empty" angle="-1.5707963267948966"/>
</celldesigner:speciesAlias>
<celldesigner:speciesAlias id="sa140" species="s358">
<celldesigner:activity>inactive</celldesigner:activity>
<celldesigner:bounds x="3496.136363636364" y="4546.0" w="100.0" h="100.0"/>
<celldesigner:font size="30"/>
<celldesigner:view state="usual"/>
<celldesigner:usualView>
<celldesigner:innerPosition x="0.0" y="0.0"/>
<celldesigner:boxSize width="100.0" height="100.0"/>
<celldesigner:singleLine width="1.0"/>
<celldesigner:paint color="ffff0033" scheme="Gradation"/>
</celldesigner:usualView>
<celldesigner:briefView>
<celldesigner:innerPosition x="0.0" y="0.0"/>
<celldesigner:boxSize width="80.0" height="60.0"/>
<celldesigner:singleLine width="1.0"/>
<celldesigner:paint color="3fff0000" scheme="Color"/>
</celldesigner:briefView>
<celldesigner:info state="empty" angle="-1.5707963267948966"/>
</celldesigner:speciesAlias>
<celldesigner:speciesAlias id="sa141" species="s359">
<celldesigner:activity>inactive</celldesigner:activity>
<celldesigner:bounds x="3260.727272727272" y="531.6666666666666" w="100.0" h="100.0"/>
<celldesigner:font size="30"/>
<celldesigner:view state="usual"/>
<celldesigner:usualView>
<celldesigner:innerPosition x="0.0" y="0.0"/>
<celldesigner:boxSize width="100.0" height="100.0"/>
<celldesigner:singleLine width="1.0"/>
<celldesigner:paint color="ffff9933" scheme="Gradation"/>
</celldesigner:usualView>
<celldesigner:briefView>
<celldesigner:innerPosition x="0.0" y="0.0"/>
<celldesigner:boxSize width="80.0" height="60.0"/>
<celldesigner:singleLine width="1.0"/>
<celldesigner:paint color="3fff0000" scheme="Color"/>
</celldesigner:briefView>
<celldesigner:info state="empty" angle="-1.5707963267948966"/>
</celldesigner:speciesAlias>
<celldesigner:speciesAlias id="sa142" species="s360">
<celldesigner:activity>inactive</celldesigner:activity>
<celldesigner:bounds x="588.3030303030309" y="1100.0" w="100.0" h="100.0"/>
<celldesigner:font size="30"/>
<celldesigner:view state="usual"/>
<celldesigner:usualView>
<celldesigner:innerPosition x="0.0" y="0.0"/>
<celldesigner:boxSize width="100.0" height="100.0"/>
<celldesigner:singleLine width="1.0"/>
<celldesigner:paint color="ff6666ff" scheme="Gradation"/>
</celldesigner:usualView>
<celldesigner:briefView>
<celldesigner:innerPosition x="0.0" y="0.0"/>
<celldesigner:boxSize width="80.0" height="60.0"/>
<celldesigner:singleLine width="1.0"/>
<celldesigner:paint color="3fff0000" scheme="Color"/>
</celldesigner:briefView>
<celldesigner:info state="empty" angle="-1.5707963267948966"/>
</celldesigner:speciesAlias>
<celldesigner:speciesAlias id="sa143" species="s363">
<celldesigner:activity>inactive</celldesigner:activity>
<celldesigner:bounds x="5216.525252525253" y="1431.0" w="100.0" h="100.0"/>
<celldesigner:font size="30"/>
<celldesigner:view state="usual"/>
<celldesigner:usualView>
<celldesigner:innerPosition x="0.0" y="0.0"/>
<celldesigner:boxSize width="100.0" height="100.0"/>
<celldesigner:singleLine width="1.0"/>
<celldesigner:paint color="ff00ff33" scheme="Gradation"/>
</celldesigner:usualView>
<celldesigner:briefView>
<celldesigner:innerPosition x="0.0" y="0.0"/>
<celldesigner:boxSize width="80.0" height="60.0"/>
<celldesigner:singleLine width="1.0"/>
<celldesigner:paint color="3fff0000" scheme="Color"/>
</celldesigner:briefView>
<celldesigner:info state="empty" angle="-1.5707963267948966"/>
</celldesigner:speciesAlias>
<celldesigner:speciesAlias id="sa144" species="s365">
<celldesigner:activity>inactive</celldesigner:activity>
<celldesigner:bounds x="1679.636363636364" y="3069.0" w="100.0" h="100.0"/>
<celldesigner:font size="30"/>
<celldesigner:view state="usual"/>
<celldesigner:usualView>
<celldesigner:innerPosition x="0.0" y="0.0"/>
<celldesigner:boxSize width="100.0" height="100.0"/>
<celldesigner:singleLine width="1.0"/>
<celldesigner:paint color="ffff0033" scheme="Gradation"/>
</celldesigner:usualView>
<celldesigner:briefView>
<celldesigner:innerPosition x="0.0" y="0.0"/>
<celldesigner:boxSize width="80.0" height="60.0"/>
<celldesigner:singleLine width="1.0"/>
<celldesigner:paint color="3fff0000" scheme="Color"/>
</celldesigner:briefView>
<celldesigner:info state="empty" angle="-1.5707963267948966"/>
</celldesigner:speciesAlias>
<celldesigner:speciesAlias id="sa145" species="s366">
<celldesigner:activity>inactive</celldesigner:activity>
<celldesigner:bounds x="822.3030303030309" y="1101.0" w="100.0" h="100.0"/>
<celldesigner:font size="30"/>
<celldesigner:view state="usual"/>
<celldesigner:usualView>
<celldesigner:innerPosition x="0.0" y="0.0"/>
<celldesigner:boxSize width="100.0" height="100.0"/>
<celldesigner:singleLine width="1.0"/>
<celldesigner:paint color="ff6666ff" scheme="Gradation"/>
</celldesigner:usualView>
<celldesigner:briefView>
<celldesigner:innerPosition x="0.0" y="0.0"/>
<celldesigner:boxSize width="80.0" height="60.0"/>
<celldesigner:singleLine width="1.0"/>
<celldesigner:paint color="3fff0000" scheme="Color"/>
</celldesigner:briefView>
<celldesigner:info state="empty" angle="-1.5707963267948966"/>
</celldesigner:speciesAlias>
<celldesigner:speciesAlias id="sa146" species="s367">
<celldesigner:activity>inactive</celldesigner:activity>
<celldesigner:bounds x="3147.448863636364" y="2100.3333333333335" w="100.0" h="100.0"/>
<celldesigner:font size="30"/>
<celldesigner:view state="usual"/>
<celldesigner:usualView>
<celldesigner:innerPosition x="0.0" y="0.0"/>
<celldesigner:boxSize width="100.0" height="100.0"/>
<celldesigner:singleLine width="1.0"/>
<celldesigner:paint color="ffff0033" scheme="Gradation"/>
</celldesigner:usualView>
<celldesigner:briefView>
<celldesigner:innerPosition x="0.0" y="0.0"/>
<celldesigner:boxSize width="80.0" height="60.0"/>
<celldesigner:singleLine width="1.0"/>
<celldesigner:paint color="3fff0000" scheme="Color"/>
</celldesigner:briefView>
<celldesigner:info state="empty" angle="-1.5707963267948966"/>
</celldesigner:speciesAlias>
<celldesigner:speciesAlias id="sa147" species="s368">
<celldesigner:activity>inactive</celldesigner:activity>
<celldesigner:bounds x="5502.142857142857" y="4121.877551020409" w="100.0" h="100.0"/>
<celldesigner:font size="30"/>
<celldesigner:view state="usual"/>
<celldesigner:usualView>
<celldesigner:innerPosition x="0.0" y="0.0"/>
<celldesigner:boxSize width="100.0" height="100.0"/>
<celldesigner:singleLine width="1.0"/>
<celldesigner:paint color="ff33ffff" scheme="Gradation"/>
</celldesigner:usualView>
<celldesigner:briefView>
<celldesigner:innerPosition x="0.0" y="0.0"/>
<celldesigner:boxSize width="80.0" height="60.0"/>
<celldesigner:singleLine width="1.0"/>
<celldesigner:paint color="3fff0000" scheme="Color"/>
</celldesigner:briefView>
<celldesigner:info state="empty" angle="-1.5707963267948966"/>
</celldesigner:speciesAlias>
<celldesigner:speciesAlias id="sa148" species="s371">
<celldesigner:activity>inactive</celldesigner:activity>
<celldesigner:bounds x="2681.636363636364" y="3602.0" w="100.0" h="100.0"/>
<celldesigner:font size="30"/>
<celldesigner:view state="usual"/>
<celldesigner:usualView>
<celldesigner:innerPosition x="0.0" y="0.0"/>
<celldesigner:boxSize width="100.0" height="100.0"/>
<celldesigner:singleLine width="1.0"/>
<celldesigner:paint color="ffff0033" scheme="Gradation"/>
</celldesigner:usualView>
<celldesigner:briefView>
<celldesigner:innerPosition x="0.0" y="0.0"/>
<celldesigner:boxSize width="80.0" height="60.0"/>
<celldesigner:singleLine width="1.0"/>
<celldesigner:paint color="3fff0000" scheme="Color"/>
</celldesigner:briefView>
<celldesigner:info state="empty" angle="-1.5707963267948966"/>
</celldesigner:speciesAlias>
<celldesigner:speciesAlias id="sa149" species="s372">
<celldesigner:activity>inactive</celldesigner:activity>
<celldesigner:bounds x="1773.3030303030318" y="335.05830020821486" w="100.0" h="100.0"/>
<celldesigner:font size="30"/>
<celldesigner:view state="usual"/>
<celldesigner:usualView>
<celldesigner:innerPosition x="0.0" y="0.0"/>
<celldesigner:boxSize width="100.0" height="100.0"/>
<celldesigner:singleLine width="1.0"/>
<celldesigner:paint color="ffff33ff" scheme="Gradation"/>
</celldesigner:usualView>
<celldesigner:briefView>
<celldesigner:innerPosition x="0.0" y="0.0"/>
<celldesigner:boxSize width="80.0" height="60.0"/>
<celldesigner:singleLine width="1.0"/>
<celldesigner:paint color="3fff0000" scheme="Color"/>
</celldesigner:briefView>
<celldesigner:info state="empty" angle="-1.5707963267948966"/>
</celldesigner:speciesAlias>
<celldesigner:speciesAlias id="sa150" species="s373">
<celldesigner:activity>inactive</celldesigner:activity>
<celldesigner:bounds x="1940.3030303030318" y="336.05830020821486" w="100.0" h="100.0"/>
<celldesigner:font size="30"/>
<celldesigner:view state="usual"/>
<celldesigner:usualView>
<celldesigner:innerPosition x="0.0" y="0.0"/>
<celldesigner:boxSize width="100.0" height="100.0"/>
<celldesigner:singleLine width="1.0"/>
<celldesigner:paint color="ffff33ff" scheme="Gradation"/>
</celldesigner:usualView>
<celldesigner:briefView>
<celldesigner:innerPosition x="0.0" y="0.0"/>
<celldesigner:boxSize width="80.0" height="60.0"/>
<celldesigner:singleLine width="1.0"/>
<celldesigner:paint color="3fff0000" scheme="Color"/>
</celldesigner:briefView>
<celldesigner:info state="empty" angle="-1.5707963267948966"/>
</celldesigner:speciesAlias>
<celldesigner:speciesAlias id="sa151" species="s376">
<celldesigner:activity>inactive</celldesigner:activity>
<celldesigner:bounds x="2381.303030303032" y="4628.523809523809" w="100.0" h="100.0"/>
<celldesigner:font size="30"/>
<celldesigner:view state="usual"/>
<celldesigner:usualView>
<celldesigner:innerPosition x="0.0" y="0.0"/>
<celldesigner:boxSize width="100.0" height="100.0"/>
<celldesigner:singleLine width="1.0"/>
<celldesigner:paint color="ffff0033" scheme="Gradation"/>
</celldesigner:usualView>
<celldesigner:briefView>
<celldesigner:innerPosition x="0.0" y="0.0"/>
<celldesigner:boxSize width="80.0" height="60.0"/>
<celldesigner:singleLine width="1.0"/>
<celldesigner:paint color="3fff0000" scheme="Color"/>
</celldesigner:briefView>
<celldesigner:info state="empty" angle="-1.5707963267948966"/>
</celldesigner:speciesAlias>
<celldesigner:speciesAlias id="sa152" species="s380">
<celldesigner:activity>inactive</celldesigner:activity>
<celldesigner:bounds x="3507.303030303032" y="1798.0" w="100.0" h="100.0"/>
<celldesigner:font size="30"/>
<celldesigner:view state="usual"/>
<celldesigner:usualView>
<celldesigner:innerPosition x="0.0" y="0.0"/>
<celldesigner:boxSize width="100.0" height="100.0"/>
<celldesigner:singleLine width="1.0"/>
<celldesigner:paint color="ffff0033" scheme="Gradation"/>
</celldesigner:usualView>
<celldesigner:briefView>
<celldesigner:innerPosition x="0.0" y="0.0"/>
<celldesigner:boxSize width="80.0" height="60.0"/>
<celldesigner:singleLine width="1.0"/>
<celldesigner:paint color="3fff0000" scheme="Color"/>
</celldesigner:briefView>
<celldesigner:info state="empty" angle="-1.5707963267948966"/>
</celldesigner:speciesAlias>
<celldesigner:speciesAlias id="sa153" species="s382">
<celldesigner:activity>inactive</celldesigner:activity>
<celldesigner:bounds x="3507.303030303032" y="2010.0" w="100.0" h="100.0"/>
<celldesigner:font size="30"/>
<celldesigner:view state="usual"/>
<celldesigner:usualView>
<celldesigner:innerPosition x="0.0" y="0.0"/>
<celldesigner:boxSize width="100.0" height="100.0"/>
<celldesigner:singleLine width="1.0"/>
<celldesigner:paint color="ffff0033" scheme="Gradation"/>
</celldesigner:usualView>
<celldesigner:briefView>
<celldesigner:innerPosition x="0.0" y="0.0"/>
<celldesigner:boxSize width="80.0" height="60.0"/>
<celldesigner:singleLine width="1.0"/>
<celldesigner:paint color="3fff0000" scheme="Color"/>
</celldesigner:briefView>
<celldesigner:info state="empty" angle="-1.5707963267948966"/>
</celldesigner:speciesAlias>
<celldesigner:speciesAlias id="sa154" species="s383">
<celldesigner:activity>inactive</celldesigner:activity>
<celldesigner:bounds x="3507.303030303032" y="1903.0" w="100.0" h="100.0"/>
<celldesigner:font size="30"/>
<celldesigner:view state="usual"/>
<celldesigner:usualView>
<celldesigner:innerPosition x="0.0" y="0.0"/>
<celldesigner:boxSize width="100.0" height="100.0"/>
<celldesigner:singleLine width="1.0"/>
<celldesigner:paint color="ffff0033" scheme="Gradation"/>
</celldesigner:usualView>
<celldesigner:briefView>
<celldesigner:innerPosition x="0.0" y="0.0"/>
<celldesigner:boxSize width="80.0" height="60.0"/>
<celldesigner:singleLine width="1.0"/>
<celldesigner:paint color="3fff0000" scheme="Color"/>
</celldesigner:briefView>
<celldesigner:info state="empty" angle="-1.5707963267948966"/>
</celldesigner:speciesAlias>
<celldesigner:speciesAlias id="sa155" species="s384">
<celldesigner:activity>inactive</celldesigner:activity>
<celldesigner:bounds x="1680.636363636364" y="2800.0" w="100.0" h="100.0"/>
<celldesigner:font size="30"/>
<celldesigner:view state="usual"/>
<celldesigner:usualView>
<celldesigner:innerPosition x="0.0" y="0.0"/>
<celldesigner:boxSize width="100.0" height="100.0"/>
<celldesigner:singleLine width="1.0"/>
<celldesigner:paint color="ffff0033" scheme="Gradation"/>
</celldesigner:usualView>
<celldesigner:briefView>
<celldesigner:innerPosition x="0.0" y="0.0"/>
<celldesigner:boxSize width="80.0" height="60.0"/>
<celldesigner:singleLine width="1.0"/>
<celldesigner:paint color="3fff0000" scheme="Color"/>
</celldesigner:briefView>
<celldesigner:info state="empty" angle="-1.5707963267948966"/>
</celldesigner:speciesAlias>
<celldesigner:speciesAlias id="sa156" species="s385">
<celldesigner:activity>inactive</celldesigner:activity>
<celldesigner:bounds x="3147.448863636364" y="1959.0" w="100.0" h="100.0"/>
<celldesigner:font size="30"/>
<celldesigner:view state="usual"/>
<celldesigner:usualView>
<celldesigner:innerPosition x="0.0" y="0.0"/>
<celldesigner:boxSize width="100.0" height="100.0"/>
<celldesigner:singleLine width="1.0"/>
<celldesigner:paint color="ffff0033" scheme="Gradation"/>
</celldesigner:usualView>
<celldesigner:briefView>
<celldesigner:innerPosition x="0.0" y="0.0"/>
<celldesigner:boxSize width="80.0" height="60.0"/>
<celldesigner:singleLine width="1.0"/>
<celldesigner:paint color="3fff0000" scheme="Color"/>
</celldesigner:briefView>
<celldesigner:info state="empty" angle="-1.5707963267948966"/>
</celldesigner:speciesAlias>
<celldesigner:speciesAlias id="sa157" species="s386">
<celldesigner:activity>inactive</celldesigner:activity>
<celldesigner:bounds x="3147.448863636364" y="2241.666666666667" w="100.0" h="100.0"/>
<celldesigner:font size="30"/>
<celldesigner:view state="usual"/>
<celldesigner:usualView>
<celldesigner:innerPosition x="0.0" y="0.0"/>
<celldesigner:boxSize width="100.0" height="100.0"/>
<celldesigner:singleLine width="1.0"/>
<celldesigner:paint color="ffff0033" scheme="Gradation"/>
</celldesigner:usualView>
<celldesigner:briefView>
<celldesigner:innerPosition x="0.0" y="0.0"/>
<celldesigner:boxSize width="80.0" height="60.0"/>
<celldesigner:singleLine width="1.0"/>
<celldesigner:paint color="3fff0000" scheme="Color"/>
</celldesigner:briefView>
<celldesigner:info state="empty" angle="-1.5707963267948966"/>
</celldesigner:speciesAlias>
<celldesigner:speciesAlias id="sa159" species="s391">
<celldesigner:activity>inactive</celldesigner:activity>
<celldesigner:bounds x="5719.0" y="1799.0" w="100.0" h="100.0"/>
<celldesigner:font size="30"/>
<celldesigner:view state="usual"/>
<celldesigner:usualView>
<celldesigner:innerPosition x="0.0" y="0.0"/>
<celldesigner:boxSize width="100.0" height="100.0"/>
<celldesigner:singleLine width="1.0"/>
<celldesigner:paint color="ff00ff33" scheme="Gradation"/>
</celldesigner:usualView>
<celldesigner:briefView>
<celldesigner:innerPosition x="0.0" y="0.0"/>
<celldesigner:boxSize width="80.0" height="60.0"/>
<celldesigner:singleLine width="1.0"/>
<celldesigner:paint color="3fff0000" scheme="Color"/>
</celldesigner:briefView>
<celldesigner:info state="empty" angle="-1.5707963267948966"/>
</celldesigner:speciesAlias>
<celldesigner:speciesAlias id="sa160" species="s400">
<celldesigner:activity>inactive</celldesigner:activity>
<celldesigner:bounds x="2491.636363636364" y="2801.5" w="150.0" h="80.0"/>
<celldesigner:font size="30"/>
<celldesigner:view state="usual"/>
<celldesigner:usualView>
<celldesigner:innerPosition x="0.0" y="0.0"/>
<celldesigner:boxSize width="150.0" height="80.0"/>
<celldesigner:singleLine width="2.0"/>
<celldesigner:paint color="ffffffcc" scheme="Gradation"/>
</celldesigner:usualView>
<celldesigner:briefView>
<celldesigner:innerPosition x="0.0" y="0.0"/>
<celldesigner:boxSize width="80.0" height="60.0"/>
<celldesigner:singleLine width="1.0"/>
<celldesigner:paint color="3fff0000" scheme="Color"/>
</celldesigner:briefView>
<celldesigner:info state="empty" angle="-1.5707963267948966"/>
</celldesigner:speciesAlias>
<celldesigner:speciesAlias id="sa161" species="s401">
<celldesigner:activity>inactive</celldesigner:activity>
<celldesigner:bounds x="1587.636363636364" y="3535.0" w="150.0" h="80.0"/>
<celldesigner:font size="30"/>
<celldesigner:view state="usual"/>
<celldesigner:usualView>
<celldesigner:innerPosition x="0.0" y="0.0"/>
<celldesigner:boxSize width="150.0" height="80.0"/>
<celldesigner:singleLine width="2.0"/>
<celldesigner:paint color="ffffffcc" scheme="Gradation"/>
</celldesigner:usualView>
<celldesigner:briefView>
<celldesigner:innerPosition x="0.0" y="0.0"/>
<celldesigner:boxSize width="80.0" height="60.0"/>
<celldesigner:singleLine width="1.0"/>
<celldesigner:paint color="3fff0000" scheme="Color"/>
</celldesigner:briefView>
<celldesigner:info state="empty" angle="-1.5707963267948966"/>
</celldesigner:speciesAlias>
<celldesigner:speciesAlias id="sa162" species="s402">
<celldesigner:activity>inactive</celldesigner:activity>
<celldesigner:bounds x="2460.969696969696" y="3537.0" w="150.0" h="80.0"/>
<celldesigner:font size="30"/>
<celldesigner:view state="usual"/>
<celldesigner:usualView>
<celldesigner:innerPosition x="0.0" y="0.0"/>
<celldesigner:boxSize width="150.0" height="80.0"/>
<celldesigner:singleLine width="2.0"/>
<celldesigner:paint color="ffffffcc" scheme="Gradation"/>
</celldesigner:usualView>
<celldesigner:briefView>
<celldesigner:innerPosition x="0.0" y="0.0"/>
<celldesigner:boxSize width="80.0" height="60.0"/>
<celldesigner:singleLine width="1.0"/>
<celldesigner:paint color="3fff0000" scheme="Color"/>
</celldesigner:briefView>
<celldesigner:info state="empty" angle="-1.5707963267948966"/>
</celldesigner:speciesAlias>
<celldesigner:speciesAlias id="sa163" species="s403">
<celldesigner:activity>inactive</celldesigner:activity>
<celldesigner:bounds x="2460.969696969696" y="3625.0" w="150.0" h="80.0"/>
<celldesigner:font size="30"/>
<celldesigner:view state="usual"/>
<celldesigner:usualView>
<celldesigner:innerPosition x="0.0" y="0.0"/>
<celldesigner:boxSize width="150.0" height="80.0"/>
<celldesigner:singleLine width="2.0"/>
<celldesigner:paint color="ffffffcc" scheme="Gradation"/>
</celldesigner:usualView>
<celldesigner:briefView>
<celldesigner:innerPosition x="0.0" y="0.0"/>
<celldesigner:boxSize width="80.0" height="60.0"/>
<celldesigner:singleLine width="1.0"/>
<celldesigner:paint color="3fff0000" scheme="Color"/>
</celldesigner:briefView>
<celldesigner:info state="empty" angle="-1.5707963267948966"/>
</celldesigner:speciesAlias>
<celldesigner:speciesAlias id="sa164" species="s404">
<celldesigner:activity>inactive</celldesigner:activity>
<celldesigner:bounds x="2221.636363636364" y="2802.5" w="150.0" h="80.0"/>
<celldesigner:font size="30"/>
<celldesigner:view state="usual"/>
<celldesigner:usualView>
<celldesigner:innerPosition x="0.0" y="0.0"/>
<celldesigner:boxSize width="150.0" height="80.0"/>
<celldesigner:singleLine width="2.0"/>
<celldesigner:paint color="ffffffcc" scheme="Gradation"/>
</celldesigner:usualView>
<celldesigner:briefView>
<celldesigner:innerPosition x="0.0" y="0.0"/>
<celldesigner:boxSize width="80.0" height="60.0"/>
<celldesigner:singleLine width="1.0"/>
<celldesigner:paint color="3fff0000" scheme="Color"/>
</celldesigner:briefView>
<celldesigner:info state="empty" angle="-1.5707963267948966"/>
</celldesigner:speciesAlias>
<celldesigner:speciesAlias id="sa165" species="s405">
<celldesigner:activity>inactive</celldesigner:activity>
<celldesigner:bounds x="1745.863636363637" y="3535.0" w="150.0" h="80.0"/>
<celldesigner:font size="30"/>
<celldesigner:view state="usual"/>
<celldesigner:usualView>
<celldesigner:innerPosition x="0.0" y="0.0"/>
<celldesigner:boxSize width="150.0" height="80.0"/>
<celldesigner:singleLine width="2.0"/>
<celldesigner:paint color="ffffffcc" scheme="Gradation"/>
</celldesigner:usualView>
<celldesigner:briefView>
<celldesigner:innerPosition x="0.0" y="0.0"/>
<celldesigner:boxSize width="80.0" height="60.0"/>
<celldesigner:singleLine width="1.0"/>
<celldesigner:paint color="3fff0000" scheme="Color"/>
</celldesigner:briefView>
<celldesigner:info state="empty" angle="-1.5707963267948966"/>
</celldesigner:speciesAlias>
<celldesigner:speciesAlias id="sa166" species="s406">
<celldesigner:activity>inactive</celldesigner:activity>
<celldesigner:bounds x="2228.969696969696" y="3649.0" w="150.0" h="80.0"/>
<celldesigner:font size="30"/>
<celldesigner:view state="usual"/>
<celldesigner:usualView>
<celldesigner:innerPosition x="0.0" y="0.0"/>
<celldesigner:boxSize width="150.0" height="80.0"/>
<celldesigner:singleLine width="2.0"/>
<celldesigner:paint color="ffffffcc" scheme="Gradation"/>
</celldesigner:usualView>
<celldesigner:briefView>
<celldesigner:innerPosition x="0.0" y="0.0"/>
<celldesigner:boxSize width="80.0" height="60.0"/>
<celldesigner:singleLine width="1.0"/>
<celldesigner:paint color="3fff0000" scheme="Color"/>
</celldesigner:briefView>
<celldesigner:info state="empty" angle="-1.5707963267948966"/>
</celldesigner:speciesAlias>
<celldesigner:speciesAlias id="sa167" species="s407">
<celldesigner:activity>inactive</celldesigner:activity>
<celldesigner:bounds x="2758.636363636364" y="2986.0" w="150.0" h="80.0"/>
<celldesigner:font size="30"/>
<celldesigner:view state="usual"/>
<celldesigner:usualView>
<celldesigner:innerPosition x="0.0" y="0.0"/>
<celldesigner:boxSize width="150.0" height="80.0"/>
<celldesigner:singleLine width="2.0"/>
<celldesigner:paint color="ffffffcc" scheme="Gradation"/>
</celldesigner:usualView>
<celldesigner:briefView>
<celldesigner:innerPosition x="0.0" y="0.0"/>
<celldesigner:boxSize width="80.0" height="60.0"/>
<celldesigner:singleLine width="1.0"/>
<celldesigner:paint color="3fff0000" scheme="Color"/>
</celldesigner:briefView>
<celldesigner:info state="empty" angle="-1.5707963267948966"/>
</celldesigner:speciesAlias>
<celldesigner:speciesAlias id="sa168" species="s408">
<celldesigner:activity>inactive</celldesigner:activity>
<celldesigner:bounds x="3030.818181818182" y="3452.0" w="150.0" h="80.0"/>
<celldesigner:font size="30"/>
<celldesigner:view state="usual"/>
<celldesigner:usualView>
<celldesigner:innerPosition x="0.0" y="0.0"/>
<celldesigner:boxSize width="150.0" height="80.0"/>
<celldesigner:singleLine width="2.0"/>
<celldesigner:paint color="ffffffcc" scheme="Gradation"/>
</celldesigner:usualView>
<celldesigner:briefView>
<celldesigner:innerPosition x="0.0" y="0.0"/>
<celldesigner:boxSize width="80.0" height="60.0"/>
<celldesigner:singleLine width="1.0"/>
<celldesigner:paint color="3fff0000" scheme="Color"/>
</celldesigner:briefView>
<celldesigner:info state="empty" angle="-1.5707963267948966"/>
</celldesigner:speciesAlias>
<celldesigner:speciesAlias id="sa169" species="s409">
<celldesigner:activity>inactive</celldesigner:activity>
<celldesigner:bounds x="3196.969696969696" y="3454.0" w="150.0" h="80.0"/>
<celldesigner:font size="30"/>
<celldesigner:view state="usual"/>
<celldesigner:usualView>
<celldesigner:innerPosition x="0.0" y="0.0"/>
<celldesigner:boxSize width="150.0" height="80.0"/>
<celldesigner:singleLine width="2.0"/>
<celldesigner:paint color="ffffffcc" scheme="Gradation"/>
</celldesigner:usualView>
<celldesigner:briefView>
<celldesigner:innerPosition x="0.0" y="0.0"/>
<celldesigner:boxSize width="80.0" height="60.0"/>
<celldesigner:singleLine width="1.0"/>
<celldesigner:paint color="3fff0000" scheme="Color"/>
</celldesigner:briefView>
<celldesigner:info state="empty" angle="-1.5707963267948966"/>
</celldesigner:speciesAlias>
<celldesigner:speciesAlias id="sa170" species="s410">
<celldesigner:activity>inactive</celldesigner:activity>
<celldesigner:bounds x="2707.636363636364" y="1518.0" w="150.0" h="80.0"/>
<celldesigner:font size="30"/>
<celldesigner:view state="usual"/>
<celldesigner:usualView>
<celldesigner:innerPosition x="0.0" y="0.0"/>
<celldesigner:boxSize width="150.0" height="80.0"/>
<celldesigner:singleLine width="2.0"/>
<celldesigner:paint color="ffffffcc" scheme="Gradation"/>
</celldesigner:usualView>
<celldesigner:briefView>
<celldesigner:innerPosition x="0.0" y="0.0"/>
<celldesigner:boxSize width="80.0" height="60.0"/>
<celldesigner:singleLine width="1.0"/>
<celldesigner:paint color="3fff0000" scheme="Color"/>
</celldesigner:briefView>
<celldesigner:info state="empty" angle="-1.5707963267948966"/>
</celldesigner:speciesAlias>
<celldesigner:speciesAlias id="sa171" species="s411">
<celldesigner:activity>inactive</celldesigner:activity>
<celldesigner:bounds x="2707.636363636364" y="1848.0" w="150.0" h="80.0"/>
<celldesigner:font size="30"/>
<celldesigner:view state="usual"/>
<celldesigner:usualView>
<celldesigner:innerPosition x="0.0" y="0.0"/>
<celldesigner:boxSize width="150.0" height="80.0"/>
<celldesigner:singleLine width="2.0"/>
<celldesigner:paint color="ffffffcc" scheme="Gradation"/>
</celldesigner:usualView>
<celldesigner:briefView>
<celldesigner:innerPosition x="0.0" y="0.0"/>
<celldesigner:boxSize width="80.0" height="60.0"/>
<celldesigner:singleLine width="1.0"/>
<celldesigner:paint color="3fff0000" scheme="Color"/>
</celldesigner:briefView>
<celldesigner:info state="empty" angle="-1.5707963267948966"/>
</celldesigner:speciesAlias>
<celldesigner:speciesAlias id="sa172" species="s407">
<celldesigner:activity>inactive</celldesigner:activity>
<celldesigner:bounds x="801.318181818182" y="407.0" w="150.0" h="80.0"/>
<celldesigner:font size="30"/>
<celldesigner:view state="usual"/>
<celldesigner:usualView>
<celldesigner:innerPosition x="0.0" y="0.0"/>
<celldesigner:boxSize width="150.0" height="80.0"/>
<celldesigner:singleLine width="2.0"/>
<celldesigner:paint color="ffffffcc" scheme="Gradation"/>
</celldesigner:usualView>
<celldesigner:briefView>
<celldesigner:innerPosition x="0.0" y="0.0"/>
<celldesigner:boxSize width="80.0" height="60.0"/>
<celldesigner:singleLine width="1.0"/>
<celldesigner:paint color="3fff0000" scheme="Color"/>
</celldesigner:briefView>
<celldesigner:info state="empty" angle="-1.5707963267948966"/>
</celldesigner:speciesAlias>
<celldesigner:speciesAlias id="sa173" species="s412">
<celldesigner:activity>inactive</celldesigner:activity>
<celldesigner:bounds x="2820.636363636364" y="899.0" w="150.0" h="80.0"/>
<celldesigner:font size="30"/>
<celldesigner:view state="usual"/>
<celldesigner:usualView>
<celldesigner:innerPosition x="0.0" y="0.0"/>
<celldesigner:boxSize width="150.0" height="80.0"/>
<celldesigner:singleLine width="2.0"/>
<celldesigner:paint color="ffffffcc" scheme="Gradation"/>
</celldesigner:usualView>
<celldesigner:briefView>
<celldesigner:innerPosition x="0.0" y="0.0"/>
<celldesigner:boxSize width="80.0" height="60.0"/>
<celldesigner:singleLine width="1.0"/>
<celldesigner:paint color="3fff0000" scheme="Color"/>
</celldesigner:briefView>
<celldesigner:info state="empty" angle="-1.5707963267948966"/>
</celldesigner:speciesAlias>
<celldesigner:speciesAlias id="sa174" species="s407">
<celldesigner:activity>inactive</celldesigner:activity>
<celldesigner:bounds x="5522.636363636364" y="1759.0" w="150.0" h="80.0"/>
<celldesigner:font size="30"/>
<celldesigner:view state="usual"/>
<celldesigner:usualView>
<celldesigner:innerPosition x="0.0" y="0.0"/>
<celldesigner:boxSize width="150.0" height="80.0"/>
<celldesigner:singleLine width="2.0"/>
<celldesigner:paint color="ffffffcc" scheme="Gradation"/>
</celldesigner:usualView>
<celldesigner:briefView>
<celldesigner:innerPosition x="0.0" y="0.0"/>
<celldesigner:boxSize width="80.0" height="60.0"/>
<celldesigner:singleLine width="1.0"/>
<celldesigner:paint color="3fff0000" scheme="Color"/>
</celldesigner:briefView>
<celldesigner:info state="empty" angle="-1.5707963267948966"/>
</celldesigner:speciesAlias>
<celldesigner:speciesAlias id="sa175" species="s418">
<celldesigner:activity>inactive</celldesigner:activity>
<celldesigner:bounds x="756.242424242424" y="3536.272727272728" w="150.0" h="80.0"/>
<celldesigner:font size="30"/>
<celldesigner:view state="usual"/>
<celldesigner:usualView>
<celldesigner:innerPosition x="0.0" y="0.0"/>
<celldesigner:boxSize width="150.0" height="80.0"/>
<celldesigner:singleLine width="2.0"/>
<celldesigner:paint color="ffffffcc" scheme="Gradation"/>
</celldesigner:usualView>
<celldesigner:briefView>
<celldesigner:innerPosition x="0.0" y="0.0"/>
<celldesigner:boxSize width="80.0" height="60.0"/>
<celldesigner:singleLine width="1.0"/>
<celldesigner:paint color="3fff0000" scheme="Color"/>
</celldesigner:briefView>
<celldesigner:info state="empty" angle="-1.5707963267948966"/>
</celldesigner:speciesAlias>
<celldesigner:speciesAlias id="sa176" species="s419">
<celldesigner:activity>inactive</celldesigner:activity>
<celldesigner:bounds x="494.969696969697" y="3789.454545454544" w="150.0" h="80.0"/>
<celldesigner:font size="30"/>
<celldesigner:view state="usual"/>
<celldesigner:usualView>
<celldesigner:innerPosition x="0.0" y="0.0"/>
<celldesigner:boxSize width="150.0" height="80.0"/>
<celldesigner:singleLine width="2.0"/>
<celldesigner:paint color="ffffffcc" scheme="Gradation"/>
</celldesigner:usualView>
<celldesigner:briefView>
<celldesigner:innerPosition x="0.0" y="0.0"/>
<celldesigner:boxSize width="80.0" height="60.0"/>
<celldesigner:singleLine width="1.0"/>
<celldesigner:paint color="3fff0000" scheme="Color"/>
</celldesigner:briefView>
<celldesigner:info state="empty" angle="-1.5707963267948966"/>
</celldesigner:speciesAlias>
<celldesigner:speciesAlias id="sa177" species="s420">
<celldesigner:activity>inactive</celldesigner:activity>
<celldesigner:bounds x="2959.727272727272" y="1646.636363636364" w="150.0" h="80.0"/>
<celldesigner:font size="30"/>
<celldesigner:view state="usual"/>
<celldesigner:usualView>
<celldesigner:innerPosition x="0.0" y="0.0"/>
<celldesigner:boxSize width="150.0" height="80.0"/>
<celldesigner:singleLine width="2.0"/>
<celldesigner:paint color="ffffffcc" scheme="Gradation"/>
</celldesigner:usualView>
<celldesigner:briefView>
<celldesigner:innerPosition x="0.0" y="0.0"/>
<celldesigner:boxSize width="80.0" height="60.0"/>
<celldesigner:singleLine width="1.0"/>
<celldesigner:paint color="3fff0000" scheme="Color"/>
</celldesigner:briefView>
<celldesigner:info state="empty" angle="-1.5707963267948966"/>
</celldesigner:speciesAlias>
<celldesigner:speciesAlias id="sa178" species="s421">
<celldesigner:activity>inactive</celldesigner:activity>
<celldesigner:bounds x="2512.636363636364" y="2981.0" w="150.0" h="80.0"/>
<celldesigner:font size="30"/>
<celldesigner:view state="usual"/>
<celldesigner:usualView>
<celldesigner:innerPosition x="0.0" y="0.0"/>
<celldesigner:boxSize width="150.0" height="80.0"/>
<celldesigner:singleLine width="2.0"/>
<celldesigner:paint color="ffffffcc" scheme="Gradation"/>
</celldesigner:usualView>
<celldesigner:briefView>
<celldesigner:innerPosition x="0.0" y="0.0"/>
<celldesigner:boxSize width="80.0" height="60.0"/>
<celldesigner:singleLine width="1.0"/>
<celldesigner:paint color="3fff0000" scheme="Color"/>
</celldesigner:briefView>
<celldesigner:info state="empty" angle="-1.5707963267948966"/>
</celldesigner:speciesAlias>
<celldesigner:speciesAlias id="sa179" species="s423">
<celldesigner:activity>inactive</celldesigner:activity>
<celldesigner:bounds x="2810.818181818182" y="3552.545454545454" w="150.0" h="80.0"/>
<celldesigner:font size="30"/>
<celldesigner:view state="usual"/>
<celldesigner:usualView>
<celldesigner:innerPosition x="0.0" y="0.0"/>
<celldesigner:boxSize width="150.0" height="80.0"/>
<celldesigner:singleLine width="2.0"/>
<celldesigner:paint color="ffffffcc" scheme="Gradation"/>
</celldesigner:usualView>
<celldesigner:briefView>
<celldesigner:innerPosition x="0.0" y="0.0"/>
<celldesigner:boxSize width="80.0" height="60.0"/>
<celldesigner:singleLine width="1.0"/>
<celldesigner:paint color="3fff0000" scheme="Color"/>
</celldesigner:briefView>
<celldesigner:info state="empty" angle="-1.5707963267948966"/>
</celldesigner:speciesAlias>
<celldesigner:speciesAlias id="sa180" species="s424">
<celldesigner:activity>inactive</celldesigner:activity>
<celldesigner:bounds x="2242.151515151516" y="4239.454545454544" w="150.0" h="80.0"/>
<celldesigner:font size="30"/>
<celldesigner:view state="usual"/>
<celldesigner:usualView>
<celldesigner:innerPosition x="0.0" y="0.0"/>
<celldesigner:boxSize width="150.0" height="80.0"/>
<celldesigner:singleLine width="2.0"/>
<celldesigner:paint color="ffffffcc" scheme="Gradation"/>
</celldesigner:usualView>
<celldesigner:briefView>
<celldesigner:innerPosition x="0.0" y="0.0"/>
<celldesigner:boxSize width="80.0" height="60.0"/>
<celldesigner:singleLine width="1.0"/>
<celldesigner:paint color="3fff0000" scheme="Color"/>
</celldesigner:briefView>
<celldesigner:info state="empty" angle="-1.5707963267948966"/>
</celldesigner:speciesAlias>
<celldesigner:speciesAlias id="sa181" species="s410">
<celldesigner:activity>inactive</celldesigner:activity>
<celldesigner:bounds x="4631.019230769229" y="1289.727272727273" w="150.0" h="80.0"/>
<celldesigner:font size="30"/>
<celldesigner:view state="usual"/>
<celldesigner:usualView>
<celldesigner:innerPosition x="0.0" y="0.0"/>
<celldesigner:boxSize width="150.0" height="80.0"/>
<celldesigner:singleLine width="2.0"/>
<celldesigner:paint color="ffffffcc" scheme="Gradation"/>
</celldesigner:usualView>
<celldesigner:briefView>
<celldesigner:innerPosition x="0.0" y="0.0"/>
<celldesigner:boxSize width="80.0" height="60.0"/>
<celldesigner:singleLine width="1.0"/>
<celldesigner:paint color="3fff0000" scheme="Color"/>
</celldesigner:briefView>
<celldesigner:info state="empty" angle="-1.5707963267948966"/>
</celldesigner:speciesAlias>
<celldesigner:speciesAlias id="sa182" species="s411">
<celldesigner:activity>inactive</celldesigner:activity>
<celldesigner:bounds x="4631.019230769229" y="1404.454545454546" w="150.0" h="80.0"/>
<celldesigner:font size="30"/>
<celldesigner:view state="usual"/>
<celldesigner:usualView>
<celldesigner:innerPosition x="0.0" y="0.0"/>
<celldesigner:boxSize width="150.0" height="80.0"/>
<celldesigner:singleLine width="2.0"/>
<celldesigner:paint color="ffffffcc" scheme="Gradation"/>
</celldesigner:usualView>
<celldesigner:briefView>
<celldesigner:innerPosition x="0.0" y="0.0"/>
<celldesigner:boxSize width="80.0" height="60.0"/>
<celldesigner:singleLine width="1.0"/>
<celldesigner:paint color="3fff0000" scheme="Color"/>
</celldesigner:briefView>
<celldesigner:info state="empty" angle="-1.5707963267948966"/>
</celldesigner:speciesAlias>
<celldesigner:speciesAlias id="sa183" species="s407">
<celldesigner:activity>inactive</celldesigner:activity>
<celldesigner:bounds x="4631.019230769229" y="825.0" w="150.0" h="80.0"/>
<celldesigner:font size="30"/>
<celldesigner:view state="usual"/>
<celldesigner:usualView>
<celldesigner:innerPosition x="0.0" y="0.0"/>
<celldesigner:boxSize width="150.0" height="80.0"/>
<celldesigner:singleLine width="2.0"/>
<celldesigner:paint color="ffffffcc" scheme="Gradation"/>
</celldesigner:usualView>
<celldesigner:briefView>
<celldesigner:innerPosition x="0.0" y="0.0"/>
<celldesigner:boxSize width="80.0" height="60.0"/>
<celldesigner:singleLine width="1.0"/>
<celldesigner:paint color="3fff0000" scheme="Color"/>
</celldesigner:briefView>
<celldesigner:info state="empty" angle="-1.5707963267948966"/>
</celldesigner:speciesAlias>
<celldesigner:speciesAlias id="sa184" species="s404">
<celldesigner:activity>inactive</celldesigner:activity>
<celldesigner:bounds x="4694.727272727272" y="2058.25" w="150.0" h="80.0"/>
<celldesigner:font size="30"/>
<celldesigner:view state="usual"/>
<celldesigner:usualView>
<celldesigner:innerPosition x="0.0" y="0.0"/>
<celldesigner:boxSize width="150.0" height="80.0"/>
<celldesigner:singleLine width="2.0"/>
<celldesigner:paint color="ffffffcc" scheme="Gradation"/>
</celldesigner:usualView>
<celldesigner:briefView>
<celldesigner:innerPosition x="0.0" y="0.0"/>
<celldesigner:boxSize width="80.0" height="60.0"/>
<celldesigner:singleLine width="1.0"/>
<celldesigner:paint color="3fff0000" scheme="Color"/>
</celldesigner:briefView>
<celldesigner:info state="empty" angle="-1.5707963267948966"/>
</celldesigner:speciesAlias>
<celldesigner:speciesAlias id="sa185" species="s400">
<celldesigner:activity>inactive</celldesigner:activity>
<celldesigner:bounds x="4694.727272727272" y="2182.75" w="150.0" h="80.0"/>
<celldesigner:font size="30"/>
<celldesigner:view state="usual"/>
<celldesigner:usualView>
<celldesigner:innerPosition x="0.0" y="0.0"/>
<celldesigner:boxSize width="150.0" height="80.0"/>
<celldesigner:singleLine width="2.0"/>
<celldesigner:paint color="ffffffcc" scheme="Gradation"/>
</celldesigner:usualView>
<celldesigner:briefView>
<celldesigner:innerPosition x="0.0" y="0.0"/>
<celldesigner:boxSize width="80.0" height="60.0"/>
<celldesigner:singleLine width="1.0"/>
<celldesigner:paint color="3fff0000" scheme="Color"/>
</celldesigner:briefView>
<celldesigner:info state="empty" angle="-1.5707963267948966"/>
</celldesigner:speciesAlias>
<celldesigner:speciesAlias id="sa186" species="s403">
<celldesigner:activity>inactive</celldesigner:activity>
<celldesigner:bounds x="5078.454545454544" y="2057.545454545454" w="150.0" h="80.0"/>
<celldesigner:font size="30"/>
<celldesigner:view state="usual"/>
<celldesigner:usualView>
<celldesigner:innerPosition x="0.0" y="0.0"/>
<celldesigner:boxSize width="150.0" height="80.0"/>
<celldesigner:singleLine width="2.0"/>
<celldesigner:paint color="ffffffcc" scheme="Gradation"/>
</celldesigner:usualView>
<celldesigner:briefView>
<celldesigner:innerPosition x="0.0" y="0.0"/>
<celldesigner:boxSize width="80.0" height="60.0"/>
<celldesigner:singleLine width="1.0"/>
<celldesigner:paint color="3fff0000" scheme="Color"/>
</celldesigner:briefView>
<celldesigner:info state="empty" angle="-1.5707963267948966"/>
</celldesigner:speciesAlias>
<celldesigner:speciesAlias id="sa187" species="s411">
<celldesigner:activity>inactive</celldesigner:activity>
<celldesigner:bounds x="4732.727272727272" y="3982.090909090908" w="150.0" h="80.0"/>
<celldesigner:font size="30"/>
<celldesigner:view state="usual"/>
<celldesigner:usualView>
<celldesigner:innerPosition x="0.0" y="0.0"/>
<celldesigner:boxSize width="150.0" height="80.0"/>
<celldesigner:singleLine width="2.0"/>
<celldesigner:paint color="ffffffcc" scheme="Gradation"/>
</celldesigner:usualView>
<celldesigner:briefView>
<celldesigner:innerPosition x="0.0" y="0.0"/>
<celldesigner:boxSize width="80.0" height="60.0"/>
<celldesigner:singleLine width="1.0"/>
<celldesigner:paint color="3fff0000" scheme="Color"/>
</celldesigner:briefView>
<celldesigner:info state="empty" angle="-1.5707963267948966"/>
</celldesigner:speciesAlias>
<celldesigner:speciesAlias id="sa188" species="s410">
<celldesigner:activity>inactive</celldesigner:activity>
<celldesigner:bounds x="4735.727272727272" y="3319.090909090908" w="150.0" h="80.0"/>
<celldesigner:font size="30"/>
<celldesigner:view state="usual"/>
<celldesigner:usualView>
<celldesigner:innerPosition x="0.0" y="0.0"/>
<celldesigner:boxSize width="150.0" height="80.0"/>
<celldesigner:singleLine width="2.0"/>
<celldesigner:paint color="ffffffcc" scheme="Gradation"/>
</celldesigner:usualView>
<celldesigner:briefView>
<celldesigner:innerPosition x="0.0" y="0.0"/>
<celldesigner:boxSize width="80.0" height="60.0"/>
<celldesigner:singleLine width="1.0"/>
<celldesigner:paint color="3fff0000" scheme="Color"/>
</celldesigner:briefView>
<celldesigner:info state="empty" angle="-1.5707963267948966"/>
</celldesigner:speciesAlias>
<celldesigner:speciesAlias id="sa189" species="s400">
<celldesigner:activity>inactive</celldesigner:activity>
<celldesigner:bounds x="2625.181818181818" y="605.090909090909" w="150.0" h="80.0"/>
<celldesigner:font size="30"/>
<celldesigner:view state="usual"/>
<celldesigner:usualView>
<celldesigner:innerPosition x="0.0" y="0.0"/>
<celldesigner:boxSize width="150.0" height="80.0"/>
<celldesigner:singleLine width="2.0"/>
<celldesigner:paint color="ffffffcc" scheme="Gradation"/>
</celldesigner:usualView>
<celldesigner:briefView>
<celldesigner:innerPosition x="0.0" y="0.0"/>
<celldesigner:boxSize width="80.0" height="60.0"/>
<celldesigner:singleLine width="1.0"/>
<celldesigner:paint color="3fff0000" scheme="Color"/>
</celldesigner:briefView>
<celldesigner:info state="empty" angle="-1.5707963267948966"/>
</celldesigner:speciesAlias>
<celldesigner:speciesAlias id="sa190" species="s411">
<celldesigner:activity>inactive</celldesigner:activity>
<celldesigner:bounds x="1164.636363636364" y="1342.0" w="150.0" h="80.0"/>
<celldesigner:font size="30"/>
<celldesigner:view state="usual"/>
<celldesigner:usualView>
<celldesigner:innerPosition x="0.0" y="0.0"/>
<celldesigner:boxSize width="150.0" height="80.0"/>
<celldesigner:singleLine width="2.0"/>
<celldesigner:paint color="ffffffcc" scheme="Gradation"/>
</celldesigner:usualView>
<celldesigner:briefView>
<celldesigner:innerPosition x="0.0" y="0.0"/>
<celldesigner:boxSize width="80.0" height="60.0"/>
<celldesigner:singleLine width="1.0"/>
<celldesigner:paint color="3fff0000" scheme="Color"/>
</celldesigner:briefView>
<celldesigner:info state="empty" angle="-1.5707963267948966"/>
</celldesigner:speciesAlias>
<celldesigner:speciesAlias id="sa191" species="s400">
<celldesigner:activity>inactive</celldesigner:activity>
<celldesigner:bounds x="651.727272727273" y="1337.272727272727" w="150.0" h="80.0"/>
<celldesigner:font size="30"/>
<celldesigner:view state="usual"/>
<celldesigner:usualView>
<celldesigner:innerPosition x="0.0" y="0.0"/>
<celldesigner:boxSize width="150.0" height="80.0"/>
<celldesigner:singleLine width="2.0"/>
<celldesigner:paint color="ffffffcc" scheme="Gradation"/>
</celldesigner:usualView>
<celldesigner:briefView>
<celldesigner:innerPosition x="0.0" y="0.0"/>
<celldesigner:boxSize width="80.0" height="60.0"/>
<celldesigner:singleLine width="1.0"/>
<celldesigner:paint color="3fff0000" scheme="Color"/>
</celldesigner:briefView>
<celldesigner:info state="empty" angle="-1.5707963267948966"/>
</celldesigner:speciesAlias>
<celldesigner:speciesAlias id="sa192" species="s400">
<celldesigner:activity>inactive</celldesigner:activity>
<celldesigner:bounds x="4733.727272727272" y="4109.818181818182" w="150.0" h="80.0"/>
<celldesigner:font size="30"/>
<celldesigner:view state="usual"/>
<celldesigner:usualView>
<celldesigner:innerPosition x="0.0" y="0.0"/>
<celldesigner:boxSize width="150.0" height="80.0"/>
<celldesigner:singleLine width="2.0"/>
<celldesigner:paint color="ffffffcc" scheme="Gradation"/>
</celldesigner:usualView>
<celldesigner:briefView>
<celldesigner:innerPosition x="0.0" y="0.0"/>
<celldesigner:boxSize width="80.0" height="60.0"/>
<celldesigner:singleLine width="1.0"/>
<celldesigner:paint color="3fff0000" scheme="Color"/>
</celldesigner:briefView>
<celldesigner:info state="empty" angle="-1.5707963267948966"/>
</celldesigner:speciesAlias>
<celldesigner:speciesAlias id="sa193" species="s407">
<celldesigner:activity>inactive</celldesigner:activity>
<celldesigner:bounds x="5246.076923076924" y="4715.428571428573" w="150.0" h="80.0"/>
<celldesigner:font size="30"/>
<celldesigner:view state="usual"/>
<celldesigner:usualView>
<celldesigner:innerPosition x="0.0" y="0.0"/>
<celldesigner:boxSize width="150.0" height="80.0"/>
<celldesigner:singleLine width="2.0"/>
<celldesigner:paint color="ffffffcc" scheme="Gradation"/>
</celldesigner:usualView>
<celldesigner:briefView>
<celldesigner:innerPosition x="0.0" y="0.0"/>
<celldesigner:boxSize width="80.0" height="60.0"/>
<celldesigner:singleLine width="1.0"/>
<celldesigner:paint color="3fff0000" scheme="Color"/>
</celldesigner:briefView>
<celldesigner:info state="empty" angle="-1.5707963267948966"/>
</celldesigner:speciesAlias>
<celldesigner:speciesAlias id="sa194" species="s407">
<celldesigner:activity>inactive</celldesigner:activity>
<celldesigner:bounds x="4225.5" y="1813.0" w="150.0" h="80.0"/>
<celldesigner:font size="30"/>
<celldesigner:view state="usual"/>
<celldesigner:usualView>
<celldesigner:innerPosition x="0.0" y="0.0"/>
<celldesigner:boxSize width="150.0" height="80.0"/>
<celldesigner:singleLine width="2.0"/>
<celldesigner:paint color="ffffffcc" scheme="Gradation"/>
</celldesigner:usualView>
<celldesigner:briefView>
<celldesigner:innerPosition x="0.0" y="0.0"/>
<celldesigner:boxSize width="80.0" height="60.0"/>
<celldesigner:singleLine width="1.0"/>
<celldesigner:paint color="3fff0000" scheme="Color"/>
</celldesigner:briefView>
<celldesigner:info state="empty" angle="-1.5707963267948966"/>
</celldesigner:speciesAlias>
<celldesigner:speciesAlias id="sa195" species="s289">
<celldesigner:activity>inactive</celldesigner:activity>
<celldesigner:bounds x="5321.666666666666" y="2092.0" w="100.0" h="100.0"/>
<celldesigner:font size="30"/>
<celldesigner:view state="usual"/>
<celldesigner:usualView>
<celldesigner:innerPosition x="0.0" y="0.0"/>
<celldesigner:boxSize width="100.0" height="100.0"/>
<celldesigner:singleLine width="1.0"/>
<celldesigner:paint color="ff00ff33" scheme="Gradation"/>
</celldesigner:usualView>
<celldesigner:briefView>
<celldesigner:innerPosition x="0.0" y="0.0"/>
<celldesigner:boxSize width="80.0" height="60.0"/>
<celldesigner:singleLine width="1.0"/>
<celldesigner:paint color="3fff0000" scheme="Color"/>
</celldesigner:briefView>
<celldesigner:info state="empty" angle="-1.5707963267948966"/>
</celldesigner:speciesAlias>
<celldesigner:speciesAlias id="sa196" species="s401">
<celldesigner:activity>inactive</celldesigner:activity>
<celldesigner:bounds x="5160.454545454544" y="2183.0" w="150.0" h="80.0"/>
<celldesigner:font size="30"/>
<celldesigner:view state="usual"/>
<celldesigner:usualView>
<celldesigner:innerPosition x="0.0" y="0.0"/>
<celldesigner:boxSize width="150.0" height="80.0"/>
<celldesigner:singleLine width="2.0"/>
<celldesigner:paint color="ffffffcc" scheme="Gradation"/>
</celldesigner:usualView>
<celldesigner:briefView>
<celldesigner:innerPosition x="0.0" y="0.0"/>
<celldesigner:boxSize width="80.0" height="60.0"/>
<celldesigner:singleLine width="1.0"/>
<celldesigner:paint color="3fff0000" scheme="Color"/>
</celldesigner:briefView>
<celldesigner:info state="empty" angle="-1.5707963267948966"/>
</celldesigner:speciesAlias>
<celldesigner:speciesAlias id="sa197" species="s427">
<celldesigner:activity>inactive</celldesigner:activity>
<celldesigner:bounds x="489.63636363636397" y="3500.272727272728" w="150.0" h="80.0"/>
<celldesigner:font size="30"/>
<celldesigner:view state="usual"/>
<celldesigner:usualView>
<celldesigner:innerPosition x="0.0" y="0.0"/>
<celldesigner:boxSize width="150.0" height="80.0"/>
<celldesigner:singleLine width="2.0"/>
<celldesigner:paint color="ffffffcc" scheme="Gradation"/>
</celldesigner:usualView>
<celldesigner:briefView>
<celldesigner:innerPosition x="0.0" y="0.0"/>
<celldesigner:boxSize width="80.0" height="60.0"/>
<celldesigner:singleLine width="1.0"/>
<celldesigner:paint color="3fff0000" scheme="Color"/>
</celldesigner:briefView>
<celldesigner:info state="empty" angle="-1.5707963267948966"/>
</celldesigner:speciesAlias>
<celldesigner:speciesAlias id="sa198" species="s427">
<celldesigner:activity>inactive</celldesigner:activity>
<celldesigner:bounds x="5162.454545454544" y="2309.0" w="150.0" h="80.0"/>
<celldesigner:font size="30"/>
<celldesigner:view state="usual"/>
<celldesigner:usualView>
<celldesigner:innerPosition x="0.0" y="0.0"/>
<celldesigner:boxSize width="150.0" height="80.0"/>
<celldesigner:singleLine width="2.0"/>
<celldesigner:paint color="ffffffcc" scheme="Gradation"/>
</celldesigner:usualView>
<celldesigner:briefView>
<celldesigner:innerPosition x="0.0" y="0.0"/>
<celldesigner:boxSize width="80.0" height="60.0"/>
<celldesigner:singleLine width="1.0"/>
<celldesigner:paint color="3fff0000" scheme="Color"/>
</celldesigner:briefView>
<celldesigner:info state="empty" angle="-1.5707963267948966"/>
</celldesigner:speciesAlias>
<celldesigner:speciesAlias id="sa199" species="s403">
<celldesigner:activity>inactive</celldesigner:activity>
<celldesigner:bounds x="648.636363636364" y="1440.0" w="150.0" h="80.0"/>
<celldesigner:font size="30"/>
<celldesigner:view state="usual"/>
<celldesigner:usualView>
<celldesigner:innerPosition x="0.0" y="0.0"/>
<celldesigner:boxSize width="150.0" height="80.0"/>
<celldesigner:singleLine width="2.0"/>
<celldesigner:paint color="ffffffcc" scheme="Gradation"/>
</celldesigner:usualView>
<celldesigner:briefView>
<celldesigner:innerPosition x="0.0" y="0.0"/>
<celldesigner:boxSize width="80.0" height="60.0"/>
<celldesigner:singleLine width="1.0"/>
<celldesigner:paint color="3fff0000" scheme="Color"/>
</celldesigner:briefView>
<celldesigner:info state="empty" angle="-1.5707963267948966"/>
</celldesigner:speciesAlias>
<celldesigner:speciesAlias id="sa200" species="s401">
<celldesigner:activity>inactive</celldesigner:activity>
<celldesigner:bounds x="285.63636363636397" y="1152.0" w="150.0" h="80.0"/>
<celldesigner:font size="30"/>
<celldesigner:view state="usual"/>
<celldesigner:usualView>
<celldesigner:innerPosition x="0.0" y="0.0"/>
<celldesigner:boxSize width="150.0" height="80.0"/>
<celldesigner:singleLine width="2.0"/>
<celldesigner:paint color="ffffffcc" scheme="Gradation"/>
</celldesigner:usualView>
<celldesigner:briefView>
<celldesigner:innerPosition x="0.0" y="0.0"/>
<celldesigner:boxSize width="80.0" height="60.0"/>
<celldesigner:singleLine width="1.0"/>
<celldesigner:paint color="3fff0000" scheme="Color"/>
</celldesigner:briefView>
<celldesigner:info state="empty" angle="-1.5707963267948966"/>
</celldesigner:speciesAlias>
<celldesigner:speciesAlias id="sa201" species="s295">
<celldesigner:activity>inactive</celldesigner:activity>
<celldesigner:bounds x="2819.636363636364" y="1079.0" w="150.0" h="80.0"/>
<celldesigner:font size="30"/>
<celldesigner:view state="usual"/>
<celldesigner:usualView>
<celldesigner:innerPosition x="0.0" y="0.0"/>
<celldesigner:boxSize width="150.0" height="80.0"/>
<celldesigner:singleLine width="2.0"/>
<celldesigner:paint color="ffffffcc" scheme="Gradation"/>
</celldesigner:usualView>
<celldesigner:briefView>
<celldesigner:innerPosition x="0.0" y="0.0"/>
<celldesigner:boxSize width="80.0" height="60.0"/>
<celldesigner:singleLine width="1.0"/>
<celldesigner:paint color="3fff0000" scheme="Color"/>
</celldesigner:briefView>
<celldesigner:info state="empty" angle="-1.5707963267948966"/>
</celldesigner:speciesAlias>
<celldesigner:speciesAlias id="sa202" species="s295">
<celldesigner:activity>inactive</celldesigner:activity>
<celldesigner:bounds x="1299.666666666666" y="2700.1111111111113" w="150.0" h="80.0"/>
<celldesigner:font size="30"/>
<celldesigner:view state="usual"/>
<celldesigner:usualView>
<celldesigner:innerPosition x="0.0" y="0.0"/>
<celldesigner:boxSize width="150.0" height="80.0"/>
<celldesigner:singleLine width="2.0"/>
<celldesigner:paint color="ffffffcc" scheme="Gradation"/>
</celldesigner:usualView>
<celldesigner:briefView>
<celldesigner:innerPosition x="0.0" y="0.0"/>
<celldesigner:boxSize width="80.0" height="60.0"/>
<celldesigner:singleLine width="1.0"/>
<celldesigner:paint color="3fff0000" scheme="Color"/>
</celldesigner:briefView>
<celldesigner:info state="empty" angle="-1.5707963267948966"/>
</celldesigner:speciesAlias>
<celldesigner:speciesAlias id="sa203" species="s428">
<celldesigner:activity>inactive</celldesigner:activity>
<celldesigner:bounds x="2642.636363636364" y="3289.333333333334" w="100.0" h="100.0"/>
<celldesigner:font size="30"/>
<celldesigner:view state="usual"/>
<celldesigner:usualView>
<celldesigner:innerPosition x="0.0" y="0.0"/>
<celldesigner:boxSize width="100.0" height="100.0"/>
<celldesigner:singleLine width="2.0"/>
<celldesigner:paint color="ffccffcc" scheme="Gradation"/>
</celldesigner:usualView>
<celldesigner:briefView>
<celldesigner:innerPosition x="0.0" y="0.0"/>
<celldesigner:boxSize width="80.0" height="60.0"/>
<celldesigner:singleLine width="1.0"/>
<celldesigner:paint color="3fff0000" scheme="Color"/>
</celldesigner:briefView>
<celldesigner:info state="empty" angle="-1.5707963267948966"/>
</celldesigner:speciesAlias>
<celldesigner:speciesAlias id="sa204" species="s432">
<celldesigner:activity>inactive</celldesigner:activity>
<celldesigner:bounds x="693.4696969696961" y="3694.0" w="100.0" h="100.0"/>
<celldesigner:font size="30"/>
<celldesigner:view state="usual"/>
<celldesigner:usualView>
<celldesigner:innerPosition x="0.0" y="0.0"/>
<celldesigner:boxSize width="100.0" height="100.0"/>
<celldesigner:singleLine width="2.0"/>
<celldesigner:paint color="ffccffcc" scheme="Gradation"/>
</celldesigner:usualView>
<celldesigner:briefView>
<celldesigner:innerPosition x="0.0" y="0.0"/>
<celldesigner:boxSize width="80.0" height="60.0"/>
<celldesigner:singleLine width="1.0"/>
<celldesigner:paint color="3fff0000" scheme="Color"/>
</celldesigner:briefView>
<celldesigner:info state="empty" angle="-1.5707963267948966"/>
</celldesigner:speciesAlias>
<celldesigner:speciesAlias id="sa205" species="s433">
<celldesigner:activity>inactive</celldesigner:activity>
<celldesigner:bounds x="693.4696969696961" y="3817.0" w="100.0" h="100.0"/>
<celldesigner:font size="30"/>
<celldesigner:view state="usual"/>
<celldesigner:usualView>
<celldesigner:innerPosition x="0.0" y="0.0"/>
<celldesigner:boxSize width="100.0" height="100.0"/>
<celldesigner:singleLine width="2.0"/>
<celldesigner:paint color="ffccffcc" scheme="Gradation"/>
</celldesigner:usualView>
<celldesigner:briefView>
<celldesigner:innerPosition x="0.0" y="0.0"/>
<celldesigner:boxSize width="80.0" height="60.0"/>
<celldesigner:singleLine width="1.0"/>
<celldesigner:paint color="3fff0000" scheme="Color"/>
</celldesigner:briefView>
<celldesigner:info state="empty" angle="-1.5707963267948966"/>
</celldesigner:speciesAlias>
<celldesigner:speciesAlias id="sa206" species="s434">
<celldesigner:activity>inactive</celldesigner:activity>
<celldesigner:bounds x="693.4696969696961" y="3935.0" w="100.0" h="100.0"/>
<celldesigner:font size="30"/>
<celldesigner:view state="usual"/>
<celldesigner:usualView>
<celldesigner:innerPosition x="0.0" y="0.0"/>
<celldesigner:boxSize width="100.0" height="100.0"/>
<celldesigner:singleLine width="2.0"/>
<celldesigner:paint color="ffccffcc" scheme="Gradation"/>
</celldesigner:usualView>
<celldesigner:briefView>
<celldesigner:innerPosition x="0.0" y="0.0"/>
<celldesigner:boxSize width="80.0" height="60.0"/>
<celldesigner:singleLine width="1.0"/>
<celldesigner:paint color="3fff0000" scheme="Color"/>
</celldesigner:briefView>
<celldesigner:info state="empty" angle="-1.5707963267948966"/>
</celldesigner:speciesAlias>
<celldesigner:speciesAlias id="sa207" species="s435">
<celldesigner:activity>inactive</celldesigner:activity>
<celldesigner:bounds x="693.4696969696961" y="4057.0" w="100.0" h="100.0"/>
<celldesigner:font size="30"/>
<celldesigner:view state="usual"/>
<celldesigner:usualView>
<celldesigner:innerPosition x="0.0" y="0.0"/>
<celldesigner:boxSize width="100.0" height="100.0"/>
<celldesigner:singleLine width="2.0"/>
<celldesigner:paint color="ffccffcc" scheme="Gradation"/>
</celldesigner:usualView>
<celldesigner:briefView>
<celldesigner:innerPosition x="0.0" y="0.0"/>
<celldesigner:boxSize width="80.0" height="60.0"/>
<celldesigner:singleLine width="1.0"/>
<celldesigner:paint color="3fff0000" scheme="Color"/>
</celldesigner:briefView>
<celldesigner:info state="empty" angle="-1.5707963267948966"/>
</celldesigner:speciesAlias>
<celldesigner:speciesAlias id="sa208" species="s436">
<celldesigner:activity>inactive</celldesigner:activity>
<celldesigner:bounds x="2303.636363636364" y="3998.333333333334" w="100.0" h="100.0"/>
<celldesigner:font size="30"/>
<celldesigner:view state="usual"/>
<celldesigner:usualView>
<celldesigner:innerPosition x="0.0" y="0.0"/>
<celldesigner:boxSize width="100.0" height="100.0"/>
<celldesigner:singleLine width="2.0"/>
<celldesigner:paint color="ffccffcc" scheme="Gradation"/>
</celldesigner:usualView>
<celldesigner:briefView>
<celldesigner:innerPosition x="0.0" y="0.0"/>
<celldesigner:boxSize width="80.0" height="60.0"/>
<celldesigner:singleLine width="1.0"/>
<celldesigner:paint color="3fff0000" scheme="Color"/>
</celldesigner:briefView>
<celldesigner:info state="empty" angle="-1.5707963267948966"/>
</celldesigner:speciesAlias>
<celldesigner:speciesAlias id="sa209" species="s437">
<celldesigner:activity>inactive</celldesigner:activity>
<celldesigner:bounds x="210.469696969697" y="3707.0" w="100.0" h="100.0"/>
<celldesigner:font size="30"/>
<celldesigner:view state="usual"/>
<celldesigner:usualView>
<celldesigner:innerPosition x="0.0" y="0.0"/>
<celldesigner:boxSize width="100.0" height="100.0"/>
<celldesigner:singleLine width="2.0"/>
<celldesigner:paint color="ffccffcc" scheme="Gradation"/>
</celldesigner:usualView>
<celldesigner:briefView>
<celldesigner:innerPosition x="0.0" y="0.0"/>
<celldesigner:boxSize width="80.0" height="60.0"/>
<celldesigner:singleLine width="1.0"/>
<celldesigner:paint color="3fff0000" scheme="Color"/>
</celldesigner:briefView>
<celldesigner:info state="empty" angle="-1.5707963267948966"/>
</celldesigner:speciesAlias>
<celldesigner:speciesAlias id="sa210" species="s438">
<celldesigner:activity>inactive</celldesigner:activity>
<celldesigner:bounds x="2518.5252525252527" y="4254.0" w="100.0" h="100.0"/>
<celldesigner:font size="30"/>
<celldesigner:view state="usual"/>
<celldesigner:usualView>
<celldesigner:innerPosition x="0.0" y="0.0"/>
<celldesigner:boxSize width="100.0" height="100.0"/>
<celldesigner:singleLine width="2.0"/>
<celldesigner:paint color="ffccffcc" scheme="Gradation"/>
</celldesigner:usualView>
<celldesigner:briefView>
<celldesigner:innerPosition x="0.0" y="0.0"/>
<celldesigner:boxSize width="80.0" height="60.0"/>
<celldesigner:singleLine width="1.0"/>
<celldesigner:paint color="3fff0000" scheme="Color"/>
</celldesigner:briefView>
<celldesigner:info state="empty" angle="-1.5707963267948966"/>
</celldesigner:speciesAlias>
<celldesigner:speciesAlias id="sa211" species="s439">
<celldesigner:activity>inactive</celldesigner:activity>
<celldesigner:bounds x="2149.136363636364" y="3284.0" w="100.0" h="100.0"/>
<celldesigner:font size="30"/>
<celldesigner:view state="usual"/>
<celldesigner:usualView>
<celldesigner:innerPosition x="0.0" y="0.0"/>
<celldesigner:boxSize width="100.0" height="100.0"/>
<celldesigner:singleLine width="2.0"/>
<celldesigner:paint color="ffccffcc" scheme="Gradation"/>
</celldesigner:usualView>
<celldesigner:briefView>
<celldesigner:innerPosition x="0.0" y="0.0"/>
<celldesigner:boxSize width="80.0" height="60.0"/>
<celldesigner:singleLine width="1.0"/>
<celldesigner:paint color="3fff0000" scheme="Color"/>
</celldesigner:briefView>
<celldesigner:info state="empty" angle="-1.5707963267948966"/>
</celldesigner:speciesAlias>
<celldesigner:speciesAlias id="sa212" species="s440">
<celldesigner:activity>inactive</celldesigner:activity>
<celldesigner:bounds x="3745.636363636364" y="3836.499999999999" w="100.0" h="100.0"/>
<celldesigner:font size="30"/>
<celldesigner:view state="usual"/>
<celldesigner:usualView>
<celldesigner:innerPosition x="0.0" y="0.0"/>
<celldesigner:boxSize width="100.0" height="100.0"/>
<celldesigner:singleLine width="2.0"/>
<celldesigner:paint color="ffccffcc" scheme="Gradation"/>
</celldesigner:usualView>
<celldesigner:briefView>
<celldesigner:innerPosition x="0.0" y="0.0"/>
<celldesigner:boxSize width="80.0" height="60.0"/>
<celldesigner:singleLine width="1.0"/>
<celldesigner:paint color="3fff0000" scheme="Color"/>
</celldesigner:briefView>
<celldesigner:info state="empty" angle="-1.5707963267948966"/>
</celldesigner:speciesAlias>
<celldesigner:speciesAlias id="sa213" species="s440">
<celldesigner:activity>inactive</celldesigner:activity>
<celldesigner:bounds x="3767.636363636364" y="4175.666666666666" w="100.0" h="100.0"/>
<celldesigner:font size="30"/>
<celldesigner:view state="usual"/>
<celldesigner:usualView>
<celldesigner:innerPosition x="0.0" y="0.0"/>
<celldesigner:boxSize width="100.0" height="100.0"/>
<celldesigner:singleLine width="2.0"/>
<celldesigner:paint color="ffccffcc" scheme="Gradation"/>
</celldesigner:usualView>
<celldesigner:briefView>
<celldesigner:innerPosition x="0.0" y="0.0"/>
<celldesigner:boxSize width="80.0" height="60.0"/>
<celldesigner:singleLine width="1.0"/>
<celldesigner:paint color="3fff0000" scheme="Color"/>
</celldesigner:briefView>
<celldesigner:info state="empty" angle="-1.5707963267948966"/>
</celldesigner:speciesAlias>
<celldesigner:speciesAlias id="sa214" species="s440">
<celldesigner:activity>inactive</celldesigner:activity>
<celldesigner:bounds x="3749.636363636364" y="4455.833333333333" w="100.0" h="100.0"/>
<celldesigner:font size="30"/>
<celldesigner:view state="usual"/>
<celldesigner:usualView>
<celldesigner:innerPosition x="0.0" y="0.0"/>
<celldesigner:boxSize width="100.0" height="100.0"/>
<celldesigner:singleLine width="2.0"/>
<celldesigner:paint color="ffccffcc" scheme="Gradation"/>
</celldesigner:usualView>
<celldesigner:briefView>
<celldesigner:innerPosition x="0.0" y="0.0"/>
<celldesigner:boxSize width="80.0" height="60.0"/>
<celldesigner:singleLine width="1.0"/>
<celldesigner:paint color="3fff0000" scheme="Color"/>
</celldesigner:briefView>
<celldesigner:info state="empty" angle="-1.5707963267948966"/>
</celldesigner:speciesAlias>
<celldesigner:speciesAlias id="sa215" species="s441">
<celldesigner:activity>inactive</celldesigner:activity>
<celldesigner:bounds x="3170.080808080809" y="3706.0" w="100.0" h="100.0"/>
<celldesigner:font size="30"/>
<celldesigner:view state="usual"/>
<celldesigner:usualView>
<celldesigner:innerPosition x="0.0" y="0.0"/>
<celldesigner:boxSize width="100.0" height="100.0"/>
<celldesigner:singleLine width="2.0"/>
<celldesigner:paint color="ffccffcc" scheme="Gradation"/>
</celldesigner:usualView>
<celldesigner:briefView>
<celldesigner:innerPosition x="0.0" y="0.0"/>
<celldesigner:boxSize width="80.0" height="60.0"/>
<celldesigner:singleLine width="1.0"/>
<celldesigner:paint color="3fff0000" scheme="Color"/>
</celldesigner:briefView>
<celldesigner:info state="empty" angle="-1.5707963267948966"/>
</celldesigner:speciesAlias>
<celldesigner:speciesAlias id="sa216" species="s446">
<celldesigner:activity>inactive</celldesigner:activity>
<celldesigner:bounds x="1013.0" y="3095.6111111111113" w="150.0" h="80.0"/>
<celldesigner:font size="30"/>
<celldesigner:view state="usual"/>
<celldesigner:usualView>
<celldesigner:innerPosition x="0.0" y="0.0"/>
<celldesigner:boxSize width="150.0" height="80.0"/>
<celldesigner:singleLine width="2.0"/>
<celldesigner:paint color="ffffffcc" scheme="Gradation"/>
</celldesigner:usualView>
<celldesigner:briefView>
<celldesigner:innerPosition x="0.0" y="0.0"/>
<celldesigner:boxSize width="80.0" height="60.0"/>
<celldesigner:singleLine width="1.0"/>
<celldesigner:paint color="3fff0000" scheme="Color"/>
</celldesigner:briefView>
<celldesigner:info state="empty" angle="-1.5707963267948966"/>
</celldesigner:speciesAlias>
<celldesigner:speciesAlias id="sa217" species="s448">
<celldesigner:activity>inactive</celldesigner:activity>
<celldesigner:bounds x="3571.969696969696" y="3783.4444444444453" w="150.0" h="80.0"/>
<celldesigner:font size="30"/>
<celldesigner:view state="usual"/>
<celldesigner:usualView>
<celldesigner:innerPosition x="0.0" y="0.0"/>
<celldesigner:boxSize width="150.0" height="80.0"/>
<celldesigner:singleLine width="2.0"/>
<celldesigner:paint color="ffffffcc" scheme="Gradation"/>
</celldesigner:usualView>
<celldesigner:briefView>
<celldesigner:innerPosition x="0.0" y="0.0"/>
<celldesigner:boxSize width="80.0" height="60.0"/>
<celldesigner:singleLine width="1.0"/>
<celldesigner:paint color="3fff0000" scheme="Color"/>
</celldesigner:briefView>
<celldesigner:info state="empty" angle="-1.5707963267948966"/>
</celldesigner:speciesAlias>
<celldesigner:speciesAlias id="sa218" species="s424">
<celldesigner:activity>inactive</celldesigner:activity>
<celldesigner:bounds x="293.969696969697" y="3501.272727272728" w="150.0" h="80.0"/>
<celldesigner:font size="30"/>
<celldesigner:view state="usual"/>
<celldesigner:usualView>
<celldesigner:innerPosition x="0.0" y="0.0"/>
<celldesigner:boxSize width="150.0" height="80.0"/>
<celldesigner:singleLine width="2.0"/>
<celldesigner:paint color="ffffffcc" scheme="Gradation"/>
</celldesigner:usualView>
<celldesigner:briefView>
<celldesigner:innerPosition x="0.0" y="0.0"/>
<celldesigner:boxSize width="80.0" height="60.0"/>
<celldesigner:singleLine width="1.0"/>
<celldesigner:paint color="3fff0000" scheme="Color"/>
</celldesigner:briefView>
<celldesigner:info state="empty" angle="-1.5707963267948966"/>
</celldesigner:speciesAlias>
<celldesigner:speciesAlias id="sa219" species="s411">
<celldesigner:activity>inactive</celldesigner:activity>
<celldesigner:bounds x="802.318181818182" y="574.8232323232323" w="150.0" h="80.0"/>
<celldesigner:font size="30"/>
<celldesigner:view state="usual"/>
<celldesigner:usualView>
<celldesigner:innerPosition x="0.0" y="0.0"/>
<celldesigner:boxSize width="150.0" height="80.0"/>
<celldesigner:singleLine width="2.0"/>
<celldesigner:paint color="ffffffcc" scheme="Gradation"/>
</celldesigner:usualView>
<celldesigner:briefView>
<celldesigner:innerPosition x="0.0" y="0.0"/>
<celldesigner:boxSize width="80.0" height="60.0"/>
<celldesigner:singleLine width="1.0"/>
<celldesigner:paint color="3fff0000" scheme="Color"/>
</celldesigner:briefView>
<celldesigner:info state="empty" angle="-1.5707963267948966"/>
</celldesigner:speciesAlias>
<celldesigner:speciesAlias id="sa222" species="s270">
<celldesigner:activity>inactive</celldesigner:activity>
<celldesigner:bounds x="696.3030303030309" y="473.5" w="100.0" h="100.0"/>
<celldesigner:font size="30"/>
<celldesigner:view state="usual"/>
<celldesigner:usualView>
<celldesigner:innerPosition x="0.0" y="0.0"/>
<celldesigner:boxSize width="100.0" height="100.0"/>
<celldesigner:singleLine width="1.0"/>
<celldesigner:paint color="ff9900ff" scheme="Gradation"/>
</celldesigner:usualView>
<celldesigner:briefView>
<celldesigner:innerPosition x="0.0" y="0.0"/>
<celldesigner:boxSize width="80.0" height="60.0"/>
<celldesigner:singleLine width="1.0"/>
<celldesigner:paint color="3fff0000" scheme="Color"/>
</celldesigner:briefView>
<celldesigner:info state="empty" angle="-1.5707963267948966"/>
</celldesigner:speciesAlias>
<celldesigner:speciesAlias id="sa223" species="s460">
<celldesigner:activity>inactive</celldesigner:activity>
<celldesigner:bounds x="1838.636363636364" y="3758.0" w="100.0" h="100.0"/>
<celldesigner:font size="30"/>
<celldesigner:view state="usual"/>
<celldesigner:usualView>
<celldesigner:innerPosition x="0.0" y="0.0"/>
<celldesigner:boxSize width="100.0" height="100.0"/>
<celldesigner:singleLine width="1.0"/>
<celldesigner:paint color="ffff0033" scheme="Gradation"/>
</celldesigner:usualView>
<celldesigner:briefView>
<celldesigner:innerPosition x="0.0" y="0.0"/>
<celldesigner:boxSize width="80.0" height="60.0"/>
<celldesigner:singleLine width="1.0"/>
<celldesigner:paint color="3fff0000" scheme="Color"/>
</celldesigner:briefView>
<celldesigner:info state="empty" angle="-1.5707963267948966"/>
</celldesigner:speciesAlias>
<celldesigner:speciesAlias id="sa224" species="s566">
<celldesigner:activity>inactive</celldesigner:activity>
<celldesigner:bounds x="414.969696969697" y="4349.333333333334" w="100.0" h="100.0"/>
<celldesigner:font size="30"/>
<celldesigner:view state="usual"/>
<celldesigner:usualView>
<celldesigner:innerPosition x="0.0" y="0.0"/>
<celldesigner:boxSize width="100.0" height="100.0"/>
<celldesigner:singleLine width="1.0"/>
<celldesigner:paint color="ffff0033" scheme="Gradation"/>
</celldesigner:usualView>
<celldesigner:briefView>
<celldesigner:innerPosition x="0.0" y="0.0"/>
<celldesigner:boxSize width="80.0" height="60.0"/>
<celldesigner:singleLine width="1.0"/>
<celldesigner:paint color="3fff0000" scheme="Color"/>
</celldesigner:briefView>
<celldesigner:info state="empty" angle="-1.5707963267948966"/>
</celldesigner:speciesAlias>
<celldesigner:speciesAlias id="sa225" species="s462">
<celldesigner:activity>inactive</celldesigner:activity>
<celldesigner:bounds x="1632.469696969696" y="4180.5" w="100.0" h="100.0"/>
<celldesigner:font size="30"/>
<celldesigner:view state="usual"/>
<celldesigner:usualView>
<celldesigner:innerPosition x="0.0" y="0.0"/>
<celldesigner:boxSize width="100.0" height="100.0"/>
<celldesigner:singleLine width="1.0"/>
<celldesigner:paint color="ffff0033" scheme="Gradation"/>
</celldesigner:usualView>
<celldesigner:briefView>
<celldesigner:innerPosition x="0.0" y="0.0"/>
<celldesigner:boxSize width="80.0" height="60.0"/>
<celldesigner:singleLine width="1.0"/>
<celldesigner:paint color="3fff0000" scheme="Color"/>
</celldesigner:briefView>
<celldesigner:info state="empty" angle="-1.5707963267948966"/>
</celldesigner:speciesAlias>
<celldesigner:speciesAlias id="sa226" species="s463">
<celldesigner:activity>inactive</celldesigner:activity>
<celldesigner:bounds x="2059.636363636364" y="4395.0" w="100.0" h="100.0"/>
<celldesigner:font size="30"/>
<celldesigner:view state="usual"/>
<celldesigner:usualView>
<celldesigner:innerPosition x="0.0" y="0.0"/>
<celldesigner:boxSize width="100.0" height="100.0"/>
<celldesigner:singleLine width="1.0"/>
<celldesigner:paint color="ffff0033" scheme="Gradation"/>
</celldesigner:usualView>
<celldesigner:briefView>
<celldesigner:innerPosition x="0.0" y="0.0"/>
<celldesigner:boxSize width="80.0" height="60.0"/>
<celldesigner:singleLine width="1.0"/>
<celldesigner:paint color="3fff0000" scheme="Color"/>
</celldesigner:briefView>
<celldesigner:info state="empty" angle="-1.5707963267948966"/>
</celldesigner:speciesAlias>
<celldesigner:speciesAlias id="sa227" species="s464">
<celldesigner:activity>inactive</celldesigner:activity>
<celldesigner:bounds x="2721.969696969696" y="4703.0" w="100.0" h="100.0"/>
<celldesigner:font size="30"/>
<celldesigner:view state="usual"/>
<celldesigner:usualView>
<celldesigner:innerPosition x="0.0" y="0.0"/>
<celldesigner:boxSize width="100.0" height="100.0"/>
<celldesigner:singleLine width="1.0"/>
<celldesigner:paint color="ffff0033" scheme="Gradation"/>
</celldesigner:usualView>
<celldesigner:briefView>
<celldesigner:innerPosition x="0.0" y="0.0"/>
<celldesigner:boxSize width="80.0" height="60.0"/>
<celldesigner:singleLine width="1.0"/>
<celldesigner:paint color="3fff0000" scheme="Color"/>
</celldesigner:briefView>
<celldesigner:info state="empty" angle="-1.5707963267948966"/>
</celldesigner:speciesAlias>
<celldesigner:speciesAlias id="sa228" species="s465">
<celldesigner:activity>inactive</celldesigner:activity>
<celldesigner:bounds x="1826.636363636364" y="4292.0" w="100.0" h="100.0"/>
<celldesigner:font size="30"/>
<celldesigner:view state="usual"/>
<celldesigner:usualView>
<celldesigner:innerPosition x="0.0" y="0.0"/>
<celldesigner:boxSize width="100.0" height="100.0"/>
<celldesigner:singleLine width="1.0"/>
<celldesigner:paint color="ffff0033" scheme="Gradation"/>
</celldesigner:usualView>
<celldesigner:briefView>
<celldesigner:innerPosition x="0.0" y="0.0"/>
<celldesigner:boxSize width="80.0" height="60.0"/>
<celldesigner:singleLine width="1.0"/>
<celldesigner:paint color="3fff0000" scheme="Color"/>
</celldesigner:briefView>
<celldesigner:info state="empty" angle="-1.5707963267948966"/>
</celldesigner:speciesAlias>
<celldesigner:speciesAlias id="sa229" species="s466">
<celldesigner:activity>inactive</celldesigner:activity>
<celldesigner:bounds x="3294.636363636364" y="2037.5" w="50.0" h="50.0"/>
<celldesigner:font size="30"/>
<celldesigner:view state="usual"/>
<celldesigner:usualView>
<celldesigner:innerPosition x="0.0" y="0.0"/>
<celldesigner:boxSize width="50.0" height="50.0"/>
<celldesigner:singleLine width="1.0"/>
<celldesigner:paint color="ffcccccc" scheme="Gradation"/>
</celldesigner:usualView>
<celldesigner:briefView>
<celldesigner:innerPosition x="0.0" y="0.0"/>
<celldesigner:boxSize width="80.0" height="60.0"/>
<celldesigner:singleLine width="1.0"/>
<celldesigner:paint color="3fff0000" scheme="Color"/>
</celldesigner:briefView>
<celldesigner:info state="empty" angle="-1.5707963267948966"/>
</celldesigner:speciesAlias>
<celldesigner:speciesAlias id="sa230" species="s467">
<celldesigner:activity>inactive</celldesigner:activity>
<celldesigner:bounds x="3686.636363636365" y="2370.636363636364" w="100.0" h="100.0"/>
<celldesigner:font size="30"/>
<celldesigner:view state="usual"/>
<celldesigner:usualView>
<celldesigner:innerPosition x="0.0" y="0.0"/>
<celldesigner:boxSize width="100.0" height="100.0"/>
<celldesigner:singleLine width="1.0"/>
<celldesigner:paint color="ffff0033" scheme="Gradation"/>
</celldesigner:usualView>
<celldesigner:briefView>
<celldesigner:innerPosition x="0.0" y="0.0"/>
<celldesigner:boxSize width="80.0" height="60.0"/>
<celldesigner:singleLine width="1.0"/>
<celldesigner:paint color="3fff0000" scheme="Color"/>
</celldesigner:briefView>
<celldesigner:info state="empty" angle="-1.5707963267948966"/>
</celldesigner:speciesAlias>
<celldesigner:speciesAlias id="sa231" species="s466">
<celldesigner:activity>inactive</celldesigner:activity>
<celldesigner:bounds x="3249.969696969696" y="3345.181818181818" w="50.0" h="50.0"/>
<celldesigner:font size="30"/>
<celldesigner:view state="usual"/>
<celldesigner:usualView>
<celldesigner:innerPosition x="0.0" y="0.0"/>
<celldesigner:boxSize width="50.0" height="50.0"/>
<celldesigner:singleLine width="1.0"/>
<celldesigner:paint color="ffcccccc" scheme="Gradation"/>
</celldesigner:usualView>
<celldesigner:briefView>
<celldesigner:innerPosition x="0.0" y="0.0"/>
<celldesigner:boxSize width="80.0" height="60.0"/>
<celldesigner:singleLine width="1.0"/>
<celldesigner:paint color="3fff0000" scheme="Color"/>
</celldesigner:briefView>
<celldesigner:info state="empty" angle="-1.5707963267948966"/>
</celldesigner:speciesAlias>
<celldesigner:speciesAlias id="sa232" species="s469">
<celldesigner:activity>inactive</celldesigner:activity>
<celldesigner:bounds x="3309.136363636364" y="4547.0" w="100.0" h="100.0"/>
<celldesigner:font size="30"/>
<celldesigner:view state="usual"/>
<celldesigner:usualView>
<celldesigner:innerPosition x="0.0" y="0.0"/>
<celldesigner:boxSize width="100.0" height="100.0"/>
<celldesigner:singleLine width="1.0"/>
<celldesigner:paint color="ffff0033" scheme="Gradation"/>
</celldesigner:usualView>
<celldesigner:briefView>
<celldesigner:innerPosition x="0.0" y="0.0"/>
<celldesigner:boxSize width="80.0" height="60.0"/>
<celldesigner:singleLine width="1.0"/>
<celldesigner:paint color="3fff0000" scheme="Color"/>
</celldesigner:briefView>
<celldesigner:info state="empty" angle="-1.5707963267948966"/>
</celldesigner:speciesAlias>
<celldesigner:speciesAlias id="sa233" species="s470">
<celldesigner:activity>inactive</celldesigner:activity>
<celldesigner:bounds x="2793.151515151516" y="3432.81818181818" w="100.0" h="100.0"/>
<celldesigner:font size="30"/>
<celldesigner:view state="usual"/>
<celldesigner:usualView>
<celldesigner:innerPosition x="0.0" y="0.0"/>
<celldesigner:boxSize width="100.0" height="100.0"/>
<celldesigner:singleLine width="1.0"/>
<celldesigner:paint color="ffff0033" scheme="Gradation"/>
</celldesigner:usualView>
<celldesigner:briefView>
<celldesigner:innerPosition x="0.0" y="0.0"/>
<celldesigner:boxSize width="80.0" height="60.0"/>
<celldesigner:singleLine width="1.0"/>
<celldesigner:paint color="3fff0000" scheme="Color"/>
</celldesigner:briefView>
<celldesigner:info state="empty" angle="-1.5707963267948966"/>
</celldesigner:speciesAlias>
<celldesigner:speciesAlias id="sa234" species="s473">
<celldesigner:activity>inactive</celldesigner:activity>
<celldesigner:bounds x="2063.636363636364" y="1821.7851851851847" w="100.0" h="100.0"/>
<celldesigner:font size="30"/>
<celldesigner:view state="usual"/>
<celldesigner:usualView>
<celldesigner:innerPosition x="0.0" y="0.0"/>
<celldesigner:boxSize width="100.0" height="100.0"/>
<celldesigner:singleLine width="1.0"/>
<celldesigner:paint color="ffff0033" scheme="Gradation"/>
</celldesigner:usualView>
<celldesigner:briefView>
<celldesigner:innerPosition x="0.0" y="0.0"/>
<celldesigner:boxSize width="80.0" height="60.0"/>
<celldesigner:singleLine width="1.0"/>
<celldesigner:paint color="3fff0000" scheme="Color"/>
</celldesigner:briefView>
<celldesigner:info state="empty" angle="-1.5707963267948966"/>
</celldesigner:speciesAlias>
<celldesigner:speciesAlias id="sa235" species="s478">
<celldesigner:activity>inactive</celldesigner:activity>
<celldesigner:bounds x="2063.636363636364" y="1337.0" w="100.0" h="100.0"/>
<celldesigner:font size="30"/>
<celldesigner:view state="usual"/>
<celldesigner:usualView>
<celldesigner:innerPosition x="0.0" y="0.0"/>
<celldesigner:boxSize width="100.0" height="100.0"/>
<celldesigner:singleLine width="1.0"/>
<celldesigner:paint color="ffff0033" scheme="Gradation"/>
</celldesigner:usualView>
<celldesigner:briefView>
<celldesigner:innerPosition x="0.0" y="0.0"/>
<celldesigner:boxSize width="80.0" height="60.0"/>
<celldesigner:singleLine width="1.0"/>
<celldesigner:paint color="3fff0000" scheme="Color"/>
</celldesigner:briefView>
<celldesigner:info state="empty" angle="-1.5707963267948966"/>
</celldesigner:speciesAlias>
<celldesigner:speciesAlias id="sa236" species="s479">
<celldesigner:activity>inactive</celldesigner:activity>
<celldesigner:bounds x="2063.636363636364" y="1579.3925925925923" w="100.0" h="100.0"/>
<celldesigner:font size="30"/>
<celldesigner:view state="usual"/>
<celldesigner:usualView>
<celldesigner:innerPosition x="0.0" y="0.0"/>
<celldesigner:boxSize width="100.0" height="100.0"/>
<celldesigner:singleLine width="1.0"/>
<celldesigner:paint color="ffff0033" scheme="Gradation"/>
</celldesigner:usualView>
<celldesigner:briefView>
<celldesigner:innerPosition x="0.0" y="0.0"/>
<celldesigner:boxSize width="80.0" height="60.0"/>
<celldesigner:singleLine width="1.0"/>
<celldesigner:paint color="3fff0000" scheme="Color"/>
</celldesigner:briefView>
<celldesigner:info state="empty" angle="-1.5707963267948966"/>
</celldesigner:speciesAlias>
<celldesigner:speciesAlias id="sa237" species="s480">
<celldesigner:activity>inactive</celldesigner:activity>
<celldesigner:bounds x="2063.636363636364" y="1942.9814814814818" w="100.0" h="100.0"/>
<celldesigner:font size="30"/>
<celldesigner:view state="usual"/>
<celldesigner:usualView>
<celldesigner:innerPosition x="0.0" y="0.0"/>
<celldesigner:boxSize width="100.0" height="100.0"/>
<celldesigner:singleLine width="1.0"/>
<celldesigner:paint color="ffff0033" scheme="Gradation"/>
</celldesigner:usualView>
<celldesigner:briefView>
<celldesigner:innerPosition x="0.0" y="0.0"/>
<celldesigner:boxSize width="80.0" height="60.0"/>
<celldesigner:singleLine width="1.0"/>
<celldesigner:paint color="3fff0000" scheme="Color"/>
</celldesigner:briefView>
<celldesigner:info state="empty" angle="-1.5707963267948966"/>
</celldesigner:speciesAlias>
<celldesigner:speciesAlias id="sa238" species="s481">
<celldesigner:activity>inactive</celldesigner:activity>
<celldesigner:bounds x="2064.636363636364" y="2092.7777777777774" w="100.0" h="100.0"/>
<celldesigner:font size="30"/>
<celldesigner:view state="usual"/>
<celldesigner:usualView>
<celldesigner:innerPosition x="0.0" y="0.0"/>
<celldesigner:boxSize width="100.0" height="100.0"/>
<celldesigner:singleLine width="1.0"/>
<celldesigner:paint color="ffff0033" scheme="Gradation"/>
</celldesigner:usualView>
<celldesigner:briefView>
<celldesigner:innerPosition x="0.0" y="0.0"/>
<celldesigner:boxSize width="80.0" height="60.0"/>
<celldesigner:singleLine width="1.0"/>
<celldesigner:paint color="3fff0000" scheme="Color"/>
</celldesigner:briefView>
<celldesigner:info state="empty" angle="-1.5707963267948966"/>
</celldesigner:speciesAlias>
<celldesigner:speciesAlias id="sa239" species="s482">
<celldesigner:activity>inactive</celldesigner:activity>
<celldesigner:bounds x="4832.666666666668" y="585.8499668748814" w="100.0" h="100.0"/>
<celldesigner:font size="30"/>
<celldesigner:view state="usual"/>
<celldesigner:usualView>
<celldesigner:innerPosition x="0.0" y="0.0"/>
<celldesigner:boxSize width="100.0" height="100.0"/>
<celldesigner:singleLine width="1.0"/>
<celldesigner:paint color="ff00ff33" scheme="Gradation"/>
</celldesigner:usualView>
<celldesigner:briefView>
<celldesigner:innerPosition x="0.0" y="0.0"/>
<celldesigner:boxSize width="80.0" height="60.0"/>
<celldesigner:singleLine width="1.0"/>
<celldesigner:paint color="3fff0000" scheme="Color"/>
</celldesigner:briefView>
<celldesigner:info state="empty" angle="-1.5707963267948966"/>
</celldesigner:speciesAlias>
<celldesigner:speciesAlias id="sa240" species="s483">
<celldesigner:activity>inactive</celldesigner:activity>
<celldesigner:bounds x="4832.666666666668" y="233.05830020821486" w="100.0" h="100.0"/>
<celldesigner:font size="30"/>
<celldesigner:view state="usual"/>
<celldesigner:usualView>
<celldesigner:innerPosition x="0.0" y="0.0"/>
<celldesigner:boxSize width="100.0" height="100.0"/>
<celldesigner:singleLine width="1.0"/>
<celldesigner:paint color="ff00ff33" scheme="Gradation"/>
</celldesigner:usualView>
<celldesigner:briefView>
<celldesigner:innerPosition x="0.0" y="0.0"/>
<celldesigner:boxSize width="80.0" height="60.0"/>
<celldesigner:singleLine width="1.0"/>
<celldesigner:paint color="3fff0000" scheme="Color"/>
</celldesigner:briefView>
<celldesigner:info state="empty" angle="-1.5707963267948966"/>
</celldesigner:speciesAlias>
<celldesigner:speciesAlias id="sa241" species="s484">
<celldesigner:activity>inactive</celldesigner:activity>
<celldesigner:bounds x="4719.525252525253" y="2303.2222222222226" w="100.0" h="100.0"/>
<celldesigner:font size="30"/>
<celldesigner:view state="usual"/>
<celldesigner:usualView>
<celldesigner:innerPosition x="0.0" y="0.0"/>
<celldesigner:boxSize width="100.0" height="100.0"/>
<celldesigner:singleLine width="1.0"/>
<celldesigner:paint color="ff00ff33" scheme="Gradation"/>
</celldesigner:usualView>
<celldesigner:briefView>
<celldesigner:innerPosition x="0.0" y="0.0"/>
<celldesigner:boxSize width="80.0" height="60.0"/>
<celldesigner:singleLine width="1.0"/>
<celldesigner:paint color="3fff0000" scheme="Color"/>
</celldesigner:briefView>
<celldesigner:info state="empty" angle="-1.5707963267948966"/>
</celldesigner:speciesAlias>
<celldesigner:speciesAlias id="sa243" species="s488">
<celldesigner:activity>inactive</celldesigner:activity>
<celldesigner:bounds x="5502.142857142857" y="4746.265306122447" w="100.0" h="100.0"/>
<celldesigner:font size="30"/>
<celldesigner:view state="usual"/>
<celldesigner:usualView>
<celldesigner:innerPosition x="0.0" y="0.0"/>
<celldesigner:boxSize width="100.0" height="100.0"/>
<celldesigner:singleLine width="1.0"/>
<celldesigner:paint color="ff33ffff" scheme="Gradation"/>
</celldesigner:usualView>
<celldesigner:briefView>
<celldesigner:innerPosition x="0.0" y="0.0"/>
<celldesigner:boxSize width="80.0" height="60.0"/>
<celldesigner:singleLine width="1.0"/>
<celldesigner:paint color="3fff0000" scheme="Color"/>
</celldesigner:briefView>
<celldesigner:info state="empty" angle="-1.5707963267948966"/>
</celldesigner:speciesAlias>
<celldesigner:speciesAlias id="sa245" species="s490">
<celldesigner:activity>inactive</celldesigner:activity>
<celldesigner:bounds x="5288.076923076924" y="4065.0" w="150.0" h="80.0"/>
<celldesigner:font size="30"/>
<celldesigner:view state="usual"/>
<celldesigner:usualView>
<celldesigner:innerPosition x="0.0" y="0.0"/>
<celldesigner:boxSize width="150.0" height="80.0"/>
<celldesigner:singleLine width="2.0"/>
<celldesigner:paint color="ffffffcc" scheme="Gradation"/>
</celldesigner:usualView>
<celldesigner:briefView>
<celldesigner:innerPosition x="0.0" y="0.0"/>
<celldesigner:boxSize width="80.0" height="60.0"/>
<celldesigner:singleLine width="1.0"/>
<celldesigner:paint color="3fff0000" scheme="Color"/>
</celldesigner:briefView>
<celldesigner:info state="empty" angle="-1.5707963267948966"/>
</celldesigner:speciesAlias>
<celldesigner:speciesAlias id="sa246" species="s539">
<celldesigner:activity>inactive</celldesigner:activity>
<celldesigner:bounds x="1142.863636363636" y="1004.7777777777774" w="150.0" h="80.0"/>
<celldesigner:font size="30"/>
<celldesigner:view state="usual"/>
<celldesigner:usualView>
<celldesigner:innerPosition x="0.0" y="0.0"/>
<celldesigner:boxSize width="150.0" height="80.0"/>
<celldesigner:singleLine width="2.0"/>
<celldesigner:paint color="ffffffcc" scheme="Gradation"/>
</celldesigner:usualView>
<celldesigner:briefView>
<celldesigner:innerPosition x="0.0" y="0.0"/>
<celldesigner:boxSize width="80.0" height="60.0"/>
<celldesigner:singleLine width="1.0"/>
<celldesigner:paint color="3fff0000" scheme="Color"/>
</celldesigner:briefView>
<celldesigner:info state="empty" angle="-1.5707963267948966"/>
</celldesigner:speciesAlias>
<celldesigner:speciesAlias id="sa247" species="s494">
<celldesigner:activity>inactive</celldesigner:activity>
<celldesigner:bounds x="1142.863636363636" y="674.8888888888887" w="150.0" h="80.0"/>
<celldesigner:font size="30"/>
<celldesigner:view state="usual"/>
<celldesigner:usualView>
<celldesigner:innerPosition x="0.0" y="0.0"/>
<celldesigner:boxSize width="150.0" height="80.0"/>
<celldesigner:singleLine width="2.0"/>
<celldesigner:paint color="ffffffcc" scheme="Gradation"/>
</celldesigner:usualView>
<celldesigner:briefView>
<celldesigner:innerPosition x="0.0" y="0.0"/>
<celldesigner:boxSize width="80.0" height="60.0"/>
<celldesigner:singleLine width="1.0"/>
<celldesigner:paint color="3fff0000" scheme="Color"/>
</celldesigner:briefView>
<celldesigner:info state="empty" angle="-1.5707963267948966"/>
</celldesigner:speciesAlias>
<celldesigner:speciesAlias id="sa248" species="s495">
<celldesigner:activity>inactive</celldesigner:activity>
<celldesigner:bounds x="4391.5" y="1899.1111111111113" w="150.0" h="80.0"/>
<celldesigner:font size="30"/>
<celldesigner:view state="usual"/>
<celldesigner:usualView>
<celldesigner:innerPosition x="0.0" y="0.0"/>
<celldesigner:boxSize width="150.0" height="80.0"/>
<celldesigner:singleLine width="2.0"/>
<celldesigner:paint color="ffffffcc" scheme="Gradation"/>
</celldesigner:usualView>
<celldesigner:briefView>
<celldesigner:innerPosition x="0.0" y="0.0"/>
<celldesigner:boxSize width="80.0" height="60.0"/>
<celldesigner:singleLine width="1.0"/>
<celldesigner:paint color="3fff0000" scheme="Color"/>
</celldesigner:briefView>
<celldesigner:info state="empty" angle="-1.5707963267948966"/>
</celldesigner:speciesAlias>
<celldesigner:speciesAlias id="sa249" species="s428">
<celldesigner:activity>inactive</celldesigner:activity>
<celldesigner:bounds x="3170.080808080809" y="3924.9444444444443" w="100.0" h="100.0"/>
<celldesigner:font size="30"/>
<celldesigner:view state="usual"/>
<celldesigner:usualView>
<celldesigner:innerPosition x="0.0" y="0.0"/>
<celldesigner:boxSize width="100.0" height="100.0"/>
<celldesigner:singleLine width="2.0"/>
<celldesigner:paint color="ffccffcc" scheme="Gradation"/>
</celldesigner:usualView>
<celldesigner:briefView>
<celldesigner:innerPosition x="0.0" y="0.0"/>
<celldesigner:boxSize width="80.0" height="60.0"/>
<celldesigner:singleLine width="1.0"/>
<celldesigner:paint color="3fff0000" scheme="Color"/>
</celldesigner:briefView>
<celldesigner:info state="empty" angle="-1.5707963267948966"/>
</celldesigner:speciesAlias>
<celldesigner:speciesAlias id="sa252" species="s509">
<celldesigner:activity>inactive</celldesigner:activity>
<celldesigner:bounds x="2518.5252525252527" y="3954.2222222222226" w="100.0" h="100.0"/>
<celldesigner:font size="30"/>
<celldesigner:view state="usual"/>
<celldesigner:usualView>
<celldesigner:innerPosition x="0.0" y="0.0"/>
<celldesigner:boxSize width="100.0" height="100.0"/>
<celldesigner:singleLine width="2.0"/>
<celldesigner:paint color="ffccffcc" scheme="Gradation"/>
</celldesigner:usualView>
<celldesigner:briefView>
<celldesigner:innerPosition x="0.0" y="0.0"/>
<celldesigner:boxSize width="80.0" height="60.0"/>
<celldesigner:singleLine width="1.0"/>
<celldesigner:paint color="3fff0000" scheme="Color"/>
</celldesigner:briefView>
<celldesigner:info state="empty" angle="-1.5707963267948966"/>
</celldesigner:speciesAlias>
<celldesigner:speciesAlias id="sa253" species="s509">
<celldesigner:activity>inactive</celldesigner:activity>
<celldesigner:bounds x="1748.5252525252527" y="3280.2222222222226" w="100.0" h="100.0"/>
<celldesigner:font size="30"/>
<celldesigner:view state="usual"/>
<celldesigner:usualView>
<celldesigner:innerPosition x="0.0" y="0.0"/>
<celldesigner:boxSize width="100.0" height="100.0"/>
<celldesigner:singleLine width="2.0"/>
<celldesigner:paint color="ffccffcc" scheme="Gradation"/>
</celldesigner:usualView>
<celldesigner:briefView>
<celldesigner:innerPosition x="0.0" y="0.0"/>
<celldesigner:boxSize width="80.0" height="60.0"/>
<celldesigner:singleLine width="1.0"/>
<celldesigner:paint color="3fff0000" scheme="Color"/>
</celldesigner:briefView>
<celldesigner:info state="empty" angle="-1.5707963267948966"/>
</celldesigner:speciesAlias>
<celldesigner:speciesAlias id="sa254" species="s510">
<celldesigner:activity>inactive</celldesigner:activity>
<celldesigner:bounds x="897.9696969696979" y="3303.7777777777774" w="100.0" h="100.0"/>
<celldesigner:font size="30"/>
<celldesigner:view state="usual"/>
<celldesigner:usualView>
<celldesigner:innerPosition x="0.0" y="0.0"/>
<celldesigner:boxSize width="100.0" height="100.0"/>
<celldesigner:singleLine width="2.0"/>
<celldesigner:paint color="ffccffcc" scheme="Gradation"/>
</celldesigner:usualView>
<celldesigner:briefView>
<celldesigner:innerPosition x="0.0" y="0.0"/>
<celldesigner:boxSize width="80.0" height="60.0"/>
<celldesigner:singleLine width="1.0"/>
<celldesigner:paint color="3fff0000" scheme="Color"/>
</celldesigner:briefView>
<celldesigner:info state="empty" angle="-1.5707963267948966"/>
</celldesigner:speciesAlias>
<celldesigner:speciesAlias id="sa255" species="s513">
<celldesigner:activity>inactive</celldesigner:activity>
<celldesigner:bounds x="1576.636363636364" y="4568.333333333332" w="100.0" h="100.0"/>
<celldesigner:font size="30"/>
<celldesigner:view state="usual"/>
<celldesigner:usualView>
<celldesigner:innerPosition x="0.0" y="0.0"/>
<celldesigner:boxSize width="100.0" height="100.0"/>
<celldesigner:singleLine width="2.0"/>
<celldesigner:paint color="ffccffcc" scheme="Gradation"/>
</celldesigner:usualView>
<celldesigner:briefView>
<celldesigner:innerPosition x="0.0" y="0.0"/>
<celldesigner:boxSize width="80.0" height="60.0"/>
<celldesigner:singleLine width="1.0"/>
<celldesigner:paint color="3fff0000" scheme="Color"/>
</celldesigner:briefView>
<celldesigner:info state="empty" angle="-1.5707963267948966"/>
</celldesigner:speciesAlias>
<celldesigner:speciesAlias id="sa256" species="s514">
<celldesigner:activity>inactive</celldesigner:activity>
<celldesigner:bounds x="1966.181818181818" y="4567.272727272728" w="150.0" h="80.0"/>
<celldesigner:font size="30"/>
<celldesigner:view state="usual"/>
<celldesigner:usualView>
<celldesigner:innerPosition x="0.0" y="0.0"/>
<celldesigner:boxSize width="150.0" height="80.0"/>
<celldesigner:singleLine width="2.0"/>
<celldesigner:paint color="ffccffcc" scheme="Gradation"/>
</celldesigner:usualView>
<celldesigner:briefView>
<celldesigner:innerPosition x="0.0" y="0.0"/>
<celldesigner:boxSize width="80.0" height="60.0"/>
<celldesigner:singleLine width="1.0"/>
<celldesigner:paint color="3fff0000" scheme="Color"/>
</celldesigner:briefView>
<celldesigner:info state="empty" angle="-1.5707963267948966"/>
</celldesigner:speciesAlias>
<celldesigner:speciesAlias id="sa257" species="s518">
<celldesigner:activity>inactive</celldesigner:activity>
<celldesigner:bounds x="5739.0" y="4392.181818181818" w="100.0" h="100.0"/>
<celldesigner:font size="30"/>
<celldesigner:view state="usual"/>
<celldesigner:usualView>
<celldesigner:innerPosition x="0.0" y="0.0"/>
<celldesigner:boxSize width="100.0" height="100.0"/>
<celldesigner:singleLine width="2.0"/>
<celldesigner:paint color="ffccffcc" scheme="Gradation"/>
</celldesigner:usualView>
<celldesigner:briefView>
<celldesigner:innerPosition x="0.0" y="0.0"/>
<celldesigner:boxSize width="80.0" height="60.0"/>
<celldesigner:singleLine width="1.0"/>
<celldesigner:paint color="3fff0000" scheme="Color"/>
</celldesigner:briefView>
<celldesigner:info state="empty" angle="-1.5707963267948966"/>
</celldesigner:speciesAlias>
<celldesigner:speciesAlias id="sa258" species="s519">
<celldesigner:activity>inactive</celldesigner:activity>
<celldesigner:bounds x="5745.0" y="4120.0" w="100.0" h="100.0"/>
<celldesigner:font size="30"/>
<celldesigner:view state="usual"/>
<celldesigner:usualView>
<celldesigner:innerPosition x="0.0" y="0.0"/>
<celldesigner:boxSize width="100.0" height="100.0"/>
<celldesigner:singleLine width="2.0"/>
<celldesigner:paint color="ffccffcc" scheme="Gradation"/>
</celldesigner:usualView>
<celldesigner:briefView>
<celldesigner:innerPosition x="0.0" y="0.0"/>
<celldesigner:boxSize width="80.0" height="60.0"/>
<celldesigner:singleLine width="1.0"/>
<celldesigner:paint color="3fff0000" scheme="Color"/>
</celldesigner:briefView>
<celldesigner:info state="empty" angle="-1.5707963267948966"/>
</celldesigner:speciesAlias>
<celldesigner:speciesAlias id="sa259" species="s419">
<celldesigner:activity>inactive</celldesigner:activity>
<celldesigner:bounds x="1217.4141414141413" y="3789.5555555555547" w="150.0" h="80.0"/>
<celldesigner:font size="30"/>
<celldesigner:view state="usual"/>
<celldesigner:usualView>
<celldesigner:innerPosition x="0.0" y="0.0"/>
<celldesigner:boxSize width="150.0" height="80.0"/>
<celldesigner:singleLine width="2.0"/>
<celldesigner:paint color="ffffffcc" scheme="Gradation"/>
</celldesigner:usualView>
<celldesigner:briefView>
<celldesigner:innerPosition x="0.0" y="0.0"/>
<celldesigner:boxSize width="80.0" height="60.0"/>
<celldesigner:singleLine width="1.0"/>
<celldesigner:paint color="3fff0000" scheme="Color"/>
</celldesigner:briefView>
<celldesigner:info state="empty" angle="-1.5707963267948966"/>
</celldesigner:speciesAlias>
<celldesigner:speciesAlias id="sa260" species="s513">
<celldesigner:activity>inactive</celldesigner:activity>
<celldesigner:bounds x="1261.969696969696" y="4059.2222222222226" w="100.0" h="100.0"/>
<celldesigner:font size="30"/>
<celldesigner:view state="usual"/>
<celldesigner:usualView>
<celldesigner:innerPosition x="0.0" y="0.0"/>
<celldesigner:boxSize width="100.0" height="100.0"/>
<celldesigner:singleLine width="2.0"/>
<celldesigner:paint color="ffccffcc" scheme="Gradation"/>
</celldesigner:usualView>
<celldesigner:briefView>
<celldesigner:innerPosition x="0.0" y="0.0"/>
<celldesigner:boxSize width="80.0" height="60.0"/>
<celldesigner:singleLine width="1.0"/>
<celldesigner:paint color="3fff0000" scheme="Color"/>
</celldesigner:briefView>
<celldesigner:info state="empty" angle="-1.5707963267948966"/>
</celldesigner:speciesAlias>
<celldesigner:speciesAlias id="sa261" species="s521">
<celldesigner:activity>inactive</celldesigner:activity>
<celldesigner:bounds x="977.4141414141413" y="4137.444444444445" w="150.0" h="80.0"/>
<celldesigner:font size="30"/>
<celldesigner:view state="usual"/>
<celldesigner:usualView>
<celldesigner:innerPosition x="0.0" y="0.0"/>
<celldesigner:boxSize width="150.0" height="80.0"/>
<celldesigner:singleLine width="2.0"/>
<celldesigner:paint color="ffffffcc" scheme="Gradation"/>
</celldesigner:usualView>
<celldesigner:briefView>
<celldesigner:innerPosition x="0.0" y="0.0"/>
<celldesigner:boxSize width="80.0" height="60.0"/>
<celldesigner:singleLine width="1.0"/>
<celldesigner:paint color="3fff0000" scheme="Color"/>
</celldesigner:briefView>
<celldesigner:info state="empty" angle="-1.5707963267948966"/>
</celldesigner:speciesAlias>
<celldesigner:speciesAlias id="sa262" species="s423">
<celldesigner:activity>inactive</celldesigner:activity>
<celldesigner:bounds x="975.969696969697" y="4048.4444444444453" w="150.0" h="80.0"/>
<celldesigner:font size="30"/>
<celldesigner:view state="usual"/>
<celldesigner:usualView>
<celldesigner:innerPosition x="0.0" y="0.0"/>
<celldesigner:boxSize width="150.0" height="80.0"/>
<celldesigner:singleLine width="2.0"/>
<celldesigner:paint color="ffffffcc" scheme="Gradation"/>
</celldesigner:usualView>
<celldesigner:briefView>
<celldesigner:innerPosition x="0.0" y="0.0"/>
<celldesigner:boxSize width="80.0" height="60.0"/>
<celldesigner:singleLine width="1.0"/>
<celldesigner:paint color="3fff0000" scheme="Color"/>
</celldesigner:briefView>
<celldesigner:info state="empty" angle="-1.5707963267948966"/>
</celldesigner:speciesAlias>
<celldesigner:speciesAlias id="sa263" species="s423">
<celldesigner:activity>inactive</celldesigner:activity>
<celldesigner:bounds x="290.969696969697" y="4097.263157894737" w="150.0" h="80.0"/>
<celldesigner:font size="30"/>
<celldesigner:view state="usual"/>
<celldesigner:usualView>
<celldesigner:innerPosition x="0.0" y="0.0"/>
<celldesigner:boxSize width="150.0" height="80.0"/>
<celldesigner:singleLine width="2.0"/>
<celldesigner:paint color="ffffffcc" scheme="Gradation"/>
</celldesigner:usualView>
<celldesigner:briefView>
<celldesigner:innerPosition x="0.0" y="0.0"/>
<celldesigner:boxSize width="80.0" height="60.0"/>
<celldesigner:singleLine width="1.0"/>
<celldesigner:paint color="3fff0000" scheme="Color"/>
</celldesigner:briefView>
<celldesigner:info state="empty" angle="-1.5707963267948966"/>
</celldesigner:speciesAlias>
<celldesigner:speciesAlias id="sa264" species="s522">
<celldesigner:activity>inactive</celldesigner:activity>
<celldesigner:bounds x="5309.303030303032" y="3720.4444444444453" w="100.0" h="100.0"/>
<celldesigner:font size="30"/>
<celldesigner:view state="usual"/>
<celldesigner:usualView>
<celldesigner:innerPosition x="62.36363636363603" y="460.681818181818"/>
<celldesigner:boxSize width="100.0" height="100.0"/>
<celldesigner:singleLine width="2.0"/>
<celldesigner:paint color="ffccffcc" scheme="Gradation"/>
</celldesigner:usualView>
<celldesigner:briefView>
<celldesigner:innerPosition x="0.0" y="0.0"/>
<celldesigner:boxSize width="80.0" height="60.0"/>
<celldesigner:singleLine width="1.0"/>
<celldesigner:paint color="3fff0000" scheme="Color"/>
</celldesigner:briefView>
<celldesigner:info state="empty" angle="-1.5707963267948966"/>
</celldesigner:speciesAlias>
<celldesigner:speciesAlias id="sa265" species="s523">
<celldesigner:activity>inactive</celldesigner:activity>
<celldesigner:bounds x="5828.636363636364" y="1433.5555555555557" w="100.0" h="100.0"/>
<celldesigner:font size="30"/>
<celldesigner:view state="usual"/>
<celldesigner:usualView>
<celldesigner:innerPosition x="0.0" y="0.0"/>
<celldesigner:boxSize width="100.0" height="100.0"/>
<celldesigner:singleLine width="2.0"/>
<celldesigner:paint color="ffccffcc" scheme="Gradation"/>
</celldesigner:usualView>
<celldesigner:briefView>
<celldesigner:innerPosition x="0.0" y="0.0"/>
<celldesigner:boxSize width="80.0" height="60.0"/>
<celldesigner:singleLine width="1.0"/>
<celldesigner:paint color="3fff0000" scheme="Color"/>
</celldesigner:briefView>
<celldesigner:info state="empty" angle="-1.5707963267948966"/>
</celldesigner:speciesAlias>
<celldesigner:speciesAlias id="sa266" species="s523">
<celldesigner:activity>inactive</celldesigner:activity>
<celldesigner:bounds x="5828.636363636364" y="1648.7777777777774" w="100.0" h="100.0"/>
<celldesigner:font size="30"/>
<celldesigner:view state="usual"/>
<celldesigner:usualView>
<celldesigner:innerPosition x="0.0" y="0.0"/>
<celldesigner:boxSize width="100.0" height="100.0"/>
<celldesigner:singleLine width="2.0"/>
<celldesigner:paint color="ffccffcc" scheme="Gradation"/>
</celldesigner:usualView>
<celldesigner:briefView>
<celldesigner:innerPosition x="0.0" y="0.0"/>
<celldesigner:boxSize width="80.0" height="60.0"/>
<celldesigner:singleLine width="1.0"/>
<celldesigner:paint color="3fff0000" scheme="Color"/>
</celldesigner:briefView>
<celldesigner:info state="empty" angle="-1.5707963267948966"/>
</celldesigner:speciesAlias>
<celldesigner:speciesAlias id="sa267" species="s441">
<celldesigner:activity>inactive</celldesigner:activity>
<celldesigner:bounds x="5828.636363636364" y="1130.7777777777774" w="100.0" h="100.0"/>
<celldesigner:font size="30"/>
<celldesigner:view state="usual"/>
<celldesigner:usualView>
<celldesigner:innerPosition x="0.0" y="0.0"/>
<celldesigner:boxSize width="100.0" height="100.0"/>
<celldesigner:singleLine width="2.0"/>
<celldesigner:paint color="ffccffcc" scheme="Gradation"/>
</celldesigner:usualView>
<celldesigner:briefView>
<celldesigner:innerPosition x="0.0" y="0.0"/>
<celldesigner:boxSize width="80.0" height="60.0"/>
<celldesigner:singleLine width="1.0"/>
<celldesigner:paint color="3fff0000" scheme="Color"/>
</celldesigner:briefView>
<celldesigner:info state="empty" angle="-1.5707963267948966"/>
</celldesigner:speciesAlias>
<celldesigner:speciesAlias id="sa268" species="s441">
<celldesigner:activity>inactive</celldesigner:activity>
<celldesigner:bounds x="5828.636363636364" y="1951.333333333333" w="100.0" h="100.0"/>
<celldesigner:font size="30"/>
<celldesigner:view state="usual"/>
<celldesigner:usualView>
<celldesigner:innerPosition x="0.0" y="0.0"/>
<celldesigner:boxSize width="100.0" height="100.0"/>
<celldesigner:singleLine width="2.0"/>
<celldesigner:paint color="ffccffcc" scheme="Gradation"/>
</celldesigner:usualView>
<celldesigner:briefView>
<celldesigner:innerPosition x="0.0" y="0.0"/>
<celldesigner:boxSize width="80.0" height="60.0"/>
<celldesigner:singleLine width="1.0"/>
<celldesigner:paint color="3fff0000" scheme="Color"/>
</celldesigner:briefView>
<celldesigner:info state="empty" angle="-1.5707963267948966"/>
</celldesigner:speciesAlias>
<celldesigner:speciesAlias id="sa269" species="s527">
<celldesigner:activity>inactive</celldesigner:activity>
<celldesigner:bounds x="523.3585858585857" y="287.66666666666697" w="100.0" h="100.0"/>
<celldesigner:font size="30"/>
<celldesigner:view state="usual"/>
<celldesigner:usualView>
<celldesigner:innerPosition x="62.36363636363603" y="460.681818181818"/>
<celldesigner:boxSize width="100.0" height="100.0"/>
<celldesigner:singleLine width="2.0"/>
<celldesigner:paint color="ffccffcc" scheme="Gradation"/>
</celldesigner:usualView>
<celldesigner:briefView>
<celldesigner:innerPosition x="0.0" y="0.0"/>
<celldesigner:boxSize width="80.0" height="60.0"/>
<celldesigner:singleLine width="1.0"/>
<celldesigner:paint color="3fff0000" scheme="Color"/>
</celldesigner:briefView>
<celldesigner:info state="empty" angle="-1.5707963267948966"/>
</celldesigner:speciesAlias>
<celldesigner:speciesAlias id="sa270" species="s527">
<celldesigner:activity>inactive</celldesigner:activity>
<celldesigner:bounds x="3183.803030303032" y="1346.333333333334" w="100.0" h="100.0"/>
<celldesigner:font size="30"/>
<celldesigner:view state="usual"/>
<celldesigner:usualView>
<celldesigner:innerPosition x="0.0" y="0.0"/>
<celldesigner:boxSize width="100.0" height="100.0"/>
<celldesigner:singleLine width="2.0"/>
<celldesigner:paint color="ffccffcc" scheme="Gradation"/>
</celldesigner:usualView>
<celldesigner:briefView>
<celldesigner:innerPosition x="0.0" y="0.0"/>
<celldesigner:boxSize width="80.0" height="60.0"/>
<celldesigner:singleLine width="1.0"/>
<celldesigner:paint color="3fff0000" scheme="Color"/>
</celldesigner:briefView>
<celldesigner:info state="empty" angle="-1.5707963267948966"/>
</celldesigner:speciesAlias>
<celldesigner:speciesAlias id="sa271" species="s528">
<celldesigner:activity>inactive</celldesigner:activity>
<celldesigner:bounds x="1887.636363636364" y="2695.5" w="149.0" h="87.0"/>
<celldesigner:font size="30"/>
<celldesigner:view state="usual"/>
<celldesigner:usualView>
<celldesigner:innerPosition x="0.0" y="0.0"/>
<celldesigner:boxSize width="149.0" height="87.0"/>
<celldesigner:singleLine width="1.0"/>
<celldesigner:paint color="7fcccccc" scheme="Gradation"/>
</celldesigner:usualView>
<celldesigner:briefView>
<celldesigner:innerPosition x="0.0" y="0.0"/>
<celldesigner:boxSize width="80.0" height="60.0"/>
<celldesigner:singleLine width="1.0"/>
<celldesigner:paint color="3fff0000" scheme="Color"/>
</celldesigner:briefView>
<celldesigner:info state="empty" angle="-1.5707963267948966"/>
</celldesigner:speciesAlias>
<celldesigner:speciesAlias id="sa272" species="s510">
<celldesigner:activity>inactive</celldesigner:activity>
<celldesigner:bounds x="3116.636363636364" y="2725.666666666666" w="100.0" h="100.0"/>
<celldesigner:font size="30"/>
<celldesigner:view state="usual"/>
<celldesigner:usualView>
<celldesigner:innerPosition x="0.0" y="0.0"/>
<celldesigner:boxSize width="100.0" height="100.0"/>
<celldesigner:singleLine width="2.0"/>
<celldesigner:paint color="ffccffcc" scheme="Gradation"/>
</celldesigner:usualView>
<celldesigner:briefView>
<celldesigner:innerPosition x="0.0" y="0.0"/>
<celldesigner:boxSize width="80.0" height="60.0"/>
<celldesigner:singleLine width="1.0"/>
<celldesigner:paint color="3fff0000" scheme="Color"/>
</celldesigner:briefView>
<celldesigner:info state="empty" angle="-1.5707963267948966"/>
</celldesigner:speciesAlias>
<celldesigner:speciesAlias id="sa273" species="s510">
<celldesigner:activity>inactive</celldesigner:activity>
<celldesigner:bounds x="1175.303030303031" y="2935.666666666666" w="100.0" h="100.0"/>
<celldesigner:font size="30"/>
<celldesigner:view state="usual"/>
<celldesigner:usualView>
<celldesigner:innerPosition x="0.0" y="0.0"/>
<celldesigner:boxSize width="100.0" height="100.0"/>
<celldesigner:singleLine width="2.0"/>
<celldesigner:paint color="ffccffcc" scheme="Gradation"/>
</celldesigner:usualView>
<celldesigner:briefView>
<celldesigner:innerPosition x="0.0" y="0.0"/>
<celldesigner:boxSize width="80.0" height="60.0"/>
<celldesigner:singleLine width="1.0"/>
<celldesigner:paint color="3fff0000" scheme="Color"/>
</celldesigner:briefView>
<celldesigner:info state="empty" angle="-1.5707963267948966"/>
</celldesigner:speciesAlias>
<celldesigner:speciesAlias id="sa274" species="s510">
<celldesigner:activity>inactive</celldesigner:activity>
<celldesigner:bounds x="3182.803030303032" y="1044.333333333334" w="100.0" h="100.0"/>
<celldesigner:font size="30"/>
<celldesigner:view state="usual"/>
<celldesigner:usualView>
<celldesigner:innerPosition x="0.0" y="0.0"/>
<celldesigner:boxSize width="100.0" height="100.0"/>
<celldesigner:singleLine width="2.0"/>
<celldesigner:paint color="ffccffcc" scheme="Gradation"/>
</celldesigner:usualView>
<celldesigner:briefView>
<celldesigner:innerPosition x="0.0" y="0.0"/>
<celldesigner:boxSize width="80.0" height="60.0"/>
<celldesigner:singleLine width="1.0"/>
<celldesigner:paint color="3fff0000" scheme="Color"/>
</celldesigner:briefView>
<celldesigner:info state="empty" angle="-1.5707963267948966"/>
</celldesigner:speciesAlias>
<celldesigner:speciesAlias id="sa275" species="s513">
<celldesigner:activity>inactive</celldesigner:activity>
<celldesigner:bounds x="4822.136363636364" y="4219.0" w="100.0" h="100.0"/>
<celldesigner:font size="30"/>
<celldesigner:view state="usual"/>
<celldesigner:usualView>
<celldesigner:innerPosition x="0.0" y="0.0"/>
<celldesigner:boxSize width="100.0" height="100.0"/>
<celldesigner:singleLine width="2.0"/>
<celldesigner:paint color="ffccffcc" scheme="Gradation"/>
</celldesigner:usualView>
<celldesigner:briefView>
<celldesigner:innerPosition x="0.0" y="0.0"/>
<celldesigner:boxSize width="80.0" height="60.0"/>
<celldesigner:singleLine width="1.0"/>
<celldesigner:paint color="3fff0000" scheme="Color"/>
</celldesigner:briefView>
<celldesigner:info state="empty" angle="-1.5707963267948966"/>
</celldesigner:speciesAlias>
<celldesigner:speciesAlias id="sa276" species="s513">
<celldesigner:activity>inactive</celldesigner:activity>
<celldesigner:bounds x="5111.136363636364" y="3082.454545454544" w="100.0" h="100.0"/>
<celldesigner:font size="30"/>
<celldesigner:view state="usual"/>
<celldesigner:usualView>
<celldesigner:innerPosition x="0.0" y="0.0"/>
<celldesigner:boxSize width="100.0" height="100.0"/>
<celldesigner:singleLine width="2.0"/>
<celldesigner:paint color="ffccffcc" scheme="Gradation"/>
</celldesigner:usualView>
<celldesigner:briefView>
<celldesigner:innerPosition x="0.0" y="0.0"/>
<celldesigner:boxSize width="80.0" height="60.0"/>
<celldesigner:singleLine width="1.0"/>
<celldesigner:paint color="3fff0000" scheme="Color"/>
</celldesigner:briefView>
<celldesigner:info state="empty" angle="-1.5707963267948966"/>
</celldesigner:speciesAlias>
<celldesigner:speciesAlias id="sa277" species="s529">
<celldesigner:activity>inactive</celldesigner:activity>
<celldesigner:bounds x="1904.09090909091" y="3535.0" w="150.0" h="80.0"/>
<celldesigner:font size="30"/>
<celldesigner:view state="usual"/>
<celldesigner:usualView>
<celldesigner:innerPosition x="0.0" y="0.0"/>
<celldesigner:boxSize width="150.0" height="80.0"/>
<celldesigner:singleLine width="2.0"/>
<celldesigner:paint color="ffffffcc" scheme="Gradation"/>
</celldesigner:usualView>
<celldesigner:briefView>
<celldesigner:innerPosition x="0.0" y="0.0"/>
<celldesigner:boxSize width="80.0" height="60.0"/>
<celldesigner:singleLine width="1.0"/>
<celldesigner:paint color="3fff0000" scheme="Color"/>
</celldesigner:briefView>
<celldesigner:info state="empty" angle="-1.5707963267948966"/>
</celldesigner:speciesAlias>
<celldesigner:speciesAlias id="sa278" species="s271">
<celldesigner:activity>inactive</celldesigner:activity>
<celldesigner:bounds x="3083.803030303032" y="1759.0" w="100.0" h="100.0"/>
<celldesigner:font size="30"/>
<celldesigner:view state="usual"/>
<celldesigner:usualView>
<celldesigner:innerPosition x="0.0" y="0.0"/>
<celldesigner:boxSize width="100.0" height="100.0"/>
<celldesigner:singleLine width="1.0"/>
<celldesigner:paint color="ffff0033" scheme="Gradation"/>
</celldesigner:usualView>
<celldesigner:briefView>
<celldesigner:innerPosition x="0.0" y="0.0"/>
<celldesigner:boxSize width="80.0" height="60.0"/>
<celldesigner:singleLine width="1.0"/>
<celldesigner:paint color="3fff0000" scheme="Color"/>
</celldesigner:briefView>
<celldesigner:info state="empty" angle="-1.5707963267948966"/>
</celldesigner:speciesAlias>
<celldesigner:speciesAlias id="sa279" species="s295">
<celldesigner:activity>inactive</celldesigner:activity>
<celldesigner:bounds x="1130.545454545454" y="580.8232323232323" w="150.0" h="80.0"/>
<celldesigner:font size="30"/>
<celldesigner:view state="usual"/>
<celldesigner:usualView>
<celldesigner:innerPosition x="0.0" y="0.0"/>
<celldesigner:boxSize width="150.0" height="80.0"/>
<celldesigner:singleLine width="2.0"/>
<celldesigner:paint color="ffffffcc" scheme="Gradation"/>
</celldesigner:usualView>
<celldesigner:briefView>
<celldesigner:innerPosition x="0.0" y="0.0"/>
<celldesigner:boxSize width="80.0" height="60.0"/>
<celldesigner:singleLine width="1.0"/>
<celldesigner:paint color="3fff0000" scheme="Color"/>
</celldesigner:briefView>
<celldesigner:info state="empty" angle="-1.5707963267948966"/>
</celldesigner:speciesAlias>
<celldesigner:speciesAlias id="sa280" species="s295">
<celldesigner:activity>inactive</celldesigner:activity>
<celldesigner:bounds x="2755.818181818182" y="2471.90909090909" w="150.0" h="80.0"/>
<celldesigner:font size="30"/>
<celldesigner:view state="usual"/>
<celldesigner:usualView>
<celldesigner:innerPosition x="0.0" y="0.0"/>
<celldesigner:boxSize width="150.0" height="80.0"/>
<celldesigner:singleLine width="2.0"/>
<celldesigner:paint color="ffffffcc" scheme="Gradation"/>
</celldesigner:usualView>
<celldesigner:briefView>
<celldesigner:innerPosition x="0.0" y="0.0"/>
<celldesigner:boxSize width="80.0" height="60.0"/>
<celldesigner:singleLine width="1.0"/>
<celldesigner:paint color="3fff0000" scheme="Color"/>
</celldesigner:briefView>
<celldesigner:info state="empty" angle="-1.5707963267948966"/>
</celldesigner:speciesAlias>
<celldesigner:speciesAlias id="sa281" species="s295">
<celldesigner:activity>inactive</celldesigner:activity>
<celldesigner:bounds x="2831.727272727272" y="3725.727272727272" w="150.0" h="80.0"/>
<celldesigner:font size="30"/>
<celldesigner:view state="usual"/>
<celldesigner:usualView>
<celldesigner:innerPosition x="0.0" y="0.0"/>
<celldesigner:boxSize width="150.0" height="80.0"/>
<celldesigner:singleLine width="2.0"/>
<celldesigner:paint color="ffffffcc" scheme="Gradation"/>
</celldesigner:usualView>
<celldesigner:briefView>
<celldesigner:innerPosition x="0.0" y="0.0"/>
<celldesigner:boxSize width="80.0" height="60.0"/>
<celldesigner:singleLine width="1.0"/>
<celldesigner:paint color="3fff0000" scheme="Color"/>
</celldesigner:briefView>
<celldesigner:info state="empty" angle="-1.5707963267948966"/>
</celldesigner:speciesAlias>
<celldesigner:speciesAlias id="sa282" species="s510">
<celldesigner:activity>inactive</celldesigner:activity>
<celldesigner:bounds x="3170.080808080809" y="4192.888888888889" w="100.0" h="100.0"/>
<celldesigner:font size="30"/>
<celldesigner:view state="usual"/>
<celldesigner:usualView>
<celldesigner:innerPosition x="0.0" y="0.0"/>
<celldesigner:boxSize width="100.0" height="100.0"/>
<celldesigner:singleLine width="2.0"/>
<celldesigner:paint color="ffccffcc" scheme="Gradation"/>
</celldesigner:usualView>
<celldesigner:briefView>
<celldesigner:innerPosition x="0.0" y="0.0"/>
<celldesigner:boxSize width="80.0" height="60.0"/>
<celldesigner:singleLine width="1.0"/>
<celldesigner:paint color="3fff0000" scheme="Color"/>
</celldesigner:briefView>
<celldesigner:info state="empty" angle="-1.5707963267948966"/>
</celldesigner:speciesAlias>
<celldesigner:speciesAlias id="sa283" species="s553">
<celldesigner:activity>inactive</celldesigner:activity>
<celldesigner:bounds x="4364.478468899522" y="2560.105263157895" w="150.0" h="80.0"/>
<celldesigner:font size="30"/>
<celldesigner:view state="usual"/>
<celldesigner:usualView>
<celldesigner:innerPosition x="0.0" y="0.0"/>
<celldesigner:boxSize width="150.0" height="80.0"/>
<celldesigner:singleLine width="2.0"/>
<celldesigner:paint color="ffffffcc" scheme="Gradation"/>
</celldesigner:usualView>
<celldesigner:briefView>
<celldesigner:innerPosition x="0.0" y="0.0"/>
<celldesigner:boxSize width="80.0" height="60.0"/>
<celldesigner:singleLine width="1.0"/>
<celldesigner:paint color="3fff0000" scheme="Color"/>
</celldesigner:briefView>
<celldesigner:info state="empty" angle="-1.5707963267948966"/>
</celldesigner:speciesAlias>
<celldesigner:speciesAlias id="sa284" species="s554">
<celldesigner:activity>inactive</celldesigner:activity>
<celldesigner:bounds x="4325.636363636364" y="2656.5" w="200.0" h="100.0"/>
<celldesigner:font size="30"/>
<celldesigner:view state="usual"/>
<celldesigner:usualView>
<celldesigner:innerPosition x="0.0" y="0.0"/>
<celldesigner:boxSize width="200.0" height="100.0"/>
<celldesigner:singleLine width="1.0"/>
<celldesigner:paint color="7fcccccc" scheme="Gradation"/>
</celldesigner:usualView>
<celldesigner:briefView>
<celldesigner:innerPosition x="0.0" y="0.0"/>
<celldesigner:boxSize width="80.0" height="60.0"/>
<celldesigner:singleLine width="1.0"/>
<celldesigner:paint color="3fff0000" scheme="Color"/>
</celldesigner:briefView>
<celldesigner:info state="empty" angle="-1.5707963267948966"/>
</celldesigner:speciesAlias>
<celldesigner:speciesAlias id="sa285" species="s519">
<celldesigner:activity>inactive</celldesigner:activity>
<celldesigner:bounds x="3571.386363636364" y="2198.5" w="100.0" h="100.0"/>
<celldesigner:font size="30"/>
<celldesigner:view state="usual"/>
<celldesigner:usualView>
<celldesigner:innerPosition x="62.36363636363603" y="460.681818181818"/>
<celldesigner:boxSize width="100.0" height="100.0"/>
<celldesigner:singleLine width="2.0"/>
<celldesigner:paint color="ffccffcc" scheme="Gradation"/>
</celldesigner:usualView>
<celldesigner:briefView>
<celldesigner:innerPosition x="0.0" y="0.0"/>
<celldesigner:boxSize width="80.0" height="60.0"/>
<celldesigner:singleLine width="1.0"/>
<celldesigner:paint color="3fff0000" scheme="Color"/>
</celldesigner:briefView>
<celldesigner:info state="empty" angle="-1.5707963267948966"/>
</celldesigner:speciesAlias>
<celldesigner:speciesAlias id="sa286" species="s514">
<celldesigner:activity>inactive</celldesigner:activity>
<celldesigner:bounds x="985.4696969696979" y="2142.333333333334" w="150.0" h="80.0"/>
<celldesigner:font size="30"/>
<celldesigner:view state="usual"/>
<celldesigner:usualView>
<celldesigner:innerPosition x="0.0" y="0.0"/>
<celldesigner:boxSize width="150.0" height="80.0"/>
<celldesigner:singleLine width="2.0"/>
<celldesigner:paint color="ffccffcc" scheme="Gradation"/>
</celldesigner:usualView>
<celldesigner:briefView>
<celldesigner:innerPosition x="0.0" y="0.0"/>
<celldesigner:boxSize width="80.0" height="60.0"/>
<celldesigner:singleLine width="1.0"/>
<celldesigner:paint color="3fff0000" scheme="Color"/>
</celldesigner:briefView>
<celldesigner:info state="empty" angle="-1.5707963267948966"/>
</celldesigner:speciesAlias>
<celldesigner:speciesAlias id="sa287" species="s555">
<celldesigner:activity>inactive</celldesigner:activity>
<celldesigner:bounds x="1364.386363636364" y="2135.0" w="150.0" h="80.0"/>
<celldesigner:font size="30"/>
<celldesigner:view state="usual"/>
<celldesigner:usualView>
<celldesigner:innerPosition x="0.0" y="0.0"/>
<celldesigner:boxSize width="150.0" height="80.0"/>
<celldesigner:singleLine width="2.0"/>
<celldesigner:paint color="ffccffcc" scheme="Gradation"/>
</celldesigner:usualView>
<celldesigner:briefView>
<celldesigner:innerPosition x="0.0" y="0.0"/>
<celldesigner:boxSize width="80.0" height="60.0"/>
<celldesigner:singleLine width="1.0"/>
<celldesigner:paint color="3fff0000" scheme="Color"/>
</celldesigner:briefView>
<celldesigner:info state="empty" angle="-1.5707963267948966"/>
</celldesigner:speciesAlias>
<celldesigner:speciesAlias id="sa288" species="s555">
<celldesigner:activity>inactive</celldesigner:activity>
<celldesigner:bounds x="2440.386363636364" y="158.0" w="150.0" h="80.0"/>
<celldesigner:font size="30"/>
<celldesigner:view state="usual"/>
<celldesigner:usualView>
<celldesigner:innerPosition x="0.0" y="0.0"/>
<celldesigner:boxSize width="150.0" height="80.0"/>
<celldesigner:singleLine width="2.0"/>
<celldesigner:paint color="ffccffcc" scheme="Gradation"/>
</celldesigner:usualView>
<celldesigner:briefView>
<celldesigner:innerPosition x="0.0" y="0.0"/>
<celldesigner:boxSize width="80.0" height="60.0"/>
<celldesigner:singleLine width="1.0"/>
<celldesigner:paint color="3fff0000" scheme="Color"/>
</celldesigner:briefView>
<celldesigner:info state="empty" angle="-1.5707963267948966"/>
</celldesigner:speciesAlias>
<celldesigner:speciesAlias id="sa289" species="s556">
<celldesigner:activity>inactive</celldesigner:activity>
<celldesigner:bounds x="2939.386363636364" y="2734.0" w="150.0" h="80.0"/>
<celldesigner:font size="30"/>
<celldesigner:view state="usual"/>
<celldesigner:usualView>
<celldesigner:innerPosition x="0.0" y="0.0"/>
<celldesigner:boxSize width="150.0" height="80.0"/>
<celldesigner:singleLine width="2.0"/>
<celldesigner:paint color="ffccffcc" scheme="Gradation"/>
</celldesigner:usualView>
<celldesigner:briefView>
<celldesigner:innerPosition x="0.0" y="0.0"/>
<celldesigner:boxSize width="80.0" height="60.0"/>
<celldesigner:singleLine width="1.0"/>
<celldesigner:paint color="3fff0000" scheme="Color"/>
</celldesigner:briefView>
<celldesigner:info state="empty" angle="-1.5707963267948966"/>
</celldesigner:speciesAlias>
<celldesigner:speciesAlias id="sa290" species="s558">
<celldesigner:activity>inactive</celldesigner:activity>
<celldesigner:bounds x="1947.136363636364" y="510.63636363636397" w="100.0" h="100.0"/>
<celldesigner:font size="30"/>
<celldesigner:view state="usual"/>
<celldesigner:usualView>
<celldesigner:innerPosition x="0.0" y="0.0"/>
<celldesigner:boxSize width="100.0" height="100.0"/>
<celldesigner:singleLine width="2.0"/>
<celldesigner:paint color="ffccffcc" scheme="Gradation"/>
</celldesigner:usualView>
<celldesigner:briefView>
<celldesigner:innerPosition x="0.0" y="0.0"/>
<celldesigner:boxSize width="80.0" height="60.0"/>
<celldesigner:singleLine width="1.0"/>
<celldesigner:paint color="3fff0000" scheme="Color"/>
</celldesigner:briefView>
<celldesigner:info state="empty" angle="-1.5707963267948966"/>
</celldesigner:speciesAlias>
<celldesigner:speciesAlias id="sa291" species="s560">
<celldesigner:activity>inactive</celldesigner:activity>
<celldesigner:bounds x="5321.666666666666" y="2470.0" w="100.0" h="100.0"/>
<celldesigner:font size="30"/>
<celldesigner:view state="usual"/>
<celldesigner:usualView>
<celldesigner:innerPosition x="0.0" y="0.0"/>
<celldesigner:boxSize width="100.0" height="100.0"/>
<celldesigner:singleLine width="1.0"/>
<celldesigner:paint color="ff00ff33" scheme="Gradation"/>
</celldesigner:usualView>
<celldesigner:briefView>
<celldesigner:innerPosition x="0.0" y="0.0"/>
<celldesigner:boxSize width="80.0" height="60.0"/>
<celldesigner:singleLine width="1.0"/>
<celldesigner:paint color="3fff0000" scheme="Color"/>
</celldesigner:briefView>
<celldesigner:info state="empty" angle="-1.5707963267948966"/>
</celldesigner:speciesAlias>
<celldesigner:speciesAlias id="sa292" species="s561">
<celldesigner:activity>inactive</celldesigner:activity>
<celldesigner:bounds x="2383.303030303032" y="4327.5714285714275" w="100.0" h="100.0"/>
<celldesigner:font size="30"/>
<celldesigner:view state="usual"/>
<celldesigner:usualView>
<celldesigner:innerPosition x="0.0" y="0.0"/>
<celldesigner:boxSize width="100.0" height="100.0"/>
<celldesigner:singleLine width="1.0"/>
<celldesigner:paint color="ffff0033" scheme="Gradation"/>
</celldesigner:usualView>
<celldesigner:briefView>
<celldesigner:innerPosition x="0.0" y="0.0"/>
<celldesigner:boxSize width="80.0" height="60.0"/>
<celldesigner:singleLine width="1.0"/>
<celldesigner:paint color="3fff0000" scheme="Color"/>
</celldesigner:briefView>
<celldesigner:info state="empty" angle="-1.5707963267948966"/>
</celldesigner:speciesAlias>
<celldesigner:speciesAlias id="sa293" species="s564">
<celldesigner:activity>inactive</celldesigner:activity>
<celldesigner:bounds x="3750.636363636364" y="4710.0" w="100.0" h="100.0"/>
<celldesigner:font size="30"/>
<celldesigner:view state="usual"/>
<celldesigner:usualView>
<celldesigner:innerPosition x="0.0" y="0.0"/>
<celldesigner:boxSize width="100.0" height="100.0"/>
<celldesigner:singleLine width="2.0"/>
<celldesigner:paint color="ffccffcc" scheme="Gradation"/>
</celldesigner:usualView>
<celldesigner:briefView>
<celldesigner:innerPosition x="0.0" y="0.0"/>
<celldesigner:boxSize width="80.0" height="60.0"/>
<celldesigner:singleLine width="1.0"/>
<celldesigner:paint color="3fff0000" scheme="Color"/>
</celldesigner:briefView>
<celldesigner:info state="empty" angle="-1.5707963267948966"/>
</celldesigner:speciesAlias>
<celldesigner:speciesAlias id="sa294" species="s565">
<celldesigner:activity>inactive</celldesigner:activity>
<celldesigner:bounds x="394.8585858585866" y="1516.666666666667" w="100.0" h="100.0"/>
<celldesigner:font size="30"/>
<celldesigner:view state="usual"/>
<celldesigner:usualView>
<celldesigner:innerPosition x="0.0" y="0.0"/>
<celldesigner:boxSize width="100.0" height="100.0"/>
<celldesigner:singleLine width="1.0"/>
<celldesigner:paint color="ff6666ff" scheme="Gradation"/>
</celldesigner:usualView>
<celldesigner:briefView>
<celldesigner:innerPosition x="0.0" y="0.0"/>
<celldesigner:boxSize width="80.0" height="60.0"/>
<celldesigner:singleLine width="1.0"/>
<celldesigner:paint color="3fff0000" scheme="Color"/>
</celldesigner:briefView>
<celldesigner:info state="empty" angle="-1.5707963267948966"/>
</celldesigner:speciesAlias>
<celldesigner:speciesAlias id="sa295" species="s567">
<celldesigner:activity>inactive</celldesigner:activity>
<celldesigner:bounds x="394.8585858585866" y="1805.2222222222222" w="100.0" h="100.0"/>
<celldesigner:font size="30"/>
<celldesigner:view state="usual"/>
<celldesigner:usualView>
<celldesigner:innerPosition x="0.0" y="0.0"/>
<celldesigner:boxSize width="100.0" height="100.0"/>
<celldesigner:singleLine width="1.0"/>
<celldesigner:paint color="ff6666ff" scheme="Gradation"/>
</celldesigner:usualView>
<celldesigner:briefView>
<celldesigner:innerPosition x="0.0" y="0.0"/>
<celldesigner:boxSize width="80.0" height="60.0"/>
<celldesigner:singleLine width="1.0"/>
<celldesigner:paint color="3fff0000" scheme="Color"/>
</celldesigner:briefView>
<celldesigner:info state="empty" angle="-1.5707963267948966"/>
</celldesigner:speciesAlias>
<celldesigner:speciesAlias id="sa296" species="s568">
<celldesigner:activity>inactive</celldesigner:activity>
<celldesigner:bounds x="394.8585858585866" y="1662.4444444444446" w="100.0" h="100.0"/>
<celldesigner:font size="30"/>
<celldesigner:view state="usual"/>
<celldesigner:usualView>
<celldesigner:innerPosition x="0.0" y="0.0"/>
<celldesigner:boxSize width="100.0" height="100.0"/>
<celldesigner:singleLine width="1.0"/>
<celldesigner:paint color="ff6666ff" scheme="Gradation"/>
</celldesigner:usualView>
<celldesigner:briefView>
<celldesigner:innerPosition x="0.0" y="0.0"/>
<celldesigner:boxSize width="80.0" height="60.0"/>
<celldesigner:singleLine width="1.0"/>
<celldesigner:paint color="3fff0000" scheme="Color"/>
</celldesigner:briefView>
<celldesigner:info state="empty" angle="-1.5707963267948966"/>
</celldesigner:speciesAlias>
<celldesigner:speciesAlias id="sa297" species="s404">
<celldesigner:activity>inactive</celldesigner:activity>
<celldesigner:bounds x="652.0649350649355" y="1212.8571428571431" w="150.0" h="80.0"/>
<celldesigner:font size="30"/>
<celldesigner:view state="usual"/>
<celldesigner:usualView>
<celldesigner:innerPosition x="0.0" y="0.0"/>
<celldesigner:boxSize width="150.0" height="80.0"/>
<celldesigner:singleLine width="2.0"/>
<celldesigner:paint color="ffffffcc" scheme="Gradation"/>
</celldesigner:usualView>
<celldesigner:briefView>
<celldesigner:innerPosition x="0.0" y="0.0"/>
<celldesigner:boxSize width="80.0" height="60.0"/>
<celldesigner:singleLine width="1.0"/>
<celldesigner:paint color="3fff0000" scheme="Color"/>
</celldesigner:briefView>
<celldesigner:info state="empty" angle="-1.5707963267948966"/>
</celldesigner:speciesAlias>
<celldesigner:speciesAlias id="sa298" species="s569">
<celldesigner:activity>inactive</celldesigner:activity>
<celldesigner:bounds x="232.3585858585866" y="1516.666666666667" w="100.0" h="100.0"/>
<celldesigner:font size="30"/>
<celldesigner:view state="usual"/>
<celldesigner:usualView>
<celldesigner:innerPosition x="0.0" y="0.0"/>
<celldesigner:boxSize width="100.0" height="100.0"/>
<celldesigner:singleLine width="1.0"/>
<celldesigner:paint color="ff6666ff" scheme="Gradation"/>
</celldesigner:usualView>
<celldesigner:briefView>
<celldesigner:innerPosition x="0.0" y="0.0"/>
<celldesigner:boxSize width="80.0" height="60.0"/>
<celldesigner:singleLine width="1.0"/>
<celldesigner:paint color="3fff0000" scheme="Color"/>
</celldesigner:briefView>
<celldesigner:info state="empty" angle="-1.5707963267948966"/>
</celldesigner:speciesAlias>
<celldesigner:speciesAlias id="sa299" species="s562">
<celldesigner:activity>inactive</celldesigner:activity>
<celldesigner:bounds x="3752.636363636364" y="3584.333333333332" w="100.0" h="100.0"/>
<celldesigner:font size="30"/>
<celldesigner:view state="usual"/>
<celldesigner:usualView>
<celldesigner:innerPosition x="0.0" y="0.0"/>
<celldesigner:boxSize width="100.0" height="100.0"/>
<celldesigner:singleLine width="2.0"/>
<celldesigner:paint color="ffccffcc" scheme="Gradation"/>
</celldesigner:usualView>
<celldesigner:briefView>
<celldesigner:innerPosition x="0.0" y="0.0"/>
<celldesigner:boxSize width="80.0" height="60.0"/>
<celldesigner:singleLine width="1.0"/>
<celldesigner:paint color="3fff0000" scheme="Color"/>
</celldesigner:briefView>
<celldesigner:info state="empty" angle="-1.5707963267948966"/>
</celldesigner:speciesAlias>
<celldesigner:speciesAlias id="sa300" species="s285">
<celldesigner:activity>inactive</celldesigner:activity>
<celldesigner:bounds x="2131.303030303032" y="2514.0" w="100.0" h="100.0"/>
<celldesigner:font size="30"/>
<celldesigner:view state="usual"/>
<celldesigner:usualView>
<celldesigner:innerPosition x="0.0" y="0.0"/>
<celldesigner:boxSize width="100.0" height="100.0"/>
<celldesigner:singleLine width="1.0"/>
<celldesigner:paint color="ffff0033" scheme="Gradation"/>
</celldesigner:usualView>
<celldesigner:briefView>
<celldesigner:innerPosition x="0.0" y="0.0"/>
<celldesigner:boxSize width="80.0" height="60.0"/>
<celldesigner:singleLine width="1.0"/>
<celldesigner:paint color="3fff0000" scheme="Color"/>
</celldesigner:briefView>
<celldesigner:info state="empty" angle="-1.5707963267948966"/>
</celldesigner:speciesAlias>
<celldesigner:speciesAlias id="sa301" species="s305">
<celldesigner:activity>inactive</celldesigner:activity>
<celldesigner:bounds x="2574.303030303032" y="330.05830020821486" w="100.0" h="100.0"/>
<celldesigner:font size="30"/>
<celldesigner:view state="usual"/>
<celldesigner:usualView>
<celldesigner:innerPosition x="0.0" y="0.0"/>
<celldesigner:boxSize width="100.0" height="100.0"/>
<celldesigner:singleLine width="1.0"/>
<celldesigner:paint color="ffff9933" scheme="Gradation"/>
</celldesigner:usualView>
<celldesigner:briefView>
<celldesigner:innerPosition x="0.0" y="0.0"/>
<celldesigner:boxSize width="80.0" height="60.0"/>
<celldesigner:singleLine width="1.0"/>
<celldesigner:paint color="3fff0000" scheme="Color"/>
</celldesigner:briefView>
<celldesigner:info state="empty" angle="-1.5707963267948966"/>
</celldesigner:speciesAlias>
<celldesigner:speciesAlias id="sa302" species="s277">
<celldesigner:activity>inactive</celldesigner:activity>
<celldesigner:bounds x="993.318181818182" y="860.0" w="100.0" h="100.0"/>
<celldesigner:font size="30"/>
<celldesigner:view state="usual"/>
<celldesigner:usualView>
<celldesigner:innerPosition x="0.0" y="0.0"/>
<celldesigner:boxSize width="100.0" height="100.0"/>
<celldesigner:singleLine width="1.0"/>
<celldesigner:paint color="ffff6666" scheme="Gradation"/>
</celldesigner:usualView>
<celldesigner:briefView>
<celldesigner:innerPosition x="0.0" y="0.0"/>
<celldesigner:boxSize width="80.0" height="60.0"/>
<celldesigner:singleLine width="1.0"/>
<celldesigner:paint color="3fff0000" scheme="Color"/>
</celldesigner:briefView>
<celldesigner:info state="empty" angle="-1.5707963267948966"/>
</celldesigner:speciesAlias>
<celldesigner:speciesAlias id="sa303" species="s237">
<celldesigner:activity>inactive</celldesigner:activity>
<celldesigner:bounds x="1109.636363636364" y="860.0" w="100.0" h="100.0"/>
<celldesigner:font size="30"/>
<celldesigner:view state="usual"/>
<celldesigner:usualView>
<celldesigner:innerPosition x="0.0" y="0.0"/>
<celldesigner:boxSize width="100.0" height="100.0"/>
<celldesigner:singleLine width="1.0"/>
<celldesigner:paint color="ffff6666" scheme="Gradation"/>
</celldesigner:usualView>
<celldesigner:briefView>
<celldesigner:innerPosition x="0.0" y="0.0"/>
<celldesigner:boxSize width="80.0" height="60.0"/>
<celldesigner:singleLine width="1.0"/>
<celldesigner:paint color="3fff0000" scheme="Color"/>
</celldesigner:briefView>
<celldesigner:info state="empty" angle="-1.5707963267948966"/>
</celldesigner:speciesAlias>
<celldesigner:speciesAlias id="sa304" species="s234">
<celldesigner:activity>inactive</celldesigner:activity>
<celldesigner:bounds x="993.318181818182" y="473.5" w="100.0" h="100.0"/>
<celldesigner:font size="30"/>
<celldesigner:view state="usual"/>
<celldesigner:usualView>
<celldesigner:innerPosition x="0.0" y="0.0"/>
<celldesigner:boxSize width="100.0" height="100.0"/>
<celldesigner:singleLine width="1.0"/>
<celldesigner:paint color="ff9900ff" scheme="Gradation"/>
</celldesigner:usualView>
<celldesigner:briefView>
<celldesigner:innerPosition x="0.0" y="0.0"/>
<celldesigner:boxSize width="80.0" height="60.0"/>
<celldesigner:singleLine width="1.0"/>
<celldesigner:paint color="3fff0000" scheme="Color"/>
</celldesigner:briefView>
<celldesigner:info state="empty" angle="-1.5707963267948966"/>
</celldesigner:speciesAlias>
<celldesigner:speciesAlias id="sa305" species="s232">
<celldesigner:activity>inactive</celldesigner:activity>
<celldesigner:bounds x="993.318181818182" y="1248.8571428571431" w="100.0" h="100.0"/>
<celldesigner:font size="30"/>
<celldesigner:view state="usual"/>
<celldesigner:usualView>
<celldesigner:innerPosition x="0.0" y="0.0"/>
<celldesigner:boxSize width="100.0" height="100.0"/>
<celldesigner:singleLine width="1.0"/>
<celldesigner:paint color="ff6666ff" scheme="Gradation"/>
</celldesigner:usualView>
<celldesigner:briefView>
<celldesigner:innerPosition x="0.0" y="0.0"/>
<celldesigner:boxSize width="80.0" height="60.0"/>
<celldesigner:singleLine width="1.0"/>
<celldesigner:paint color="3fff0000" scheme="Color"/>
</celldesigner:briefView>
<celldesigner:info state="empty" angle="-1.5707963267948966"/>
</celldesigner:speciesAlias>
<celldesigner:speciesAlias id="sa306" species="s174">
<celldesigner:activity>inactive</celldesigner:activity>
<celldesigner:bounds x="2375.636363636364" y="2594.0" w="110.0" h="102.0"/>
<celldesigner:font size="30"/>
<celldesigner:view state="usual"/>
<celldesigner:usualView>
<celldesigner:innerPosition x="0.0" y="0.0"/>
<celldesigner:boxSize width="110.0" height="102.0"/>
<celldesigner:singleLine width="1.0"/>
<celldesigner:paint color="ffff0033" scheme="Gradation"/>
</celldesigner:usualView>
<celldesigner:briefView>
<celldesigner:innerPosition x="0.0" y="0.0"/>
<celldesigner:boxSize width="80.0" height="60.0"/>
<celldesigner:singleLine width="1.0"/>
<celldesigner:paint color="3fff0000" scheme="Color"/>
</celldesigner:briefView>
<celldesigner:info state="empty" angle="-1.5707963267948966"/>
</celldesigner:speciesAlias>
<celldesigner:speciesAlias id="sa307" species="s575">
<celldesigner:activity>inactive</celldesigner:activity>
<celldesigner:bounds x="2894.7474747474753" y="145.55555555555566" w="100.0" h="100.0"/>
<celldesigner:font size="30"/>
<celldesigner:view state="usual"/>
<celldesigner:usualView>
<celldesigner:innerPosition x="0.0" y="0.0"/>
<celldesigner:boxSize width="100.0" height="100.0"/>
<celldesigner:singleLine width="2.0"/>
<celldesigner:paint color="ffccffcc" scheme="Gradation"/>
</celldesigner:usualView>
<celldesigner:briefView>
<celldesigner:innerPosition x="0.0" y="0.0"/>
<celldesigner:boxSize width="80.0" height="60.0"/>
<celldesigner:singleLine width="1.0"/>
<celldesigner:paint color="3fff0000" scheme="Color"/>
</celldesigner:briefView>
<celldesigner:info state="empty" angle="-1.5707963267948966"/>
</celldesigner:speciesAlias>
<celldesigner:speciesAlias id="sa308" species="s576">
<celldesigner:activity>inactive</celldesigner:activity>
<celldesigner:bounds x="3199.7474747474753" y="146.55555555555566" w="100.0" h="100.0"/>
<celldesigner:font size="30"/>
<celldesigner:view state="usual"/>
<celldesigner:usualView>
<celldesigner:innerPosition x="0.0" y="0.0"/>
<celldesigner:boxSize width="100.0" height="100.0"/>
<celldesigner:singleLine width="2.0"/>
<celldesigner:paint color="ffccffcc" scheme="Gradation"/>
</celldesigner:usualView>
<celldesigner:briefView>
<celldesigner:innerPosition x="0.0" y="0.0"/>
<celldesigner:boxSize width="80.0" height="60.0"/>
<celldesigner:singleLine width="1.0"/>
<celldesigner:paint color="3fff0000" scheme="Color"/>
</celldesigner:briefView>
<celldesigner:info state="empty" angle="-1.5707963267948966"/>
</celldesigner:speciesAlias>
<celldesigner:speciesAlias id="sa309" species="s515">
<celldesigner:activity>inactive</celldesigner:activity>
<celldesigner:bounds x="2384.909090909092" y="890.0" w="100.0" h="100.0"/>
<celldesigner:font size="30"/>
<celldesigner:view state="usual"/>
<celldesigner:usualView>
<celldesigner:innerPosition x="0.0" y="0.0"/>
<celldesigner:boxSize width="100.0" height="100.0"/>
<celldesigner:singleLine width="1.0"/>
<celldesigner:paint color="ffcccccc" scheme="Gradation"/>
</celldesigner:usualView>
<celldesigner:briefView>
<celldesigner:innerPosition x="0.0" y="0.0"/>
<celldesigner:boxSize width="80.0" height="60.0"/>
<celldesigner:singleLine width="1.0"/>
<celldesigner:paint color="3fff0000" scheme="Color"/>
</celldesigner:briefView>
<celldesigner:info state="empty" angle="-1.5707963267948966"/>
</celldesigner:speciesAlias>
<celldesigner:speciesAlias id="sa310" species="s532">
<celldesigner:activity>inactive</celldesigner:activity>
<celldesigner:bounds x="992.318181818182" y="1505.75" w="100.0" h="100.0"/>
<celldesigner:font size="30"/>
<celldesigner:view state="usual"/>
<celldesigner:usualView>
<celldesigner:innerPosition x="0.0" y="0.0"/>
<celldesigner:boxSize width="100.0" height="100.0"/>
<celldesigner:singleLine width="2.0"/>
<celldesigner:paint color="ffccffcc" scheme="Gradation"/>
</celldesigner:usualView>
<celldesigner:briefView>
<celldesigner:innerPosition x="0.0" y="0.0"/>
<celldesigner:boxSize width="80.0" height="60.0"/>
<celldesigner:singleLine width="1.0"/>
<celldesigner:paint color="3fff0000" scheme="Color"/>
</celldesigner:briefView>
<celldesigner:info state="empty" angle="-1.5707963267948966"/>
</celldesigner:speciesAlias>
<celldesigner:speciesAlias id="sa311" species="s575">
<celldesigner:activity>inactive</celldesigner:activity>
<celldesigner:bounds x="2254.136363636364" y="752.5555555555557" w="100.0" h="100.0"/>
<celldesigner:font size="30"/>
<celldesigner:view state="usual"/>
<celldesigner:usualView>
<celldesigner:innerPosition x="0.0" y="0.0"/>
<celldesigner:boxSize width="100.0" height="100.0"/>
<celldesigner:singleLine width="2.0"/>
<celldesigner:paint color="ffccffcc" scheme="Gradation"/>
</celldesigner:usualView>
<celldesigner:briefView>
<celldesigner:innerPosition x="0.0" y="0.0"/>
<celldesigner:boxSize width="80.0" height="60.0"/>
<celldesigner:singleLine width="1.0"/>
<celldesigner:paint color="3fff0000" scheme="Color"/>
</celldesigner:briefView>
<celldesigner:info state="empty" angle="-1.5707963267948966"/>
</celldesigner:speciesAlias>
<celldesigner:speciesAlias id="sa312" species="s576">
<celldesigner:activity>inactive</celldesigner:activity>
<celldesigner:bounds x="2256.136363636364" y="1059.0" w="100.0" h="100.0"/>
<celldesigner:font size="30"/>
<celldesigner:view state="usual"/>
<celldesigner:usualView>
<celldesigner:innerPosition x="0.0" y="0.0"/>
<celldesigner:boxSize width="100.0" height="100.0"/>
<celldesigner:singleLine width="2.0"/>
<celldesigner:paint color="ffccffcc" scheme="Gradation"/>
</celldesigner:usualView>
<celldesigner:briefView>
<celldesigner:innerPosition x="0.0" y="0.0"/>
<celldesigner:boxSize width="80.0" height="60.0"/>
<celldesigner:singleLine width="1.0"/>
<celldesigner:paint color="3fff0000" scheme="Color"/>
</celldesigner:briefView>
<celldesigner:info state="empty" angle="-1.5707963267948966"/>
</celldesigner:speciesAlias>
<celldesigner:speciesAlias id="sa317" species="s570">
<celldesigner:activity>inactive</celldesigner:activity>
<celldesigner:bounds x="5733.0" y="1299.0" w="100.0" h="100.0"/>
<celldesigner:font size="30"/>
<celldesigner:view state="usual"/>
<celldesigner:usualView>
<celldesigner:innerPosition x="0.0" y="0.0"/>
<celldesigner:boxSize width="100.0" height="100.0"/>
<celldesigner:singleLine width="1.0"/>
<celldesigner:paint color="ff00ff33" scheme="Gradation"/>
</celldesigner:usualView>
<celldesigner:briefView>
<celldesigner:innerPosition x="0.0" y="0.0"/>
<celldesigner:boxSize width="80.0" height="60.0"/>
<celldesigner:singleLine width="1.0"/>
<celldesigner:paint color="3fff0000" scheme="Color"/>
</celldesigner:briefView>
<celldesigner:info state="empty" angle="-1.5707963267948966"/>
</celldesigner:speciesAlias>
<celldesigner:speciesAlias id="sa319" species="s572">
<celldesigner:activity>inactive</celldesigner:activity>
<celldesigner:bounds x="3184.803030303032" y="1644.7142857142862" w="100.0" h="100.0"/>
<celldesigner:font size="30"/>
<celldesigner:view state="usual"/>
<celldesigner:usualView>
<celldesigner:innerPosition x="62.36363636363603" y="460.681818181818"/>
<celldesigner:boxSize width="100.0" height="100.0"/>
<celldesigner:singleLine width="2.0"/>
<celldesigner:paint color="ffccffcc" scheme="Gradation"/>
</celldesigner:usualView>
<celldesigner:briefView>
<celldesigner:innerPosition x="0.0" y="0.0"/>
<celldesigner:boxSize width="80.0" height="60.0"/>
<celldesigner:singleLine width="1.0"/>
<celldesigner:paint color="3fff0000" scheme="Color"/>
</celldesigner:briefView>
<celldesigner:info state="empty" angle="-1.5707963267948966"/>
</celldesigner:speciesAlias>
<celldesigner:speciesAlias id="sa321" species="s353">
<celldesigner:activity>inactive</celldesigner:activity>
<celldesigner:bounds x="119.33333333333394" y="3889.0" w="100.0" h="100.0"/>
<celldesigner:font size="30"/>
<celldesigner:view state="usual"/>
<celldesigner:usualView>
<celldesigner:innerPosition x="0.0" y="0.0"/>
<celldesigner:boxSize width="100.0" height="100.0"/>
<celldesigner:singleLine width="1.0"/>
<celldesigner:paint color="ffff0033" scheme="Gradation"/>
</celldesigner:usualView>
<celldesigner:briefView>
<celldesigner:innerPosition x="0.0" y="0.0"/>
<celldesigner:boxSize width="80.0" height="60.0"/>
<celldesigner:singleLine width="1.0"/>
<celldesigner:paint color="3fff0000" scheme="Color"/>
</celldesigner:briefView>
<celldesigner:info state="empty" angle="-1.5707963267948966"/>
</celldesigner:speciesAlias>
<celldesigner:speciesAlias id="sa322" species="s295">
<celldesigner:activity>inactive</celldesigner:activity>
<celldesigner:bounds x="299.71428571428623" y="3832.5714285714275" w="150.0" h="80.0"/>
<celldesigner:font size="30"/>
<celldesigner:view state="usual"/>
<celldesigner:usualView>
<celldesigner:innerPosition x="0.0" y="0.0"/>
<celldesigner:boxSize width="150.0" height="80.0"/>
<celldesigner:singleLine width="2.0"/>
<celldesigner:paint color="ffffffcc" scheme="Gradation"/>
</celldesigner:usualView>
<celldesigner:briefView>
<celldesigner:innerPosition x="0.0" y="0.0"/>
<celldesigner:boxSize width="80.0" height="60.0"/>
<celldesigner:singleLine width="1.0"/>
<celldesigner:paint color="3fff0000" scheme="Color"/>
</celldesigner:briefView>
<celldesigner:info state="empty" angle="-1.5707963267948966"/>
</celldesigner:speciesAlias>
<celldesigner:speciesAlias id="sa323" species="s421">
<celldesigner:activity>inactive</celldesigner:activity>
<celldesigner:bounds x="4965.5714285714275" y="2191.4285714285716" w="150.0" h="80.0"/>
<celldesigner:font size="30"/>
<celldesigner:view state="usual"/>
<celldesigner:usualView>
<celldesigner:innerPosition x="0.0" y="0.0"/>
<celldesigner:boxSize width="150.0" height="80.0"/>
<celldesigner:singleLine width="2.0"/>
<celldesigner:paint color="ffffffcc" scheme="Gradation"/>
</celldesigner:usualView>
<celldesigner:briefView>
<celldesigner:innerPosition x="0.0" y="0.0"/>
<celldesigner:boxSize width="80.0" height="60.0"/>
<celldesigner:singleLine width="1.0"/>
<celldesigner:paint color="3fff0000" scheme="Color"/>
</celldesigner:briefView>
<celldesigner:info state="empty" angle="-1.5707963267948966"/>
</celldesigner:speciesAlias>
<celldesigner:speciesAlias id="sa324" species="s406">
<celldesigner:activity>inactive</celldesigner:activity>
<celldesigner:bounds x="5161.454545454544" y="2432.142857142857" w="150.0" h="80.0"/>
<celldesigner:font size="30"/>
<celldesigner:view state="usual"/>
<celldesigner:usualView>
<celldesigner:innerPosition x="0.0" y="0.0"/>
<celldesigner:boxSize width="150.0" height="80.0"/>
<celldesigner:singleLine width="2.0"/>
<celldesigner:paint color="ffffffcc" scheme="Gradation"/>
</celldesigner:usualView>
<celldesigner:briefView>
<celldesigner:innerPosition x="0.0" y="0.0"/>
<celldesigner:boxSize width="80.0" height="60.0"/>
<celldesigner:singleLine width="1.0"/>
<celldesigner:paint color="3fff0000" scheme="Color"/>
</celldesigner:briefView>
<celldesigner:info state="empty" angle="-1.5707963267948966"/>
</celldesigner:speciesAlias>
<celldesigner:speciesAlias id="sa325" species="s295">
<celldesigner:activity>inactive</celldesigner:activity>
<celldesigner:bounds x="954.1428571428569" y="3686.1428571428587" w="150.0" h="80.0"/>
<celldesigner:font size="30"/>
<celldesigner:view state="usual"/>
<celldesigner:usualView>
<celldesigner:innerPosition x="0.0" y="0.0"/>
<celldesigner:boxSize width="150.0" height="80.0"/>
<celldesigner:singleLine width="2.0"/>
<celldesigner:paint color="ffffffcc" scheme="Gradation"/>
</celldesigner:usualView>
<celldesigner:briefView>
<celldesigner:innerPosition x="0.0" y="0.0"/>
<celldesigner:boxSize width="80.0" height="60.0"/>
<celldesigner:singleLine width="1.0"/>
<celldesigner:paint color="3fff0000" scheme="Color"/>
</celldesigner:briefView>
<celldesigner:info state="empty" angle="-1.5707963267948966"/>
</celldesigner:speciesAlias>
<celldesigner:speciesAlias id="sa316" species="s733" complexSpeciesAlias="csa40">
<celldesigner:activity>inactive</celldesigner:activity>
<celldesigner:bounds x="4291.909090909092" y="2304.909090909091" w="100.0" h="100.0"/>
<celldesigner:font size="30"/>
<celldesigner:view state="usual"/>
<celldesigner:usualView>
<celldesigner:innerPosition x="20.0" y="95.68181818181893"/>
<celldesigner:boxSize width="100.0" height="100.0"/>
<celldesigner:singleLine width="2.0"/>
<celldesigner:paint color="ffccffcc" scheme="Gradation"/>
</celldesigner:usualView>
<celldesigner:briefView>
<celldesigner:innerPosition x="0.0" y="0.0"/>
<celldesigner:boxSize width="80.0" height="60.0"/>
<celldesigner:singleLine width="1.0"/>
<celldesigner:paint color="3fff0000" scheme="Color"/>
</celldesigner:briefView>
<celldesigner:info state="empty" angle="-1.5707963267948966"/>
</celldesigner:speciesAlias>
<celldesigner:speciesAlias id="sa315" species="s172">
<celldesigner:activity>inactive</celldesigner:activity>
<celldesigner:bounds x="4533.636363636364" y="2729.0" w="107.0" h="96.0"/>
<celldesigner:font size="30"/>
<celldesigner:view state="usual"/>
<celldesigner:usualView>
<celldesigner:innerPosition x="0.0" y="0.0"/>
<celldesigner:boxSize width="107.0" height="96.0"/>
<celldesigner:singleLine width="2.0"/>
<celldesigner:paint color="ff33ffff" scheme="Gradation"/>
</celldesigner:usualView>
<celldesigner:briefView>
<celldesigner:innerPosition x="0.0" y="0.0"/>
<celldesigner:boxSize width="80.0" height="60.0"/>
<celldesigner:singleLine width="1.0"/>
<celldesigner:paint color="3fff0000" scheme="Color"/>
</celldesigner:briefView>
<celldesigner:info state="empty" angle="-1.5707963267948966"/>
</celldesigner:speciesAlias>
<celldesigner:speciesAlias id="sa314" species="s190">
<celldesigner:activity>inactive</celldesigner:activity>
<celldesigner:bounds x="4336.636363636364" y="1691.0" w="100.0" h="100.0"/>
<celldesigner:font size="30"/>
<celldesigner:view state="usual"/>
<celldesigner:usualView>
<celldesigner:innerPosition x="0.0" y="0.0"/>
<celldesigner:boxSize width="100.0" height="100.0"/>
<celldesigner:singleLine width="2.0"/>
<celldesigner:paint color="ffffff33" scheme="Gradation"/>
</celldesigner:usualView>
<celldesigner:briefView>
<celldesigner:innerPosition x="0.0" y="0.0"/>
<celldesigner:boxSize width="80.0" height="60.0"/>
<celldesigner:singleLine width="1.0"/>
<celldesigner:paint color="3fff0000" scheme="Color"/>
</celldesigner:briefView>
<celldesigner:info state="empty" angle="-1.5707963267948966"/>
</celldesigner:speciesAlias>
<celldesigner:speciesAlias id="sa313" species="s170">
<celldesigner:activity>inactive</celldesigner:activity>
<celldesigner:bounds x="4533.636363636364" y="2092.0" w="100.0" h="100.0"/>
<celldesigner:font size="30"/>
<celldesigner:view state="usual"/>
<celldesigner:usualView>
<celldesigner:innerPosition x="0.0" y="0.0"/>
<celldesigner:boxSize width="100.0" height="100.0"/>
<celldesigner:singleLine width="2.0"/>
<celldesigner:paint color="ff00ff33" scheme="Gradation"/>
</celldesigner:usualView>
<celldesigner:briefView>
<celldesigner:innerPosition x="0.0" y="0.0"/>
<celldesigner:boxSize width="80.0" height="60.0"/>
<celldesigner:singleLine width="1.0"/>
<celldesigner:paint color="3fff0000" scheme="Color"/>
</celldesigner:briefView>
<celldesigner:info state="empty" angle="-1.5707963267948966"/>
</celldesigner:speciesAlias>
<celldesigner:speciesAlias id="sa326" species="s420">
<celldesigner:activity>inactive</celldesigner:activity>
<celldesigner:bounds x="3197.250000000002" y="2950.0" w="150.0" h="80.0"/>
<celldesigner:font size="30"/>
<celldesigner:view state="usual"/>
<celldesigner:usualView>
<celldesigner:innerPosition x="0.0" y="0.0"/>
<celldesigner:boxSize width="150.0" height="80.0"/>
<celldesigner:singleLine width="2.0"/>
<celldesigner:paint color="ffffffcc" scheme="Gradation"/>
</celldesigner:usualView>
<celldesigner:briefView>
<celldesigner:innerPosition x="0.0" y="0.0"/>
<celldesigner:boxSize width="80.0" height="60.0"/>
<celldesigner:singleLine width="1.0"/>
<celldesigner:paint color="3fff0000" scheme="Color"/>
</celldesigner:briefView>
<celldesigner:info state="empty" angle="-1.5707963267948966"/>
</celldesigner:speciesAlias>
<celldesigner:speciesAlias id="sa327" species="s400">
<celldesigner:activity>inactive</celldesigner:activity>
<celldesigner:bounds x="2901.250000000002" y="1347.0" w="150.0" h="80.0"/>
<celldesigner:font size="30"/>
<celldesigner:view state="usual"/>
<celldesigner:usualView>
<celldesigner:innerPosition x="0.0" y="0.0"/>
<celldesigner:boxSize width="150.0" height="80.0"/>
<celldesigner:singleLine width="2.0"/>
<celldesigner:paint color="ffffffcc" scheme="Gradation"/>
</celldesigner:usualView>
<celldesigner:briefView>
<celldesigner:innerPosition x="0.0" y="0.0"/>
<celldesigner:boxSize width="80.0" height="60.0"/>
<celldesigner:singleLine width="1.0"/>
<celldesigner:paint color="3fff0000" scheme="Color"/>
</celldesigner:briefView>
<celldesigner:info state="empty" angle="-1.5707963267948966"/>
</celldesigner:speciesAlias>
<celldesigner:speciesAlias id="sa328" species="s404">
<celldesigner:activity>inactive</celldesigner:activity>
<celldesigner:bounds x="2740.250000000002" y="1347.0" w="150.0" h="80.0"/>
<celldesigner:font size="30"/>
<celldesigner:view state="usual"/>
<celldesigner:usualView>
<celldesigner:innerPosition x="0.0" y="0.0"/>
<celldesigner:boxSize width="150.0" height="80.0"/>
<celldesigner:singleLine width="2.0"/>
<celldesigner:paint color="ffffffcc" scheme="Gradation"/>
</celldesigner:usualView>
<celldesigner:briefView>
<celldesigner:innerPosition x="0.0" y="0.0"/>
<celldesigner:boxSize width="80.0" height="60.0"/>
<celldesigner:singleLine width="1.0"/>
<celldesigner:paint color="3fff0000" scheme="Color"/>
</celldesigner:briefView>
<celldesigner:info state="empty" angle="-1.5707963267948966"/>
</celldesigner:speciesAlias>
<celldesigner:speciesAlias id="sa329" species="s295">
<celldesigner:activity>inactive</celldesigner:activity>
<celldesigner:bounds x="1306.0" y="2429.0" w="150.0" h="80.0"/>
<celldesigner:font size="30"/>
<celldesigner:view state="usual"/>
<celldesigner:usualView>
<celldesigner:innerPosition x="0.0" y="0.0"/>
<celldesigner:boxSize width="150.0" height="80.0"/>
<celldesigner:singleLine width="2.0"/>
<celldesigner:paint color="ffffffcc" scheme="Gradation"/>
</celldesigner:usualView>
<celldesigner:briefView>
<celldesigner:innerPosition x="0.0" y="0.0"/>
<celldesigner:boxSize width="80.0" height="60.0"/>
<celldesigner:singleLine width="1.0"/>
<celldesigner:paint color="3fff0000" scheme="Color"/>
</celldesigner:briefView>
<celldesigner:info state="empty" angle="-1.5707963267948966"/>
</celldesigner:speciesAlias>
<celldesigner:speciesAlias id="sa330" species="s446">
<celldesigner:activity>inactive</celldesigner:activity>
<celldesigner:bounds x="1010.0" y="2416.0" w="150.0" h="80.0"/>
<celldesigner:font size="30"/>
<celldesigner:view state="usual"/>
<celldesigner:usualView>
<celldesigner:innerPosition x="0.0" y="0.0"/>
<celldesigner:boxSize width="150.0" height="80.0"/>
<celldesigner:singleLine width="2.0"/>
<celldesigner:paint color="ffffffcc" scheme="Gradation"/>
</celldesigner:usualView>
<celldesigner:briefView>
<celldesigner:innerPosition x="0.0" y="0.0"/>
<celldesigner:boxSize width="80.0" height="60.0"/>
<celldesigner:singleLine width="1.0"/>
<celldesigner:paint color="3fff0000" scheme="Color"/>
</celldesigner:briefView>
<celldesigner:info state="empty" angle="-1.5707963267948966"/>
</celldesigner:speciesAlias>
<celldesigner:speciesAlias id="sa331" species="s421">
<celldesigner:activity>inactive</celldesigner:activity>
<celldesigner:bounds x="2202.0" y="2992.0" w="150.0" h="80.0"/>
<celldesigner:font size="30"/>
<celldesigner:view state="usual"/>
<celldesigner:usualView>
<celldesigner:innerPosition x="0.0" y="0.0"/>
<celldesigner:boxSize width="150.0" height="80.0"/>
<celldesigner:singleLine width="2.0"/>
<celldesigner:paint color="ffffffcc" scheme="Gradation"/>
</celldesigner:usualView>
<celldesigner:briefView>
<celldesigner:innerPosition x="0.0" y="0.0"/>
<celldesigner:boxSize width="80.0" height="60.0"/>
<celldesigner:singleLine width="1.0"/>
<celldesigner:paint color="3fff0000" scheme="Color"/>
</celldesigner:briefView>
<celldesigner:info state="empty" angle="-1.5707963267948966"/>
</celldesigner:speciesAlias>
<celldesigner:speciesAlias id="sa332" species="s495">
<celldesigner:activity>inactive</celldesigner:activity>
<celldesigner:bounds x="2208.5" y="2337.0" w="150.0" h="80.0"/>
<celldesigner:font size="30"/>
<celldesigner:view state="usual"/>
<celldesigner:usualView>
<celldesigner:innerPosition x="0.0" y="0.0"/>
<celldesigner:boxSize width="150.0" height="80.0"/>
<celldesigner:singleLine width="2.0"/>
<celldesigner:paint color="ffffffcc" scheme="Gradation"/>
</celldesigner:usualView>
<celldesigner:briefView>
<celldesigner:innerPosition x="0.0" y="0.0"/>
<celldesigner:boxSize width="80.0" height="60.0"/>
<celldesigner:singleLine width="1.0"/>
<celldesigner:paint color="3fff0000" scheme="Color"/>
</celldesigner:briefView>
<celldesigner:info state="empty" angle="-1.5707963267948966"/>
</celldesigner:speciesAlias>
<celldesigner:speciesAlias id="sa333" species="s494">
<celldesigner:activity>inactive</celldesigner:activity>
<celldesigner:bounds x="4391.5" y="1813.0" w="150.0" h="80.0"/>
<celldesigner:font size="30"/>
<celldesigner:view state="usual"/>
<celldesigner:usualView>
<celldesigner:innerPosition x="0.0" y="0.0"/>
<celldesigner:boxSize width="150.0" height="80.0"/>
<celldesigner:singleLine width="2.0"/>
<celldesigner:paint color="ffffffcc" scheme="Gradation"/>
</celldesigner:usualView>
<celldesigner:briefView>
<celldesigner:innerPosition x="0.0" y="0.0"/>
<celldesigner:boxSize width="80.0" height="60.0"/>
<celldesigner:singleLine width="1.0"/>
<celldesigner:paint color="3fff0000" scheme="Color"/>
</celldesigner:briefView>
<celldesigner:info state="empty" angle="-1.5707963267948966"/>
</celldesigner:speciesAlias>
<celldesigner:speciesAlias id="sa334" species="s494">
<celldesigner:activity>inactive</celldesigner:activity>
<celldesigner:bounds x="4364.478468899522" y="2471.0" w="150.0" h="80.0"/>
<celldesigner:font size="30"/>
<celldesigner:view state="usual"/>
<celldesigner:usualView>
<celldesigner:innerPosition x="0.0" y="0.0"/>
<celldesigner:boxSize width="150.0" height="80.0"/>
<celldesigner:singleLine width="2.0"/>
<celldesigner:paint color="ffffffcc" scheme="Gradation"/>
</celldesigner:usualView>
<celldesigner:briefView>
<celldesigner:innerPosition x="0.0" y="0.0"/>
<celldesigner:boxSize width="80.0" height="60.0"/>
<celldesigner:singleLine width="1.0"/>
<celldesigner:paint color="3fff0000" scheme="Color"/>
</celldesigner:briefView>
<celldesigner:info state="empty" angle="-1.5707963267948966"/>
</celldesigner:speciesAlias>
<celldesigner:speciesAlias id="sa335" species="s410">
<celldesigner:activity>inactive</celldesigner:activity>
<celldesigner:bounds x="4731.727272727272" y="3575.4285714285725" w="150.0" h="80.0"/>
<celldesigner:font size="30"/>
<celldesigner:view state="usual"/>
<celldesigner:usualView>
<celldesigner:innerPosition x="0.0" y="0.0"/>
<celldesigner:boxSize width="150.0" height="80.0"/>
<celldesigner:singleLine width="2.0"/>
<celldesigner:paint color="ffffffcc" scheme="Gradation"/>
</celldesigner:usualView>
<celldesigner:briefView>
<celldesigner:innerPosition x="0.0" y="0.0"/>
<celldesigner:boxSize width="80.0" height="60.0"/>
<celldesigner:singleLine width="1.0"/>
<celldesigner:paint color="3fff0000" scheme="Color"/>
</celldesigner:briefView>
<celldesigner:info state="empty" angle="-1.5707963267948966"/>
</celldesigner:speciesAlias>
<celldesigner:speciesAlias id="sa336" species="s407">
<celldesigner:activity>inactive</celldesigner:activity>
<celldesigner:bounds x="5246.076923076924" y="4839.714285714286" w="150.0" h="80.0"/>
<celldesigner:font size="30"/>
<celldesigner:view state="usual"/>
<celldesigner:usualView>
<celldesigner:innerPosition x="0.0" y="0.0"/>
<celldesigner:boxSize width="150.0" height="80.0"/>
<celldesigner:singleLine width="2.0"/>
<celldesigner:paint color="ffffffcc" scheme="Gradation"/>
</celldesigner:usualView>
<celldesigner:briefView>
<celldesigner:innerPosition x="0.0" y="0.0"/>
<celldesigner:boxSize width="80.0" height="60.0"/>
<celldesigner:singleLine width="1.0"/>
<celldesigner:paint color="3fff0000" scheme="Color"/>
</celldesigner:briefView>
<celldesigner:info state="empty" angle="-1.5707963267948966"/>
</celldesigner:speciesAlias>
<celldesigner:speciesAlias id="sa337" species="s446">
<celldesigner:activity>inactive</celldesigner:activity>
<celldesigner:bounds x="1002.0" y="2543.1111111111113" w="150.0" h="80.0"/>
<celldesigner:font size="30"/>
<celldesigner:view state="usual"/>
<celldesigner:usualView>
<celldesigner:innerPosition x="0.0" y="0.0"/>
<celldesigner:boxSize width="150.0" height="80.0"/>
<celldesigner:singleLine width="2.0"/>
<celldesigner:paint color="ffffffcc" scheme="Gradation"/>
</celldesigner:usualView>
<celldesigner:briefView>
<celldesigner:innerPosition x="0.0" y="0.0"/>
<celldesigner:boxSize width="80.0" height="60.0"/>
<celldesigner:singleLine width="1.0"/>
<celldesigner:paint color="3fff0000" scheme="Color"/>
</celldesigner:briefView>
<celldesigner:info state="empty" angle="-1.5707963267948966"/>
</celldesigner:speciesAlias>
<celldesigner:speciesAlias id="sa338" species="s295">
<celldesigner:activity>inactive</celldesigner:activity>
<celldesigner:bounds x="1322.666666666666" y="3114.6111111111095" w="150.0" h="80.0"/>
<celldesigner:font size="30"/>
<celldesigner:view state="usual"/>
<celldesigner:usualView>
<celldesigner:innerPosition x="0.0" y="0.0"/>
<celldesigner:boxSize width="150.0" height="80.0"/>
<celldesigner:singleLine width="2.0"/>
<celldesigner:paint color="ffffffcc" scheme="Gradation"/>
</celldesigner:usualView>
<celldesigner:briefView>
<celldesigner:innerPosition x="0.0" y="0.0"/>
<celldesigner:boxSize width="80.0" height="60.0"/>
<celldesigner:singleLine width="1.0"/>
<celldesigner:paint color="3fff0000" scheme="Color"/>
</celldesigner:briefView>
<celldesigner:info state="empty" angle="-1.5707963267948966"/>
</celldesigner:speciesAlias>
<celldesigner:speciesAlias id="sa339" species="s494">
<celldesigner:activity>inactive</celldesigner:activity>
<celldesigner:bounds x="858.666666666667" y="1002.7777777777774" w="150.0" h="80.0"/>
<celldesigner:font size="30"/>
<celldesigner:view state="usual"/>
<celldesigner:usualView>
<celldesigner:innerPosition x="0.0" y="0.0"/>
<celldesigner:boxSize width="150.0" height="80.0"/>
<celldesigner:singleLine width="2.0"/>
<celldesigner:paint color="ffffffcc" scheme="Gradation"/>
</celldesigner:usualView>
<celldesigner:briefView>
<celldesigner:innerPosition x="0.0" y="0.0"/>
<celldesigner:boxSize width="80.0" height="60.0"/>
<celldesigner:singleLine width="1.0"/>
<celldesigner:paint color="3fff0000" scheme="Color"/>
</celldesigner:briefView>
<celldesigner:info state="empty" angle="-1.5707963267948966"/>
</celldesigner:speciesAlias>
<celldesigner:speciesAlias id="sa340" species="s539">
<celldesigner:activity>inactive</celldesigner:activity>
<celldesigner:bounds x="868.666666666667" y="676.8888888888887" w="150.0" h="80.0"/>
<celldesigner:font size="30"/>
<celldesigner:view state="usual"/>
<celldesigner:usualView>
<celldesigner:innerPosition x="0.0" y="0.0"/>
<celldesigner:boxSize width="150.0" height="80.0"/>
<celldesigner:singleLine width="2.0"/>
<celldesigner:paint color="ffffffcc" scheme="Gradation"/>
</celldesigner:usualView>
<celldesigner:briefView>
<celldesigner:innerPosition x="0.0" y="0.0"/>
<celldesigner:boxSize width="80.0" height="60.0"/>
<celldesigner:singleLine width="1.0"/>
[truncated: 942,879 more chars]
