# Supplementary material for: LimeMap: a comprehensive map of lipid mediator metabolic pathways
Source: NPJ Syst Biol Appl. 2021 Jan 27;7:6. doi: 10.1038/s41540-020-00163-5 (PMC7840682; doi:10.1038/s41540-020-00163-5)
Supplement: Supplementary file 3 — Supplementary Data [file 41540_2020_163_MOESM3_ESM.txt]

# generated with VANTED V2.5.4 for Garuda at Thu May 16 15:16:18 JST 2019
graph [
  axis_color "#c0c0c0"
  chart_color_line_names "1: Maize/wild type;1: 8W+SD/1 (Control);2: 8W+PD/1 (Treatment);3: 24M+SD/2 (Control);4: 24M+PD/2 (Treatment);1: Saline/1 (Control);"
  chart_colors "96,96,96,255:0,0,0,255;204,204,255,255:0,0,0,255;0,0,255,255:0,0,0,255;255,204,204,255:0,0,0,255;255,51,51,255:0,0,0,255;0,0,0,255:0,0,0,255"
  connectPriorItems "true"
  graphbackgroundcolor "#ffffff"
  grid_color "#c0c0c0"
  hm_gamma 1.0
  hm_lower_bound 0.5
  hm_lower_col "#0000ff"
  hm_middle_bound 1.0
  hm_middle_col "#ffffff"
  hm_upper_bound 2.0
  hm_upper_col "#ff0000"
  node_axisWidth 1.0
  node_categoryBackgroundColorA "#e1ffff"
  node_categoryBackgroundColorB "#000000"
  node_categoryBackgroundColorC "#ffffe1"
  node_categoryBackgroundColorIndexA -1
  node_categoryBackgroundColorIndexC -1
  node_chartShapeSize 6.0
  node_chartStdDevLineWidth 4.0
  node_chartStdDevTopWidth 10.0
  node_gridWidth 0.5
  node_halfErrorBar "false"
  node_lineChartFillTimeGaps "true"
  node_lineChartShowLines "true"
  node_lineChartShowShapes "true"
  node_lineChartShowStdDev "false"
  node_lineChartShowStdDevRangeLine "true"
  node_outlineBorderWidth 4.0
  node_plotAxisFontSize 30
  node_plotAxisRotation 0.0
  node_plotAxisSteps 1.0
  node_plotOrientationHor "true"
  node_removeEmptyConditions "false"
  node_showCategoryAxis "false"
  node_showGridCategory "true"
  node_showGridRange "true"
  node_showRangeAxis "true"
  node_usePieScale "true"
  node_useStdErr "true"
  ttestCircleSize 10.0
  directed 1
  node [
    id 1
    zlevel -1

    graphics [
      x 2950.545
      y 1400.7222222222222
      w 90.0
      h 80.0
      fill "#FFFFFF"
      outline "#00CCCC"
      frameThickness 2.0
      gradient 0.0
      opacity 1.0
      rounding 5.0
      type "rectangle"
    ]
    label "4-HDoHE"
    labelgraphics [
      alignment "center"
      anchor "e"
      color "#000000"
      fontName "Arial"
      fontSize 20
      fontStyle "plain"
      labelOffset [
        x 0.0
        y 0.0
      ]
      type "text"
    ]
    labelgraphics1 [
      alignment "center"
      anchor "hidden"
      color "#000000"
      fontName "Arial"
      fontSize 12
      fontStyle "plain"
      labelOffset [
        x 0.0
        y 0.0
      ]
      position [
        localAlign 0.0
        relHor 0.0
        relVert 0.0
      ]
      text "s154"
      type "text"
    ]
  ]
  node [
    id 2
    zlevel -1

    graphics [
      x 2950.545
      y 1490.7222222222222
      w 90.0
      h 80.0
      fill "#FFFFFF"
      outline "#00CCCC"
      frameThickness 2.0
      gradient 0.0
      opacity 1.0
      rounding 5.0
      type "rectangle"
    ]
    label "7-HDoHE"
    labelgraphics [
      alignment "center"
      anchor "e"
      color "#000000"
      fontName "Arial"
      fontSize 20
      fontStyle "plain"
      labelOffset [
        x 0.0
        y 0.0
      ]
      type "text"
    ]
    labelgraphics1 [
      alignment "center"
      anchor "hidden"
      color "#000000"
      fontName "Arial"
      fontSize 12
      fontStyle "plain"
      labelOffset [
        x 0.0
        y 0.0
      ]
      position [
        localAlign 0.0
        relHor 0.0
        relVert 0.0
      ]
      text "s143"
      type "text"
    ]
  ]
  node [
    id 3
    zlevel -1

    graphics [
      x 2950.545
      y 1579.0555555555557
      w 90.0
      h 80.0
      fill "#FFFFFF"
      outline "#00CCCC"
      frameThickness 2.0
      gradient 0.0
      opacity 1.0
      rounding 5.0
      type "rectangle"
    ]
    label "8-HDoHE"
    labelgraphics [
      alignment "center"
      anchor "e"
      color "#000000"
      fontName "Arial"
      fontSize 20
      fontStyle "plain"
      labelOffset [
        x 0.0
        y 0.0
      ]
      type "text"
    ]
    labelgraphics1 [
      alignment "center"
      anchor "hidden"
      color "#000000"
      fontName "Arial"
      fontSize 12
      fontStyle "plain"
      labelOffset [
        x 0.0
        y 0.0
      ]
      position [
        localAlign 0.0
        relHor 0.0
        relVert 0.0
      ]
      text "146"
      type "text"
    ]
  ]
  node [
    id 4
    zlevel -1

    graphics [
      x 2641.136148989899
      y 1752.3888888888887
      w 90.0
      h 80.0
      fill "#FFFFFF"
      outline "#00CCCC"
      frameThickness 2.0
      gradient 0.0
      opacity 1.0
      rounding 5.0
      type "rectangle"
    ]
    label "DHA"
    labelgraphics [
      alignment "center"
      anchor "n"
      color "#000000"
      fontName "Arial"
      fontSize 20
      fontStyle "plain"
      labelOffset [
        x 0.0
        y 0.0
      ]
      type "text"
    ]
    labelgraphics1 [
      alignment "center"
      anchor "hidden"
      color "#000000"
      fontName "Arial"
      fontSize 12
      fontStyle "plain"
      labelOffset [
        x 0.0
        y 0.0
      ]
      position [
        localAlign 0.0
        relHor 0.0
        relVert 0.0
      ]
      text "s172"
      type "text"
    ]
  ]
  node [
    id 5
    zlevel -1

    graphics [
      x 2950.545
      y 1669.0555555555557
      w 90.0
      h 80.0
      fill "#FFFFFF"
      outline "#00CCCC"
      frameThickness 2.0
      gradient 0.0
      opacity 1.0
      rounding 5.0
      type "rectangle"
    ]
    label "10-HDoHE"
    labelgraphics [
      alignment "center"
      anchor "e"
      color "#000000"
      fontName "Arial"
      fontSize 20
      fontStyle "plain"
      labelOffset [
        x 0.0
        y 0.0
      ]
      type "text"
    ]
    labelgraphics1 [
      alignment "center"
      anchor "hidden"
      color "#000000"
      fontName "Arial"
      fontSize 12
      fontStyle "plain"
      labelOffset [
        x 0.0
        y 0.0
      ]
      position [
        localAlign 0.0
        relHor 0.0
        relVert 0.0
      ]
      text "s136"
      type "text"
    ]
  ]
  node [
    id 6
    zlevel -1

    graphics [
      x 2950.545
      y 1752.3888888888887
      w 90.0
      h 80.0
      fill "#FFFFFF"
      outline "#00CCCC"
      frameThickness 2.0
      gradient 0.0
      opacity 1.0
      rounding 5.0
      type "rectangle"
    ]
    label "11-HDoHE"
    labelgraphics [
      alignment "center"
      anchor "e"
      color "#000000"
      fontName "Arial"
      fontSize 20
      fontStyle "plain"
      labelOffset [
        x 0.0
        y 0.0
      ]
      type "text"
    ]
    labelgraphics1 [
      alignment "center"
      anchor "hidden"
      color "#000000"
      fontName "Arial"
      fontSize 12
      fontStyle "plain"
      labelOffset [
        x 0.0
        y 0.0
      ]
      position [
        localAlign 0.0
        relHor 0.0
        relVert 0.0
      ]
      text "s142"
      type "text"
    ]
  ]
  node [
    id 7
    zlevel -1

    graphics [
      x 2950.545
      y 1844.0555555555557
      w 90.0
      h 80.0
      fill "#FFFFFF"
      outline "#00CCCC"
      frameThickness 2.0
      gradient 0.0
      opacity 1.0
      rounding 5.0
      type "rectangle"
    ]
    label "13-HDoHE"
    labelgraphics [
      alignment "center"
      anchor "e"
      color "#000000"
      fontName "Arial"
      fontSize 20
      fontStyle "plain"
      labelOffset [
        x 0.0
        y 0.0
      ]
      type "text"
    ]
    labelgraphics1 [
      alignment "center"
      anchor "hidden"
      color "#000000"
      fontName "Arial"
      fontSize 12
      fontStyle "plain"
      labelOffset [
        x 0.0
        y 0.0
      ]
      position [
        localAlign 0.0
        relHor 0.0
        relVert 0.0
      ]
      text "s135"
      type "text"
    ]
  ]
  node [
    id 8
    zlevel -1

    graphics [
      x 2950.545
      y 1958.0
      w 90.0
      h 80.0
      fill "#FFFFFF"
      outline "#00CCCC"
      frameThickness 2.0
      gradient 0.0
      opacity 1.0
      rounding 5.0
      type "rectangle"
    ]
    label "14-HDoHE"
    labelgraphics [
      alignment "center"
      anchor "n"
      color "#000000"
      fontName "Arial"
      fontSize 20
      fontStyle "plain"
      labelOffset [
        x 0.0
        y 0.0
      ]
      type "text"
    ]
    labelgraphics1 [
      alignment "center"
      anchor "hidden"
      color "#000000"
      fontName "Arial"
      fontSize 12
      fontStyle "plain"
      labelOffset [
        x 0.0
        y 0.0
      ]
      position [
        localAlign 0.0
        relHor 0.0
        relVert 0.0
      ]
      text "s139"
      type "text"
    ]
  ]
  node [
    id 9
    zlevel -1

    graphics [
      x 2955.545
      y 2183.0
      w 90.0
      h 80.0
      fill "#FFFFFF"
      outline "#00CCCC"
      frameThickness 2.0
      gradient 0.0
      opacity 1.0
      rounding 5.0
      type "rectangle"
    ]
    label "17-HDoHE"
    labelgraphics [
      alignment "center"
      anchor "n"
      color "#000000"
      fontName "Arial"
      fontSize 20
      fontStyle "plain"
      labelOffset [
        x 0.0
        y 0.0
      ]
      type "text"
    ]
    labelgraphics1 [
      alignment "center"
      anchor "hidden"
      color "#000000"
      fontName "Arial"
      fontSize 12
      fontStyle "plain"
      labelOffset [
        x 0.0
        y 0.0
      ]
      position [
        localAlign 0.0
        relHor 0.0
        relVert 0.0
      ]
      text "s132"
      type "text"
    ]
  ]
  node [
    id 10
    zlevel -1

    graphics [
      x 2955.545
      y 2301.0
      w 90.0
      h 80.0
      fill "#FFFFFF"
      outline "#00CCCC"
      frameThickness 2.0
      gradient 0.0
      opacity 1.0
      rounding 5.0
      type "rectangle"
    ]
    label "20-HDoHE"
    labelgraphics [
      alignment "center"
      anchor "n"
      color "#000000"
      fontName "Arial"
      fontSize 20
      fontStyle "plain"
      labelOffset [
        x 0.0
        y 0.0
      ]
      type "text"
    ]
    labelgraphics1 [
      alignment "center"
      anchor "hidden"
      color "#000000"
      fontName "Arial"
      fontSize 12
      fontStyle "plain"
      labelOffset [
        x 0.0
        y 0.0
      ]
      position [
        localAlign 0.0
        relHor 0.0
        relVert 0.0
      ]
      text "s123"
      type "text"
    ]
  ]
  node [
    id 11
    zlevel -1

    graphics [
      x 3108.545
      y 2096.0
      w 90.0
      h 80.0
      fill "#FFFFFF"
      outline "#00CCCC"
      frameThickness 2.0
      gradient 0.0
      opacity 1.0
      rounding 5.0
      type "rectangle"
    ]
    label "10,17-DiHDoHE"
    labelgraphics [
      alignment "center"
      anchor "e"
      color "#000000"
      fontName "Arial"
      fontSize 20
      fontStyle "plain"
      labelOffset [
        x 0.0
        y 0.0
      ]
      type "text"
    ]
  ]
  node [
    id 12
    zlevel -1

    graphics [
      x 2636.136148989899
      y 910.0
      w 90.0
      h 80.0
      fill "#FFFFFF"
      outline "#00CC00"
      frameThickness 2.0
      gradient 0.0
      opacity 1.0
      rounding 5.0
      type "rectangle"
    ]
    label "EPA"
    labelgraphics [
      alignment "center"
      anchor "n"
      color "#000000"
      fontName "Arial"
      fontSize 20
      fontStyle "plain"
      labelOffset [
        x 0.0
        y 0.0
      ]
      type "text"
    ]
  ]
  node [
    id 13
    zlevel -1

    graphics [
      x 3120.0
      y 310.0
      w 90.0
      h 80.0
      fill "#FFFFFF"
      outline "#00CC00"
      frameThickness 2.0
      gradient 0.0
      opacity 1.0
      rounding 5.0
      type "rectangle"
    ]
    label "14,15-DiHETE"
    labelgraphics [
      alignment "center"
      anchor "e"
      color "#000000"
      fontName "Arial"
      fontSize 20
      fontStyle "plain"
      labelOffset [
        x 0.0
        y 0.0
      ]
      type "text"
    ]
  ]
  node [
    id 14
    zlevel -1

    graphics [
      x 3120.0
      y 425.0
      w 90.0
      h 80.0
      fill "#FFFFFF"
      outline "#00CC00"
      frameThickness 2.0
      gradient 0.0
      opacity 1.0
      rounding 5.0
      type "rectangle"
    ]
    label "17,18-DiHETE"
    labelgraphics [
      alignment "center"
      anchor "e"
      color "#000000"
      fontName "Arial"
      fontSize 20
      fontStyle "plain"
      labelOffset [
        x 0.0
        y 0.0
      ]
      type "text"
    ]
  ]
  node [
    id 15
    zlevel -1

    graphics [
      x 2945.0
      y 910.0
      w 90.0
      h 80.0
      fill "#FFFFFF"
      outline "#00CC00"
      frameThickness 2.0
      gradient 0.0
      opacity 1.0
      rounding 5.0
      type "rectangle"
    ]
    label "18-HEPE"
    labelgraphics [
      alignment "center"
      anchor "n"
      color "#000000"
      fontName "Arial"
      fontSize 20
      fontStyle "plain"
      labelOffset [
        x 0.0
        y 0.0
      ]
      type "text"
    ]
  ]
  node [
    id 16
    zlevel -1

    graphics [
      x 3120.0
      y 540.0
      w 90.0
      h 80.0
      fill "#FFFFFF"
      outline "#00CC00"
      frameThickness 2.0
      gradient 0.0
      opacity 1.0
      rounding 5.0
      type "rectangle"
    ]
    label "5-HEPE"
    labelgraphics [
      alignment "center"
      anchor "e"
      color "#000000"
      fontName "Arial"
      fontSize 20
      fontStyle "plain"
      labelOffset [
        x 0.0
        y 0.0
      ]
      type "text"
    ]
  ]
  node [
    id 17
    zlevel -1

    graphics [
      x 3120.0
      y 655.0
      w 90.0
      h 80.0
      fill "#FFFFFF"
      outline "#00CC00"
      frameThickness 2.0
      gradient 0.0
      opacity 1.0
      rounding 5.0
      type "rectangle"
    ]
    label "12-HEPE"
    labelgraphics [
      alignment "center"
      anchor "e"
      color "#000000"
      fontName "Arial"
      fontSize 20
      fontStyle "plain"
      labelOffset [
        x 0.0
        y 0.0
      ]
      type "text"
    ]
  ]
  node [
    id 18
    zlevel -1

    graphics [
      x 3120.0
      y 780.0
      w 90.0
      h 80.0
      fill "#FFFFFF"
      outline "#00CC00"
      frameThickness 2.0
      gradient 0.0
      opacity 1.0
      rounding 5.0
      type "rectangle"
    ]
    label "15-HEPE"
    labelgraphics [
      alignment "center"
      anchor "e"
      color "#000000"
      fontName "Arial"
      fontSize 20
      fontStyle "plain"
      labelOffset [
        x 0.0
        y 0.0
      ]
      type "text"
    ]
  ]
  node [
    id 19
    zlevel -1

    graphics [
      x 770.0
      y 272.0
      w 90.0
      h 80.0
      fill "#FFFFFF"
      outline "#CC00CC"
      frameThickness 2.0
      gradient 0.0
      opacity 1.0
      rounding 5.0
      type "rectangle"
    ]
    label "LA"
    labelgraphics [
      alignment "center"
      anchor "n"
      color "#000000"
      fontName "Arial"
      fontSize 20
      fontStyle "plain"
      labelOffset [
        x 0.0
        y 0.0
      ]
      type "text"
    ]
  ]
  node [
    id 20
    zlevel -1

    graphics [
      x 1769.0
      y 1009.0
      w 90.0
      h 80.0
      fill "#FFFFFF"
      outline "#FF0033"
      frameThickness 2.0
      gradient 0.0
      opacity 1.0
      rounding 5.0
      type "rectangle"
    ]
    label "AA"
    labelgraphics [
      alignment "center"
      anchor "s"
      color "#000000"
      fontName "Arial"
      fontSize 20
      fontStyle "plain"
      labelOffset [
        x 0.0
        y 0.0
      ]
      type "text"
    ]
  ]
  node [
    id 21
    zlevel -1

    graphics [
      x 770.0
      y 665.0
      w 90.0
      h 80.0
      fill "#FFFFFF"
      outline "#9999FF"
      frameThickness 2.0
      gradient 0.0
      opacity 1.0
      rounding 5.0
      type "rectangle"
    ]
    label "DGLA"
    labelgraphics [
      alignment "center"
      anchor "n"
      color "#000000"
      fontName "Arial"
      fontSize 20
      fontStyle "plain"
      labelOffset [
        x 0.0
        y 0.0
      ]
      type "text"
    ]
  ]
  node [
    id 22
    zlevel -1

    graphics [
      x 479.0
      y 692.0
      w 90.0
      h 80.0
      fill "#FFFFFF"
      outline "#9999FF"
      frameThickness 2.0
      gradient 0.0
      opacity 1.0
      rounding 5.0
      type "rectangle"
    ]
    label "PGE1"
    labelgraphics [
      alignment "center"
      anchor "n"
      color "#000000"
      fontName "Arial"
      fontSize 20
      fontStyle "plain"
      labelOffset [
        x 0.0
        y 0.0
      ]
      type "text"
    ]
  ]
  node [
    id 23
    zlevel -1

    graphics [
      x 469.0
      y 427.0
      w 90.0
      h 80.0
      fill "#FFFFFF"
      outline "#FF9999"
      frameThickness 2.0
      gradient 0.0
      opacity 1.0
      rounding 5.0
      type "rectangle"
    ]
    label "15-HEDE"
    labelgraphics [
      alignment "center"
      anchor "s"
      color "#000000"
      fontName "Arial"
      fontSize 20
      fontStyle "plain"
      labelOffset [
        x 0.0
        y 0.0
      ]
      type "text"
    ]
  ]
  node [
    id 24
    zlevel -1

    graphics [
      x 344.0
      y 427.0
      w 90.0
      h 80.0
      fill "#FFFFFF"
      outline "#FF9999"
      frameThickness 2.0
      gradient 0.0
      opacity 1.0
      rounding 5.0
      type "rectangle"
    ]
    label "15-KEDE"
    labelgraphics [
      alignment "center"
      anchor "s"
      color "#000000"
      fontName "Arial"
      fontSize 20
      fontStyle "plain"
      labelOffset [
        x 0.0
        y 0.0
      ]
      type "text"
    ]
  ]
  node [
    id 25
    zlevel -1

    graphics [
      x 1860.25
      y 455.0
      w 90.0
      h 80.0
      fill "#FFFFFF"
      outline "#FF0000"
      frameThickness 2.0
      gradient 0.0
      opacity 1.0
      rounding 5.0
      type "rectangle"
    ]
    label "8-HETE"
    labelgraphics [
      alignment "center"
      anchor "e"
      color "#000000"
      fontName "Arial"
      fontSize 20
      fontStyle "plain"
      labelOffset [
        x 0.0
        y 0.0
      ]
      type "text"
    ]
  ]
  node [
    id 26
    zlevel -1

    graphics [
      x 2032.909090909091
      y 785.5
      w 90.0
      h 80.0
      fill "#FFFFFF"
      outline "#FF0000"
      frameThickness 2.0
      gradient 0.0
      opacity 1.0
      rounding 5.0
      type "rectangle"
    ]
    label "12-HETE"
    labelgraphics [
      alignment "center"
      anchor "n"
      color "#000000"
      fontName "Arial"
      fontSize 20
      fontStyle "plain"
      labelOffset [
        x 0.0
        y 0.0
      ]
      type "text"
    ]
  ]
  node [
    id 27
    zlevel -1

    graphics [
      x 2159.0
      y 785.5
      w 90.0
      h 80.0
      fill "#FFFFFF"
      outline "#FF0000"
      frameThickness 2.0
      gradient 0.0
      opacity 1.0
      rounding 5.0
      type "rectangle"
    ]
    label "12-KETE"
    labelgraphics [
      alignment "center"
      anchor "n"
      color "#000000"
      fontName "Arial"
      fontSize 20
      fontStyle "plain"
      labelOffset [
        x 0.0
        y 0.0
      ]
      type "text"
    ]
  ]
  node [
    id 28
    zlevel -1

    graphics [
      x 2032.909090909091
      y 907.5
      w 90.0
      h 80.0
      fill "#FFFFFF"
      outline "#FF0000"
      frameThickness 2.0
      gradient 0.0
      opacity 1.0
      rounding 5.0
      type "rectangle"
    ]
    label "15-HETE"
    labelgraphics [
      alignment "center"
      anchor "n"
      color "#000000"
      fontName "Arial"
      fontSize 20
      fontStyle "plain"
      labelOffset [
        x 0.0
        y 0.0
      ]
      type "text"
    ]
  ]
  node [
    id 29
    zlevel -1

    graphics [
      x 2316.0
      y 1061.5
      w 90.0
      h 80.0
      fill "#FFFFFF"
      outline "#FF0033"
      frameThickness 2.0
      gradient 0.0
      opacity 1.0
      rounding 5.0
      type "rectangle"
    ]
    label "5S,6R-LXA4"
    labelgraphics [
      alignment "center"
      anchor "n"
      color "#000000"
      fontName "Arial"
      fontSize 20
      fontStyle "plain"
      labelOffset [
        x 0.0
        y 0.0
      ]
      type "text"
    ]
  ]
  node [
    id 30
    zlevel -1

    graphics [
      x 1769.0
      y 1456.5
      w 90.0
      h 80.0
      fill "#FFFFFF"
      outline "#FF0033"
      frameThickness 2.0
      gradient 0.0
      opacity 1.0
      rounding 5.0
      type "rectangle"
    ]
    label "PGH2"
    labelgraphics [
      alignment "center"
      anchor "n"
      color "#000000"
      fontName "Arial"
      fontSize 20
      fontStyle "plain"
      labelOffset [
        x 0.0
        y 0.0
      ]
      type "text"
    ]
  ]
  node [
    id 31
    zlevel -1

    graphics [
      x 1842.3329999999996
      y 1579.0
      w 90.0
      h 80.0
      fill "#FFFFFF"
      outline "#FF0033"
      frameThickness 2.0
      gradient 0.0
      opacity 1.0
      rounding 5.0
      type "rectangle"
    ]
    label "12-HHT"
    labelgraphics [
      alignment "center"
      anchor "s"
      color "#000000"
      fontName "Arial"
      fontSize 20
      fontStyle "plain"
      labelOffset [
        x 0.0
        y 0.0
      ]
      type "text"
    ]
  ]
  node [
    id 32
    zlevel -1

    graphics [
      x 1629.0
      y 1259.0
      w 90.0
      h 80.0
      fill "#FFFFFF"
      outline "#FF0033"
      frameThickness 2.0
      gradient 0.0
      opacity 1.0
      rounding 5.0
      type "rectangle"
    ]
    label "TXA2"
    labelgraphics [
      alignment "center"
      anchor "n"
      color "#000000"
      fontName "Arial"
      fontSize 20
      fontStyle "plain"
      labelOffset [
        x 0.0
        y 0.0
      ]
      type "text"
    ]
  ]
  node [
    id 33
    zlevel -1

    graphics [
      x 553.0
      y 2052.25
      w 90.0
      h 80.0
      fill "#FFFFFF"
      outline "#FF0033"
      frameThickness 2.0
      gradient 0.0
      opacity 1.0
      rounding 5.0
      type "rectangle"
    ]
    label "13,14-dihydro-15-keto-PGF2a"
    labelgraphics [
      alignment "center"
      anchor "n"
      color "#000000"
      fontName "Arial"
      fontSize 20
      fontStyle "plain"
      labelOffset [
        x 0.0
        y 0.0
      ]
      type "text"
    ]
  ]
  node [
    id 34
    zlevel -1

    graphics [
      x 754.0
      y 1789.0
      w 90.0
      h 80.0
      fill "#FFFFFF"
      outline "#FF0033"
      frameThickness 2.0
      gradient 0.0
      opacity 1.0
      rounding 5.0
      type "rectangle"
    ]
    label "PGF2a"
    labelgraphics [
      alignment "center"
      anchor "n"
      color "#000000"
      fontName "Arial"
      fontSize 20
      fontStyle "plain"
      labelOffset [
        x 0.0
        y 0.0
      ]
      type "text"
    ]
  ]
  node [
    id 35
    zlevel -1

    graphics [
      x 969.0
      y 1789.0
      w 90.0
      h 80.0
      fill "#FFFFFF"
      outline "#FF0033"
      frameThickness 2.0
      gradient 0.0
      opacity 1.0
      rounding 5.0
      type "rectangle"
    ]
    label "PGE2"
    labelgraphics [
      alignment "center"
      anchor "n"
      color "#000000"
      fontName "Arial"
      fontSize 20
      fontStyle "plain"
      labelOffset [
        x 0.0
        y 0.0
      ]
      type "text"
    ]
  ]
  node [
    id 36
    zlevel -1

    graphics [
      x 553.0
      y 1929.0
      w 90.0
      h 80.0
      fill "#FFFFFF"
      outline "#FF0033"
      frameThickness 2.0
      gradient 0.0
      opacity 1.0
      rounding 5.0
      type "rectangle"
    ]
    label "15-keto-PGF2a"
    labelgraphics [
      alignment "center"
      anchor "n"
      color "#000000"
      fontName "Arial"
      fontSize 20
      fontStyle "plain"
      labelOffset [
        x 0.0
        y 0.0
      ]
      type "text"
    ]
  ]
  node [
    id 37
    zlevel -1

    graphics [
      x 604.0
      y 1252.0
      w 90.0
      h 80.0
      fill "#FFFFFF"
      outline "#FF0033"
      frameThickness 2.0
      gradient 0.0
      opacity 1.0
      rounding 5.0
      type "rectangle"
    ]
    label "5,6-DHET"
    labelgraphics [
      alignment "center"
      anchor "n"
      color "#000000"
      fontName "Arial"
      fontSize 20
      fontStyle "plain"
      labelOffset [
        x 0.0
        y 0.0
      ]
      type "text"
    ]
  ]
  node [
    id 38
    zlevel -1

    graphics [
      x 604.0
      y 1487.0
      w 90.0
      h 80.0
      fill "#FFFFFF"
      outline "#FF0033"
      frameThickness 2.0
      gradient 0.0
      opacity 1.0
      rounding 5.0
      type "rectangle"
    ]
    label "11,12-DHET"
    labelgraphics [
      alignment "center"
      anchor "n"
      color "#000000"
      fontName "Arial"
      fontSize 20
      fontStyle "plain"
      labelOffset [
        x 0.0
        y 0.0
      ]
      type "text"
    ]
  ]
  node [
    id 39
    zlevel -1

    graphics [
      x 604.0
      y 1607.0
      w 90.0
      h 80.0
      fill "#FFFFFF"
      outline "#FF0033"
      frameThickness 2.0
      gradient 0.0
      opacity 1.0
      rounding 5.0
      type "rectangle"
    ]
    label "14,15-DHET"
    labelgraphics [
      alignment "center"
      anchor "n"
      color "#000000"
      fontName "Arial"
      fontSize 20
      fontStyle "plain"
      labelOffset [
        x 0.0
        y 0.0
      ]
      type "text"
    ]
  ]
  node [
    id 40
    zlevel -1

    graphics [
      x 1154.0
      y 1389.0
      w 90.0
      h 80.0
      fill "#FFFFFF"
      outline "#FF0033"
      frameThickness 2.0
      gradient 0.0
      opacity 1.0
      rounding 5.0
      type "rectangle"
    ]
    label "8-iso-PGF2a"
    labelgraphics [
      alignment "center"
      anchor "n"
      color "#000000"
      fontName "Arial"
      fontSize 20
      fontStyle "plain"
      labelOffset [
        x 0.0
        y 0.0
      ]
      type "text"
    ]
  ]
  node [
    id 41
    zlevel -1

    graphics [
      x 1684.65
      y 1782.25
      w 90.0
      h 80.0
      fill "#FFFFFF"
      outline "#FF0033"
      frameThickness 2.0
      gradient 0.0
      opacity 1.0
      rounding 5.0
      type "rectangle"
    ]
    label "PGD2"
    labelgraphics [
      alignment "center"
      anchor "n"
      color "#000000"
      fontName "Arial"
      fontSize 20
      fontStyle "plain"
      labelOffset [
        x 0.0
        y 0.0
      ]
      type "text"
    ]
  ]
  node [
    id 42
    zlevel -1

    graphics [
      x 1684.65
      y 2062.8
      w 90.0
      h 80.0
      fill "#FFFFFF"
      outline "#FF0033"
      frameThickness 2.0
      gradient 0.0
      opacity 1.0
      rounding 5.0
      type "rectangle"
    ]
    label "13,14-dihydro-15-keto-PGD2"
    labelgraphics [
      alignment "center"
      anchor "s"
      color "#000000"
      fontName "Arial"
      fontSize 20
      fontStyle "plain"
      labelOffset [
        x 0.0
        y 0.0
      ]
      type "text"
    ]
  ]
  node [
    id 43
    zlevel -1

    graphics [
      x 1624.0
      y 1402.0
      w 90.0
      h 80.0
      fill "#FFFFFF"
      outline "#FF0033"
      frameThickness 2.0
      gradient 0.0
      opacity 1.0
      rounding 5.0
      type "rectangle"
    ]
    label "PGI2"
    labelgraphics [
      alignment "center"
      anchor "n"
      color "#000000"
      fontName "Arial"
      fontSize 20
      fontStyle "plain"
      labelOffset [
        x 0.0
        y 0.0
      ]
      type "text"
    ]
  ]
  node [
    id 44
    zlevel -1

    graphics [
      x 1504.0
      y 1402.25
      w 90.0
      h 80.0
      fill "#FFFFFF"
      outline "#FF0033"
      frameThickness 2.0
      gradient 0.0
      opacity 1.0
      rounding 5.0
      type "rectangle"
    ]
    label "6-keto-PGF1a"
    labelgraphics [
      alignment "center"
      anchor "s"
      color "#000000"
      fontName "Arial"
      fontSize 20
      fontStyle "plain"
      labelOffset [
        x 0.0
        y 0.0
      ]
      type "text"
    ]
  ]
  node [
    id 45
    zlevel -1

    graphics [
      x 969.0
      y 1912.25
      w 90.0
      h 80.0
      fill "#FFFFFF"
      outline "#FF0033"
      frameThickness 2.0
      gradient 0.0
      opacity 1.0
      rounding 5.0
      type "rectangle"
    ]
    label "15-keto-PGE2"
    labelgraphics [
      alignment "center"
      anchor "n"
      color "#000000"
      fontName "Arial"
      fontSize 20
      fontStyle "plain"
      labelOffset [
        x 0.0
        y 0.0
      ]
      type "text"
    ]
  ]
  node [
    id 46
    zlevel -1

    graphics [
      x 1154.0
      y 1789.0
      w 90.0
      h 80.0
      fill "#FFFFFF"
      outline "#FF0033"
      frameThickness 2.0
      gradient 0.0
      opacity 1.0
      rounding 5.0
      type "rectangle"
    ]
    label "PGA2"
    labelgraphics [
      alignment "center"
      anchor "n"
      color "#000000"
      fontName "Arial"
      fontSize 20
      fontStyle "plain"
      labelOffset [
        x 0.0
        y 0.0
      ]
      type "text"
    ]
  ]
  node [
    id 47
    zlevel -1

    graphics [
      x 754.0
      y 1912.25
      w 90.0
      h 80.0
      fill "#FFFFFF"
      outline "#FF0033"
      frameThickness 2.0
      gradient 0.0
      opacity 1.0
      rounding 5.0
      type "rectangle"
    ]
    label "20-hydroxy-PGE2"
    labelgraphics [
      alignment "center"
      anchor "s"
      color "#000000"
      fontName "Arial"
      fontSize 20
      fontStyle "plain"
      labelOffset [
        x 0.0
        y 0.0
      ]
      type "text"
    ]
  ]
  node [
    id 48
    zlevel -1

    graphics [
      x 2009.909090909091
      y 1674.0
      w 90.0
      h 80.0
      fill "#FFFFFF"
      outline "#FF0033"
      frameThickness 2.0
      gradient 0.0
      opacity 1.0
      rounding 5.0
      type "rectangle"
    ]
    label "5-HpETE"
    labelgraphics [
      alignment "center"
      anchor "n"
      color "#000000"
      fontName "Arial"
      fontSize 20
      fontStyle "plain"
      labelOffset [
        x 0.0
        y 0.0
      ]
      type "text"
    ]
  ]
  node [
    id 49
    zlevel -1

    graphics [
      x 2152.909090909091
      y 1674.0
      w 90.0
      h 80.0
      fill "#FFFFFF"
      outline "#FF0033"
      frameThickness 2.0
      gradient 0.0
      opacity 1.0
      rounding 5.0
      type "rectangle"
    ]
    label "5-HETE"
    labelgraphics [
      alignment "center"
      anchor "n"
      color "#000000"
      fontName "Arial"
      fontSize 20
      fontStyle "plain"
      labelOffset [
        x 0.0
        y 0.0
      ]
      type "text"
    ]
  ]
  node [
    id 50
    zlevel -1

    graphics [
      x 2306.0
      y 1549.0
      w 90.0
      h 80.0
      fill "#FFFFFF"
      outline "#FF0033"
      frameThickness 2.0
      gradient 0.0
      opacity 1.0
      rounding 5.0
      type "rectangle"
    ]
    label "5,15-DiHETE"
    labelgraphics [
      alignment "center"
      anchor "n"
      color "#000000"
      fontName "Arial"
      fontSize 20
      fontStyle "plain"
      labelOffset [
        x 0.0
        y 0.0
      ]
      type "text"
    ]
  ]
  node [
    id 51
    zlevel -1

    graphics [
      x 2306.0
      y 1669.0
      w 90.0
      h 80.0
      fill "#FFFFFF"
      outline "#FF0033"
      frameThickness 2.0
      gradient 0.0
      opacity 1.0
      rounding 5.0
      type "rectangle"
    ]
    label "5-KETE"
    labelgraphics [
      alignment "center"
      anchor "n"
      color "#000000"
      fontName "Arial"
      fontSize 20
      fontStyle "plain"
      labelOffset [
        x 0.0
        y 0.0
      ]
      type "text"
    ]
  ]
  node [
    id 52
    zlevel -1

    graphics [
      x 2009.909090909091
      y 1989.25
      w 90.0
      h 80.0
      fill "#FFFFFF"
      outline "#FF0033"
      frameThickness 2.0
      gradient 0.0
      opacity 1.0
      rounding 5.0
      type "rectangle"
    ]
    label "LTB4"
    labelgraphics [
      alignment "center"
      anchor "n"
      color "#000000"
      fontName "Arial"
      fontSize 20
      fontStyle "plain"
      labelOffset [
        x 0.0
        y 0.0
      ]
      type "text"
    ]
  ]
  node [
    id 53
    zlevel -1

    graphics [
      x 2009.909090909091
      y 1849.0
      w 90.0
      h 80.0
      fill "#FFFFFF"
      outline "#FF0033"
      frameThickness 2.0
      gradient 0.0
      opacity 1.0
      rounding 5.0
      type "rectangle"
    ]
    label "LTA4"
    labelgraphics [
      alignment "center"
      anchor "n"
      color "#000000"
      fontName "Arial"
      fontSize 20
      fontStyle "plain"
      labelOffset [
        x 0.0
        y 0.0
      ]
      type "text"
    ]
  ]
  node [
    id 54
    zlevel -1

    graphics [
      x 2142.909090909091
      y 1982.8000000000002
      w 90.0
      h 80.0
      fill "#FFFFFF"
      outline "#FF0033"
      frameThickness 2.0
      gradient 0.0
      opacity 1.0
      rounding 5.0
      type "rectangle"
    ]
    label "LTC4"
    labelgraphics [
      alignment "center"
      anchor "n"
      color "#000000"
      fontName "Arial"
      fontSize 20
      fontStyle "plain"
      labelOffset [
        x 0.0
        y 0.0
      ]
      type "text"
    ]
  ]
  node [
    id 55
    zlevel -1

    graphics [
      x 2142.909090909091
      y 2097.8
      w 90.0
      h 80.0
      fill "#FFFFFF"
      outline "#FF0033"
      frameThickness 2.0
      gradient 0.0
      opacity 1.0
      rounding 5.0
      type "rectangle"
    ]
    label "LTD4"
    labelgraphics [
      alignment "center"
      anchor "n"
      color "#000000"
      fontName "Arial"
      fontSize 20
      fontStyle "plain"
      labelOffset [
        x 0.0
        y 0.0
      ]
      type "text"
    ]
  ]
  node [
    id 56
    zlevel -1

    graphics [
      x 2142.909090909091
      y 2212.8
      w 90.0
      h 80.0
      fill "#FFFFFF"
      outline "#FF0033"
      frameThickness 2.0
      gradient 0.0
      opacity 1.0
      rounding 5.0
      type "rectangle"
    ]
    label "LTE4"
    labelgraphics [
      alignment "center"
      anchor "n"
      color "#000000"
      fontName "Arial"
      fontSize 20
      fontStyle "plain"
      labelOffset [
        x 0.0
        y 0.0
      ]
      type "text"
    ]
  ]
  node [
    id 57
    zlevel -1

    graphics [
      x 1324.0
      y 1780.8000000000002
      w 90.0
      h 80.0
      fill "#FFFFFF"
      outline "#FF0033"
      frameThickness 2.0
      gradient 0.0
      opacity 1.0
      rounding 5.0
      type "rectangle"
    ]
    label "PGJ2"
    labelgraphics [
      alignment "center"
      anchor "n"
      color "#000000"
      fontName "Arial"
      fontSize 20
      fontStyle "plain"
      labelOffset [
        x 0.0
        y 0.0
      ]
      type "text"
    ]
  ]
  node [
    id 58
    zlevel -1

    graphics [
      x 599.0
      y 184.0
      w 90.0
      h 80.0
      fill "#FFFFFF"
      outline "#CC00CC"
      frameThickness 2.0
      gradient 0.0
      opacity 1.0
      rounding 5.0
      type "rectangle"
    ]
    label "9-HpODE"
    labelgraphics [
      alignment "center"
      anchor "n"
      color "#000000"
      fontName "Arial"
      fontSize 20
      fontStyle "plain"
      labelOffset [
        x 0.0
        y 0.0
      ]
      type "text"
    ]
  ]
  node [
    id 59
    zlevel -1

    graphics [
      x 599.0
      y 315.75
      w 90.0
      h 80.0
      fill "#FFFFFF"
      outline "#CC00CC"
      frameThickness 2.0
      gradient 0.0
      opacity 1.0
      rounding 5.0
      type "rectangle"
    ]
    label "13-HpODE"
    labelgraphics [
      alignment "center"
      anchor "n"
      color "#000000"
      fontName "Arial"
      fontSize 20
      fontStyle "plain"
      labelOffset [
        x 0.0
        y 0.0
      ]
      type "text"
    ]
  ]
  node [
    id 60
    zlevel -1

    graphics [
      x 469.0
      y 184.0
      w 90.0
      h 80.0
      fill "#FFFFFF"
      outline "#CC00CC"
      frameThickness 2.0
      gradient 0.0
      opacity 1.0
      rounding 5.0
      type "rectangle"
    ]
    label "9-HODE"
    labelgraphics [
      alignment "center"
      anchor "n"
      color "#000000"
      fontName "Arial"
      fontSize 20
      fontStyle "plain"
      labelOffset [
        x 0.0
        y 0.0
      ]
      type "text"
    ]
  ]
  node [
    id 61
    zlevel -1

    graphics [
      x 469.0
      y 315.75
      w 90.0
      h 80.0
      fill "#FFFFFF"
      outline "#CC00CC"
      frameThickness 2.0
      gradient 0.0
      opacity 1.0
      rounding 5.0
      type "rectangle"
    ]
    label "13-HODE"
    labelgraphics [
      alignment "center"
      anchor "n"
      color "#000000"
      fontName "Arial"
      fontSize 20
      fontStyle "plain"
      labelOffset [
        x 0.0
        y 0.0
      ]
      type "text"
    ]
  ]
  node [
    id 62
    zlevel -1

    graphics [
      x 915.0
      y 304.0
      w 90.0
      h 80.0
      fill "#FFFFFF"
      outline "#CC00CC"
      frameThickness 2.0
      gradient 0.0
      opacity 1.0
      rounding 5.0
      type "rectangle"
    ]
    label "12,13-EpOME"
    labelgraphics [
      alignment "center"
      anchor "s"
      color "#000000"
      fontName "Arial"
      fontSize 20
      fontStyle "plain"
      labelOffset [
        x 0.0
        y 0.0
      ]
      type "text"
    ]
  ]
  node [
    id 63
    zlevel -1

    graphics [
      x 1060.0
      y 304.0
      w 90.0
      h 80.0
      fill "#FFFFFF"
      outline "#CC00CC"
      frameThickness 2.0
      gradient 0.0
      opacity 1.0
      rounding 5.0
      type "rectangle"
    ]
    label "12,13-DiHOME"
    labelgraphics [
      alignment "center"
      anchor "s"
      color "#000000"
      fontName "Arial"
      fontSize 20
      fontStyle "plain"
      labelOffset [
        x 0.0
        y 0.0
      ]
      type "text"
    ]
  ]
  node [
    id 64
    zlevel -1

    graphics [
      x 915.0
      y 212.0
      w 90.0
      h 80.0
      fill "#FFFFFF"
      outline "#CC00CC"
      frameThickness 2.0
      gradient 0.0
      opacity 1.0
      rounding 5.0
      type "rectangle"
    ]
    label "9,10-EpOME"
    labelgraphics [
      alignment "center"
      anchor "n"
      color "#000000"
      fontName "Arial"
      fontSize 20
      fontStyle "plain"
      labelOffset [
        x 0.0
        y 0.0
      ]
      type "text"
    ]
  ]
  node [
    id 65
    zlevel -1

    graphics [
      x 1060.0
      y 212.0
      w 90.0
      h 80.0
      fill "#FFFFFF"
      outline "#CC00CC"
      frameThickness 2.0
      gradient 0.0
      opacity 1.0
      rounding 5.0
      type "rectangle"
    ]
    label "9,10-DiHOME"
    labelgraphics [
      alignment "center"
      anchor "n"
      color "#000000"
      fontName "Arial"
      fontSize 20
      fontStyle "plain"
      labelOffset [
        x 0.0
        y 0.0
      ]
      type "text"
    ]
  ]
  node [
    id 66
    zlevel -1

    graphics [
      x 2623.545
      y 197.0
      w 90.0
      h 80.0
      fill "#FFFFFF"
      outline "#FF9900"
      frameThickness 2.0
      gradient 0.0
      opacity 1.0
      rounding 5.0
      type "rectangle"
    ]
    label "9-HOTrE"
    labelgraphics [
      alignment "center"
      anchor "n"
      color "#000000"
      fontName "Arial"
      fontSize 20
      fontStyle "plain"
      labelOffset [
        x 0.0
        y 0.0
      ]
      type "text"
    ]
    labelgraphics1 [
      alignment "center"
      anchor "hidden"
      color "#000000"
      fontName "Arial"
      fontSize 12
      fontStyle "plain"
      labelOffset [
        x 0.0
        y 0.0
      ]
      position [
        localAlign 0.0
        relHor 0.0
        relVert 0.0
      ]
      text "s154"
      type "text"
    ]
  ]
  node [
    id 67
    zlevel -1

    graphics [
      x 2623.545
      y 317.0
      w 90.0
      h 80.0
      fill "#FFFFFF"
      outline "#FF9900"
      frameThickness 2.0
      gradient 0.0
      opacity 1.0
      rounding 5.0
      type "rectangle"
    ]
    label "13-HOTrE"
    labelgraphics [
      alignment "center"
      anchor "n"
      color "#000000"
      fontName "Arial"
      fontSize 20
      fontStyle "plain"
      labelOffset [
        x 0.0
        y 0.0
      ]
      type "text"
    ]
    labelgraphics1 [
      alignment "center"
      anchor "hidden"
      color "#ccffcc"
      fontName "Arial"
      fontSize 12
      fontStyle "plain"
      labelOffset [
        x 0.0
        y 0.0
      ]
      position [
        localAlign 0.0
        relHor 0.0
        relVert 0.0
      ]
      text "s154"
      type "text"
    ]
  ]
  node [
    id 68
    zlevel -1

    graphics [
      x 2746.136148989899
      y 317.0
      w 90.0
      h 80.0
      fill "#FFFFFF"
      outline "#FF9900"
      frameThickness 2.0
      gradient 0.0
      opacity 1.0
      rounding 5.0
      type "rectangle"
    ]
    label "ALA"
    labelgraphics [
      alignment "center"
      anchor "n"
      color "#000000"
      fontName "Arial"
      fontSize 20
      fontStyle "plain"
      labelOffset [
        x 0.0
        y 0.0
      ]
      type "text"
    ]
    labelgraphics1 [
      alignment "center"
      anchor "hidden"
      color "#000000"
      fontName "Arial"
      fontSize 12
      fontStyle "plain"
      labelOffset [
        x 0.0
        y 0.0
      ]
      position [
        localAlign 0.0
        relHor 0.0
        relVert 0.0
      ]
      text "s154"
      type "text"
    ]
  ]
  node [
    id 69
    zlevel -1

    graphics [
      x 3108.545
      y 2181.0
      w 90.0
      h 80.0
      fill "#FFFFFF"
      outline "#00CCCC"
      frameThickness 2.0
      gradient 0.0
      opacity 1.0
      rounding 5.0
      type "rectangle"
    ]
    label "Resolvin D1"
    labelgraphics [
      alignment "center"
      anchor "e"
      color "#000000"
      fontName "Arial"
      fontSize 20
      fontStyle "plain"
      labelOffset [
        x 0.0
        y 0.0
      ]
      type "text"
    ]
  ]
  node [
    id 70
    zlevel -1

    graphics [
      x 3108.545
      y 2266.0
      w 90.0
      h 80.0
      fill "#FFFFFF"
      outline "#00CCCC"
      frameThickness 2.0
      gradient 0.0
      opacity 1.0
      rounding 5.0
      type "rectangle"
    ]
    label "Resolvin D2"
    labelgraphics [
      alignment "center"
      anchor "e"
      color "#000000"
      fontName "Arial"
      fontSize 20
      fontStyle "plain"
      labelOffset [
        x 0.0
        y 0.0
      ]
      type "text"
    ]
  ]
  node [
    id 71
    zlevel -1

    graphics [
      x 3108.545
      y 1956.0
      w 90.0
      h 80.0
      fill "#FFFFFF"
      outline "#00CCCC"
      frameThickness 2.0
      gradient 0.0
      opacity 1.0
      rounding 5.0
      type "rectangle"
    ]
    label "Maresin1"
    labelgraphics [
      alignment "center"
      anchor "e"
      color "#000000"
      fontName "Arial"
      fontSize 20
      fontStyle "plain"
      labelOffset [
        x 0.0
        y 0.0
      ]
      type "text"
    ]
  ]
  node [
    id 72
    zlevel -1

    graphics [
      x 2950.545
      y 2068.0
      w 90.0
      h 80.0
      fill "#FFFFFF"
      outline "#00CCCC"
      frameThickness 2.0
      gradient 0.0
      opacity 1.0
      rounding 5.0
      type "rectangle"
    ]
    label "16-HDoHE"
    labelgraphics [
      alignment "center"
      anchor "n"
      color "#000000"
      fontName "Arial"
      fontSize 20
      fontStyle "plain"
      labelOffset [
        x 0.0
        y 0.0
      ]
      type "text"
    ]
    labelgraphics1 [
      alignment "center"
      anchor "hidden"
      color "#000000"
      fontName "Arial"
      fontSize 12
      fontStyle "plain"
      labelOffset [
        x 0.0
        y 0.0
      ]
      position [
        localAlign 0.0
        relHor 0.0
        relVert 0.0
      ]
      text "s123"
      type "text"
    ]
  ]
  node [
    id 73
    zlevel -1

    graphics [
      x 2945.0
      y 430.0
      w 90.0
      h 80.0
      fill "#FFFFFF"
      outline "#00CC00"
      frameThickness 2.0
      gradient 0.0
      opacity 1.0
      rounding 5.0
      type "rectangle"
    ]
    label "17,18-EpETE"
    labelgraphics [
      alignment "center"
      anchor "n"
      color "#000000"
      fontName "Arial"
      fontSize 20
      fontStyle "plain"
      labelOffset [
        x 0.0
        y 0.0
      ]
      type "text"
    ]
  ]
  node [
    id 74
    zlevel -1

    graphics [
      x 3120.0
      y 195.0
      w 90.0
      h 80.0
      fill "#FFFFFF"
      outline "#00CC00"
      frameThickness 2.0
      gradient 0.0
      opacity 1.0
      rounding 5.0
      type "rectangle"
    ]
    label "5,6-DiHETE"
    labelgraphics [
      alignment "center"
      anchor "e"
      color "#000000"
      fontName "Arial"
      fontSize 20
      fontStyle "plain"
      labelOffset [
        x 0.0
        y 0.0
      ]
      type "text"
    ]
  ]
  node [
    id 75
    zlevel -1

    graphics [
      x 2950.0
      y 1050.0
      w 90.0
      h 80.0
      fill "#FFFFFF"
      outline "#00CC00"
      frameThickness 2.0
      gradient 0.0
      opacity 1.0
      rounding 5.0
      type "rectangle"
    ]
    label "PGH3"
    labelgraphics [
      alignment "center"
      anchor "n"
      color "#000000"
      fontName "Arial"
      fontSize 20
      fontStyle "plain"
      labelOffset [
        x 0.0
        y 0.0
      ]
      type "text"
    ]
  ]
  node [
    id 76
    zlevel -1

    graphics [
      x 3120.0
      y 1135.0
      w 90.0
      h 80.0
      fill "#FFFFFF"
      outline "#00CC00"
      frameThickness 2.0
      gradient 0.0
      opacity 1.0
      rounding 5.0
      type "rectangle"
    ]
    label "PGD3"
    labelgraphics [
      alignment "center"
      anchor "e"
      color "#000000"
      fontName "Arial"
      fontSize 20
      fontStyle "plain"
      labelOffset [
        x 0.0
        y 0.0
      ]
      type "text"
    ]
  ]
  node [
    id 77
    zlevel -1

    graphics [
      x 3120.0
      y 870.0
      w 90.0
      h 80.0
      fill "#FFFFFF"
      outline "#00CC00"
      frameThickness 2.0
      gradient 0.0
      opacity 1.0
      rounding 5.0
      type "rectangle"
    ]
    label "Resolvin E1"
    labelgraphics [
      alignment "center"
      anchor "e"
      color "#000000"
      fontName "Arial"
      fontSize 20
      fontStyle "plain"
      labelOffset [
        x 0.0
        y 0.0
      ]
      type "text"
    ]
  ]
  node [
    id 78
    zlevel -1

    graphics [
      x 3120.0
      y 955.0
      w 90.0
      h 80.0
      fill "#FFFFFF"
      outline "#00CC00"
      frameThickness 2.0
      gradient 0.0
      opacity 1.0
      rounding 5.0
      type "rectangle"
    ]
    label "Resolvin E2"
    labelgraphics [
      alignment "center"
      anchor "e"
      color "#000000"
      fontName "Arial"
      fontSize 20
      fontStyle "plain"
      labelOffset [
        x 0.0
        y 0.0
      ]
      type "text"
    ]
  ]
  node [
    id 79
    zlevel -1

    graphics [
      x 2945.0
      y 660.0
      w 90.0
      h 80.0
      fill "#FFFFFF"
      outline "#00CC00"
      frameThickness 2.0
      gradient 0.0
      opacity 1.0
      rounding 5.0
      type "rectangle"
    ]
    label "12-HpEPE"
    labelgraphics [
      alignment "center"
      anchor "n"
      color "#000000"
      fontName "Arial"
      fontSize 20
      fontStyle "plain"
      labelOffset [
        x 0.0
        y 0.0
      ]
      type "text"
    ]
  ]
  node [
    id 80
    zlevel -1

    graphics [
      x 2945.0
      y 780.0
      w 90.0
      h 80.0
      fill "#FFFFFF"
      outline "#00CC00"
      frameThickness 2.0
      gradient 0.0
      opacity 1.0
      rounding 5.0
      type "rectangle"
    ]
    label "15-HpEPE"
    labelgraphics [
      alignment "center"
      anchor "n"
      color "#000000"
      fontName "Arial"
      fontSize 20
      fontStyle "plain"
      labelOffset [
        x 0.0
        y 0.0
      ]
      type "text"
    ]
  ]
  node [
    id 81
    zlevel -1

    graphics [
      x 2945.0
      y 545.0
      w 90.0
      h 80.0
      fill "#FFFFFF"
      outline "#00CC00"
      frameThickness 2.0
      gradient 0.0
      opacity 1.0
      rounding 5.0
      type "rectangle"
    ]
    label "5-HpEPE"
    labelgraphics [
      alignment "center"
      anchor "n"
      color "#000000"
      fontName "Arial"
      fontSize 20
      fontStyle "plain"
      labelOffset [
        x 0.0
        y 0.0
      ]
      type "text"
    ]
  ]
  node [
    id 82
    zlevel -1

    graphics [
      x 2950.0
      y 1190.0
      w 90.0
      h 80.0
      fill "#FFFFFF"
      outline "#00CC00"
      frameThickness 2.0
      gradient 0.0
      opacity 1.0
      rounding 5.0
      type "rectangle"
    ]
    label "TXA3"
    labelgraphics [
      alignment "center"
      anchor "n"
      color "#000000"
      fontName "Arial"
      fontSize 20
      fontStyle "plain"
      labelOffset [
        x 0.0
        y 0.0
      ]
      type "text"
    ]
  ]
  node [
    id 83
    zlevel -1

    graphics [
      x 2950.0
      y 1305.0
      w 90.0
      h 80.0
      fill "#FFFFFF"
      outline "#00CC00"
      frameThickness 2.0
      gradient 0.0
      opacity 1.0
      rounding 5.0
      type "rectangle"
    ]
    label "TXB3"
    labelgraphics [
      alignment "center"
      anchor "n"
      color "#000000"
      fontName "Arial"
      fontSize 20
      fontStyle "plain"
      labelOffset [
        x 0.0
        y 0.0
      ]
      type "text"
    ]
  ]
  node [
    id 84
    zlevel -1

    graphics [
      x 3120.0
      y 1050.0
      w 90.0
      h 80.0
      fill "#FFFFFF"
      outline "#00CC00"
      frameThickness 2.0
      gradient 0.0
      opacity 1.0
      rounding 5.0
      type "rectangle"
    ]
    label "PGE3"
    labelgraphics [
      alignment "center"
      anchor "e"
      color "#000000"
      fontName "Arial"
      fontSize 20
      fontStyle "plain"
      labelOffset [
        x 0.0
        y 0.0
      ]
      type "text"
    ]
  ]
  node [
    id 85
    zlevel -1

    graphics [
      x 3120.0
      y 1220.0
      w 90.0
      h 80.0
      fill "#FFFFFF"
      outline "#00CC00"
      frameThickness 2.0
      gradient 0.0
      opacity 1.0
      rounding 5.0
      type "rectangle"
    ]
    label "PGF3a"
    labelgraphics [
      alignment "center"
      anchor "e"
      color "#000000"
      fontName "Arial"
      fontSize 20
      fontStyle "plain"
      labelOffset [
        x 0.0
        y 0.0
      ]
      type "text"
    ]
  ]
  node [
    id 86
    zlevel -1

    graphics [
      x 2775.0
      y 1290.0
      w 90.0
      h 80.0
      fill "#FFFFFF"
      outline "#00CC00"
      frameThickness 2.0
      gradient 0.0
      opacity 1.0
      rounding 5.0
      type "rectangle"
    ]
    label "LXA5"
    labelgraphics [
      alignment "center"
      anchor "n"
      color "#000000"
      fontName "Arial"
      fontSize 20
      fontStyle "plain"
      labelOffset [
        x 0.0
        y 0.0
      ]
      type "text"
    ]
  ]
  node [
    id 87
    zlevel -1

    graphics [
      x 2800.0
      y 1155.0
      w 90.0
      h 80.0
      fill "#FFFFFF"
      outline "#00CC00"
      frameThickness 2.0
      gradient 0.0
      opacity 1.0
      rounding 5.0
      type "rectangle"
    ]
    label "8-iso-PGF3a"
    labelgraphics [
      alignment "center"
      anchor "n"
      color "#000000"
      fontName "Arial"
      fontSize 20
      fontStyle "plain"
      labelOffset [
        x 0.0
        y 0.0
      ]
      type "text"
    ]
  ]
  node [
    id 88
    zlevel -1

    graphics [
      x 609.0
      y 692.0
      w 90.0
      h 80.0
      fill "#FFFFFF"
      outline "#9999FF"
      frameThickness 2.0
      gradient 0.0
      opacity 1.0
      rounding 5.0
      type "rectangle"
    ]
    label "PGH1"
    labelgraphics [
      alignment "center"
      anchor "n"
      color "#000000"
      fontName "Arial"
      fontSize 20
      fontStyle "plain"
      labelOffset [
        x 0.0
        y 0.0
      ]
      type "text"
    ]
  ]
  node [
    id 89
    zlevel -1

    graphics [
      x 775.0
      y 772.0
      w 90.0
      h 80.0
      fill "#FFFFFF"
      outline "#9999FF"
      frameThickness 2.0
      gradient 0.0
      opacity 1.0
      rounding 5.0
      type "rectangle"
    ]
    label "PGD1"
    labelgraphics [
      alignment "center"
      anchor "e"
      color "#000000"
      fontName "Arial"
      fontSize 20
      fontStyle "plain"
      labelOffset [
        x 0.0
        y 0.0
      ]
      type "text"
    ]
  ]
  node [
    id 90
    zlevel -1

    graphics [
      x 354.0
      y 692.0
      w 90.0
      h 80.0
      fill "#FFFFFF"
      outline "#9999FF"
      frameThickness 2.0
      gradient 0.0
      opacity 1.0
      rounding 5.0
      type "rectangle"
    ]
    label "PGA1"
    labelgraphics [
      alignment "center"
      anchor "n"
      color "#000000"
      fontName "Arial"
      fontSize 20
      fontStyle "plain"
      labelOffset [
        x 0.0
        y 0.0
      ]
      type "text"
    ]
  ]
  node [
    id 91
    zlevel -1

    graphics [
      x 970.0
      y 545.0
      w 90.0
      h 80.0
      fill "#FFFFFF"
      outline "#9999FF"
      frameThickness 2.0
      gradient 0.0
      opacity 1.0
      rounding 5.0
      type "rectangle"
    ]
    label "8-iso-PGF1a"
    labelgraphics [
      alignment "center"
      anchor "n"
      color "#000000"
      fontName "Arial"
      fontSize 20
      fontStyle "plain"
      labelOffset [
        x 0.0
        y 0.0
      ]
      type "text"
    ]
  ]
  node [
    id 92
    zlevel -1

    graphics [
      x 604.0
      y 575.0
      w 90.0
      h 80.0
      fill "#FFFFFF"
      outline "#9999FF"
      frameThickness 2.0
      gradient 0.0
      opacity 1.0
      rounding 5.0
      type "rectangle"
    ]
    label "8-iso-PGE1"
    labelgraphics [
      alignment "center"
      anchor "n"
      color "#000000"
      fontName "Arial"
      fontSize 20
      fontStyle "plain"
      labelOffset [
        x 0.0
        y 0.0
      ]
      type "text"
    ]
  ]
  node [
    id 93
    zlevel -1

    graphics [
      x 474.0
      y 575.0
      w 90.0
      h 80.0
      fill "#FFFFFF"
      outline "#9999FF"
      frameThickness 2.0
      gradient 0.0
      opacity 1.0
      rounding 5.0
      type "rectangle"
    ]
    label "8-iso-PGA1"
    labelgraphics [
      alignment "center"
      anchor "n"
      color "#000000"
      fontName "Arial"
      fontSize 20
      fontStyle "plain"
      labelOffset [
        x 0.0
        y 0.0
      ]
      type "text"
    ]
  ]
  node [
    id 94
    zlevel -1

    graphics [
      x 344.0
      y 184.0
      w 90.0
      h 80.0
      fill "#FFFFFF"
      outline "#CC00CC"
      frameThickness 2.0
      gradient 0.0
      opacity 1.0
      rounding 5.0
      type "rectangle"
    ]
    label "9-KODE"
    labelgraphics [
      alignment "center"
      anchor "n"
      color "#000000"
      fontName "Arial"
      fontSize 20
      fontStyle "plain"
      labelOffset [
        x 0.0
        y 0.0
      ]
      type "text"
    ]
  ]
  node [
    id 95
    zlevel -1

    graphics [
      x 344.0
      y 315.75
      w 90.0
      h 80.0
      fill "#FFFFFF"
      outline "#CC00CC"
      frameThickness 2.0
      gradient 0.0
      opacity 1.0
      rounding 5.0
      type "rectangle"
    ]
    label "13-KODE"
    labelgraphics [
      alignment "center"
      anchor "n"
      color "#000000"
      fontName "Arial"
      fontSize 20
      fontStyle "plain"
      labelOffset [
        x 0.0
        y 0.0
      ]
      type "text"
    ]
  ]
  node [
    id 96
    zlevel -1

    graphics [
      x 1773.25
      y 193.30000000000018
      w 90.0
      h 80.0
      fill "#FFFFFF"
      outline "#FF0000"
      frameThickness 2.0
      gradient 0.0
      opacity 1.0
      rounding 5.0
      type "rectangle"
    ]
    label "AEA"
    labelgraphics [
      alignment "center"
      anchor "n"
      color "#000000"
      fontName "Arial"
      fontSize 20
      fontStyle "plain"
      labelOffset [
        x 0.0
        y 0.0
      ]
      type "text"
    ]
  ]
  node [
    id 97
    zlevel -1

    graphics [
      x 2333.25
      y 551.3333333333335
      w 90.0
      h 80.0
      fill "#FFFFFF"
      outline "#FF0000"
      frameThickness 2.0
      gradient 0.0
      opacity 1.0
      rounding 5.0
      type "rectangle"
    ]
    label "20-HETE-EA"
    labelgraphics [
      alignment "center"
      anchor "e"
      color "#000000"
      fontName "Arial"
      fontSize 20
      fontStyle "plain"
      labelOffset [
        x 0.0
        y 0.0
      ]
      type "text"
    ]
  ]
  node [
    id 98
    zlevel -1

    graphics [
      x 2388.25
      y 193.30000000000018
      w 90.0
      h 80.0
      fill "#FFFFFF"
      outline "#FF0000"
      frameThickness 2.0
      gradient 0.0
      opacity 1.0
      rounding 5.0
      type "rectangle"
    ]
    label "5,6-EET-EA"
    labelgraphics [
      alignment "center"
      anchor "e"
      color "#000000"
      fontName "Arial"
      fontSize 20
      fontStyle "plain"
      labelOffset [
        x 0.0
        y 0.0
      ]
      type "text"
    ]
  ]
  node [
    id 99
    zlevel -1

    graphics [
      x 2388.25
      y 283.6666666666665
      w 90.0
      h 80.0
      fill "#FFFFFF"
      outline "#FF0000"
      frameThickness 2.0
      gradient 0.0
      opacity 1.0
      rounding 5.0
      type "rectangle"
    ]
    label "8,9-EET-EA"
    labelgraphics [
      alignment "center"
      anchor "e"
      color "#000000"
      fontName "Arial"
      fontSize 20
      fontStyle "plain"
      labelOffset [
        x 0.0
        y 0.0
      ]
      type "text"
    ]
  ]
  node [
    id 100
    zlevel -1

    graphics [
      x 2388.25
      y 371.6666666666665
      w 90.0
      h 80.0
      fill "#FFFFFF"
      outline "#FF0000"
      frameThickness 2.0
      gradient 0.0
      opacity 1.0
      rounding 5.0
      type "rectangle"
    ]
    label "11,12-EET-EA"
    labelgraphics [
      alignment "center"
      anchor "e"
      color "#000000"
      fontName "Arial"
      fontSize 20
      fontStyle "plain"
      labelOffset [
        x 0.0
        y 0.0
      ]
      type "text"
    ]
  ]
  node [
    id 101
    zlevel -1

    graphics [
      x 2388.25
      y 463.3333333333335
      w 90.0
      h 80.0
      fill "#FFFFFF"
      outline "#FF0000"
      frameThickness 2.0
      gradient 0.0
      opacity 1.0
      rounding 5.0
      type "rectangle"
    ]
    label "14,15-EET-EA"
    labelgraphics [
      alignment "center"
      anchor "e"
      color "#000000"
      fontName "Arial"
      fontSize 20
      fontStyle "plain"
      labelOffset [
        x 0.0
        y 0.0
      ]
      type "text"
    ]
  ]
  node [
    id 102
    zlevel -1

    graphics [
      x 1860.25
      y 355.0
      w 90.0
      h 80.0
      fill "#FFFFFF"
      outline "#FF0000"
      frameThickness 2.0
      gradient 0.0
      opacity 1.0
      rounding 5.0
      type "rectangle"
    ]
    label "PGH2-EA"
    labelgraphics [
      alignment "center"
      anchor "n"
      color "#000000"
      fontName "Arial"
      fontSize 20
      fontStyle "plain"
      labelOffset [
        x 0.0
        y 0.0
      ]
      type "text"
    ]
  ]
  node [
    id 103
    zlevel -1

    graphics [
      x 2083.25
      y 355.0
      w 90.0
      h 80.0
      fill "#FFFFFF"
      outline "#FF0000"
      frameThickness 2.0
      gradient 0.0
      opacity 1.0
      rounding 5.0
      type "rectangle"
    ]
    label "PGD2-EA"
    labelgraphics [
      alignment "center"
      anchor "e"
      color "#000000"
      fontName "Arial"
      fontSize 20
      fontStyle "plain"
      labelOffset [
        x 0.0
        y 0.0
      ]
      type "text"
    ]
  ]
  node [
    id 104
    zlevel -1

    graphics [
      x 2083.25
      y 445.0
      w 90.0
      h 80.0
      fill "#FFFFFF"
      outline "#FF0000"
      frameThickness 2.0
      gradient 0.0
      opacity 1.0
      rounding 5.0
      type "rectangle"
    ]
    label "PGE2-EA"
    labelgraphics [
      alignment "center"
      anchor "e"
      color "#000000"
      fontName "Arial"
      fontSize 20
      fontStyle "plain"
      labelOffset [
        x 0.0
        y 0.0
      ]
      type "text"
    ]
  ]
  node [
    id 105
    zlevel -1

    graphics [
      x 2083.25
      y 535.0
      w 90.0
      h 80.0
      fill "#FFFFFF"
      outline "#FF0000"
      frameThickness 2.0
      gradient 0.0
      opacity 1.0
      rounding 5.0
      type "rectangle"
    ]
    label "PGF2a-EA"
    labelgraphics [
      alignment "center"
      anchor "e"
      color "#000000"
      fontName "Arial"
      fontSize 20
      fontStyle "plain"
      labelOffset [
        x 0.0
        y 0.0
      ]
      type "text"
    ]
  ]
  node [
    id 106
    zlevel -1

    graphics [
      x 2083.25
      y 625.0
      w 90.0
      h 80.0
      fill "#FFFFFF"
      outline "#FF0000"
      frameThickness 2.0
      gradient 0.0
      opacity 1.0
      rounding 5.0
      type "rectangle"
    ]
    label "PGI2-EA"
    labelgraphics [
      alignment "center"
      anchor "e"
      color "#000000"
      fontName "Arial"
      fontSize 20
      fontStyle "plain"
      labelOffset [
        x 0.0
        y 0.0
      ]
      type "text"
    ]
  ]
  node [
    id 107
    zlevel -1

    graphics [
      x 2333.25
      y 639.3333333333335
      w 90.0
      h 80.0
      fill "#FFFFFF"
      outline "#FF0000"
      frameThickness 2.0
      gradient 0.0
      opacity 1.0
      rounding 5.0
      type "rectangle"
    ]
    label "LTB4-EA"
    labelgraphics [
      alignment "center"
      anchor "e"
      color "#000000"
      fontName "Arial"
      fontSize 20
      fontStyle "plain"
      labelOffset [
        x 0.0
        y 0.0
      ]
      type "text"
    ]
  ]
  node [
    id 108
    zlevel -1

    graphics [
      x 1860.25
      y 543.0
      w 90.0
      h 80.0
      fill "#FFFFFF"
      outline "#FF0000"
      frameThickness 2.0
      gradient 0.0
      opacity 1.0
      rounding 5.0
      type "rectangle"
    ]
    label "9-HETE"
    labelgraphics [
      alignment "center"
      anchor "e"
      color "#000000"
      fontName "Arial"
      fontSize 20
      fontStyle "plain"
      labelOffset [
        x 0.0
        y 0.0
      ]
      type "text"
    ]
  ]
  node [
    id 109
    zlevel -1

    graphics [
      x 1860.25
      y 628.0
      w 90.0
      h 80.0
      fill "#FFFFFF"
      outline "#FF0000"
      frameThickness 2.0
      gradient 0.0
      opacity 1.0
      rounding 5.0
      type "rectangle"
    ]
    label "11-HETE"
    labelgraphics [
      alignment "center"
      anchor "e"
      color "#000000"
      fontName "Arial"
      fontSize 20
      fontStyle "plain"
      labelOffset [
        x 0.0
        y 0.0
      ]
      type "text"
    ]
  ]
  node [
    id 110
    zlevel -1

    graphics [
      x 1907.909090909091
      y 785.5
      w 90.0
      h 80.0
      fill "#FFFFFF"
      outline "#FF0000"
      frameThickness 2.0
      gradient 0.0
      opacity 1.0
      rounding 5.0
      type "rectangle"
    ]
    label "12-HpETE"
    labelgraphics [
      alignment "center"
      anchor "n"
      color "#000000"
      fontName "Arial"
      fontSize 20
      fontStyle "plain"
      labelOffset [
        x 0.0
        y 0.0
      ]
      type "text"
    ]
  ]
  node [
    id 111
    zlevel -1

    graphics [
      x 1897.909090909091
      y 910.5
      w 90.0
      h 80.0
      fill "#FFFFFF"
      outline "#FF0000"
      frameThickness 2.0
      gradient 0.0
      opacity 1.0
      rounding 5.0
      type "rectangle"
    ]
    label "15-HpETE"
    labelgraphics [
      alignment "center"
      anchor "n"
      color "#000000"
      fontName "Arial"
      fontSize 20
      fontStyle "plain"
      labelOffset [
        x 0.0
        y 0.0
      ]
      type "text"
    ]
  ]
  node [
    id 112
    zlevel -1

    graphics [
      x 2284.909090909091
      y 912.5
      w 90.0
      h 80.0
      fill "#FFFFFF"
      outline "#FF0000"
      frameThickness 2.0
      gradient 0.0
      opacity 1.0
      rounding 5.0
      type "rectangle"
    ]
    label "8,15-DiHETE"
    labelgraphics [
      alignment "center"
      anchor "n"
      color "#000000"
      fontName "Arial"
      fontSize 20
      fontStyle "plain"
      labelOffset [
        x 0.0
        y 0.0
      ]
      type "text"
    ]
  ]
  node [
    id 113
    zlevel -1

    graphics [
      x 2316.0
      y 1181.5
      w 90.0
      h 80.0
      fill "#FFFFFF"
      outline "#FF0033"
      frameThickness 2.0
      gradient 0.0
      opacity 1.0
      rounding 5.0
      type "rectangle"
    ]
    label "5S,6S-LXA4"
    labelgraphics [
      alignment "center"
      anchor "n"
      color "#000000"
      fontName "Arial"
      fontSize 20
      fontStyle "plain"
      labelOffset [
        x 0.0
        y 0.0
      ]
      type "text"
    ]
  ]
  node [
    id 114
    zlevel -1

    graphics [
      x 2316.0
      y 1301.5
      w 90.0
      h 80.0
      fill "#FFFFFF"
      outline "#FF0033"
      frameThickness 2.0
      gradient 0.0
      opacity 1.0
      rounding 5.0
      type "rectangle"
    ]
    label "5S,14R-LXB4"
    labelgraphics [
      alignment "center"
      anchor "n"
      color "#000000"
      fontName "Arial"
      fontSize 20
      fontStyle "plain"
      labelOffset [
        x 0.0
        y 0.0
      ]
      type "text"
    ]
  ]
  node [
    id 115
    zlevel -1

    graphics [
      x 2152.909090909091
      y 1050.25
      w 90.0
      h 80.0
      fill "#FFFFFF"
      outline "#FF0033"
      frameThickness 2.0
      gradient 0.0
      opacity 1.0
      rounding 5.0
      type "rectangle"
    ]
    label "14,15-LTA4"
    labelgraphics [
      alignment "center"
      anchor "n"
      color "#000000"
      fontName "Arial"
      fontSize 20
      fontStyle "plain"
      labelOffset [
        x 0.0
        y 0.0
      ]
      type "text"
    ]
  ]
  node [
    id 116
    zlevel -1

    graphics [
      x 2152.909090909091
      y 1165.25
      w 90.0
      h 80.0
      fill "#FFFFFF"
      outline "#FF0033"
      frameThickness 2.0
      gradient 0.0
      opacity 1.0
      rounding 5.0
      type "rectangle"
    ]
    label "14,15-LTC4"
    labelgraphics [
      alignment "center"
      anchor "n"
      color "#000000"
      fontName "Arial"
      fontSize 20
      fontStyle "plain"
      labelOffset [
        x 0.0
        y 0.0
      ]
      type "text"
    ]
  ]
  node [
    id 117
    zlevel -1

    graphics [
      x 2152.909090909091
      y 1300.25
      w 90.0
      h 80.0
      fill "#FFFFFF"
      outline "#FF0033"
      frameThickness 2.0
      gradient 0.0
      opacity 1.0
      rounding 5.0
      type "rectangle"
    ]
    label "14,15-LTD4"
    labelgraphics [
      alignment "center"
      anchor "n"
      color "#000000"
      fontName "Arial"
      fontSize 20
      fontStyle "plain"
      labelOffset [
        x 0.0
        y 0.0
      ]
      type "text"
    ]
  ]
  node [
    id 118
    zlevel -1

    graphics [
      x 2152.909090909091
      y 1420.25
      w 90.0
      h 80.0
      fill "#FFFFFF"
      outline "#FF0033"
      frameThickness 2.0
      gradient 0.0
      opacity 1.0
      rounding 5.0
      type "rectangle"
    ]
    label "14,15-LTE4"
    labelgraphics [
      alignment "center"
      anchor "n"
      color "#000000"
      fontName "Arial"
      fontSize 20
      fontStyle "plain"
      labelOffset [
        x 0.0
        y 0.0
      ]
      type "text"
    ]
  ]
  node [
    id 119
    zlevel -1

    graphics [
      x 2009.909090909091
      y 1051.0
      w 90.0
      h 80.0
      fill "#FFFFFF"
      outline "#FF0033"
      frameThickness 2.0
      gradient 0.0
      opacity 1.0
      rounding 5.0
      type "rectangle"
    ]
    label "16-HETE"
    labelgraphics [
      alignment "center"
      anchor "n"
      color "#000000"
      fontName "Arial"
      fontSize 20
      fontStyle "plain"
      labelOffset [
        x 0.0
        y 0.0
      ]
      type "text"
    ]
  ]
  node [
    id 120
    zlevel -1

    graphics [
      x 2009.909090909091
      y 1166.0
      w 90.0
      h 80.0
      fill "#FFFFFF"
      outline "#FF0033"
      frameThickness 2.0
      gradient 0.0
      opacity 1.0
      rounding 5.0
      type "rectangle"
    ]
    label "17-HETE"
    labelgraphics [
      alignment "center"
      anchor "n"
      color "#000000"
      fontName "Arial"
      fontSize 20
      fontStyle "plain"
      labelOffset [
        x 0.0
        y 0.0
      ]
      type "text"
    ]
  ]
  node [
    id 121
    zlevel -1

    graphics [
      x 2009.909090909091
      y 1291.0
      w 90.0
      h 80.0
      fill "#FFFFFF"
      outline "#FF0033"
      frameThickness 2.0
      gradient 0.0
      opacity 1.0
      rounding 5.0
      type "rectangle"
    ]
    label "18-HETE"
    labelgraphics [
      alignment "center"
      anchor "n"
      color "#000000"
      fontName "Arial"
      fontSize 20
      fontStyle "plain"
      labelOffset [
        x 0.0
        y 0.0
      ]
      type "text"
    ]
  ]
  node [
    id 122
    zlevel -1

    graphics [
      x 2009.909090909091
      y 1415.0
      w 90.0
      h 80.0
      fill "#FFFFFF"
      outline "#FF0033"
      frameThickness 2.0
      gradient 0.0
      opacity 1.0
      rounding 5.0
      type "rectangle"
    ]
    label "19-HETE"
    labelgraphics [
      alignment "center"
      anchor "n"
      color "#000000"
      fontName "Arial"
      fontSize 20
      fontStyle "plain"
      labelOffset [
        x 0.0
        y 0.0
      ]
      type "text"
    ]
  ]
  node [
    id 123
    zlevel -1

    graphics [
      x 2009.909090909091
      y 1550.0
      w 90.0
      h 80.0
      fill "#FFFFFF"
      outline "#FF0033"
      frameThickness 2.0
      gradient 0.0
      opacity 1.0
      rounding 5.0
      type "rectangle"
    ]
    label "20-HETE"
    labelgraphics [
      alignment "center"
      anchor "n"
      color "#000000"
      fontName "Arial"
      fontSize 20
      fontStyle "plain"
      labelOffset [
        x 0.0
        y 0.0
      ]
      type "text"
    ]
  ]
  node [
    id 124
    zlevel -1

    graphics [
      x 2152.909090909091
      y 1549.0
      w 90.0
      h 80.0
      fill "#FFFFFF"
      outline "#FF0033"
      frameThickness 2.0
      gradient 0.0
      opacity 1.0
      rounding 5.0
      type "rectangle"
    ]
    label "20-carboxy-AA"
    labelgraphics [
      alignment "center"
      anchor "n"
      color "#000000"
      fontName "Arial"
      fontSize 20
      fontStyle "plain"
      labelOffset [
        x 0.0
        y 0.0
      ]
      type "text"
    ]
  ]
  node [
    id 125
    zlevel -1

    graphics [
      x 2142.909090909091
      y 1849.0
      w 90.0
      h 80.0
      fill "#FFFFFF"
      outline "#FF0033"
      frameThickness 2.0
      gradient 0.0
      opacity 1.0
      rounding 5.0
      type "rectangle"
    ]
    label "6-trans-LTB4"
    labelgraphics [
      alignment "center"
      anchor "n"
      color "#000000"
      fontName "Arial"
      fontSize 20
      fontStyle "plain"
      labelOffset [
        x 0.0
        y 0.0
      ]
      type "text"
    ]
  ]
  node [
    id 126
    zlevel -1

    graphics [
      x 1861.5
      y 1989.25
      w 90.0
      h 80.0
      fill "#FFFFFF"
      outline "#FF0033"
      frameThickness 2.0
      gradient 0.0
      opacity 1.0
      rounding 5.0
      type "rectangle"
    ]
    label "12-keto-LTB4"
    labelgraphics [
      alignment "center"
      anchor "s"
      color "#000000"
      fontName "Arial"
      fontSize 20
      fontStyle "plain"
      labelOffset [
        x 0.0
        y 0.0
      ]
      type "text"
    ]
  ]
  node [
    id 127
    zlevel -1

    graphics [
      x 2266.0
      y 2342.8
      w 90.0
      h 80.0
      fill "#FFFFFF"
      outline "#FF0033"
      frameThickness 2.0
      gradient 0.0
      opacity 1.0
      rounding 5.0
      type "rectangle"
    ]
    label "N-acetyl-LTE4"
    labelgraphics [
      alignment "center"
      anchor "n"
      color "#000000"
      fontName "Arial"
      fontSize 20
      fontStyle "plain"
      labelOffset [
        x 0.0
        y 0.0
      ]
      type "text"
    ]
  ]
  node [
    id 128
    zlevel -1

    graphics [
      x 2266.0
      y 2212.8
      w 90.0
      h 80.0
      fill "#FFFFFF"
      outline "#FF0033"
      frameThickness 2.0
      gradient 0.0
      opacity 1.0
      rounding 5.0
      type "rectangle"
    ]
    label "LTF4"
    labelgraphics [
      alignment "center"
      anchor "n"
      color "#000000"
      fontName "Arial"
      fontSize 20
      fontStyle "plain"
      labelOffset [
        x 0.0
        y 0.0
      ]
      type "text"
    ]
  ]
  node [
    id 129
    zlevel -1

    graphics [
      x 2266.0
      y 1982.8000000000002
      w 90.0
      h 80.0
      fill "#FFFFFF"
      outline "#FF0033"
      frameThickness 2.0
      gradient 0.0
      opacity 1.0
      rounding 5.0
      type "rectangle"
    ]
    label "11-trans-LTC4"
    labelgraphics [
      alignment "center"
      anchor "n"
      color "#000000"
      fontName "Arial"
      fontSize 20
      fontStyle "plain"
      labelOffset [
        x 0.0
        y 0.0
      ]
      type "text"
    ]
  ]
  node [
    id 130
    zlevel -1

    graphics [
      x 2009.909090909091
      y 2104.25
      w 90.0
      h 80.0
      fill "#FFFFFF"
      outline "#FF0033"
      frameThickness 2.0
      gradient 0.0
      opacity 1.0
      rounding 5.0
      type "rectangle"
    ]
    label "20-hydroxy-LTB4"
    labelgraphics [
      alignment "center"
      anchor "n"
      color "#000000"
      fontName "Arial"
      fontSize 20
      fontStyle "plain"
      labelOffset [
        x 0.0
        y 0.0
      ]
      type "text"
    ]
  ]
  node [
    id 131
    zlevel -1

    graphics [
      x 2009.909090909091
      y 2219.25
      w 90.0
      h 80.0
      fill "#FFFFFF"
      outline "#FF0033"
      frameThickness 2.0
      gradient 0.0
      opacity 1.0
      rounding 5.0
      type "rectangle"
    ]
    label "20-carboxy-LTB4"
    labelgraphics [
      alignment "center"
      anchor "n"
      color "#000000"
      fontName "Arial"
      fontSize 20
      fontStyle "plain"
      labelOffset [
        x 0.0
        y 0.0
      ]
      type "text"
    ]
  ]
  node [
    id 132
    zlevel -1

    graphics [
      x 2009.909090909091
      y 2344.25
      w 90.0
      h 80.0
      fill "#FFFFFF"
      outline "#FF0033"
      frameThickness 2.0
      gradient 0.0
      opacity 1.0
      rounding 5.0
      type "rectangle"
    ]
    label "18-carboxy-dinor-LTB4"
    labelgraphics [
      alignment "center"
      anchor "n"
      color "#000000"
      fontName "Arial"
      fontSize 20
      fontStyle "plain"
      labelOffset [
        x 0.0
        y 0.0
      ]
      type "text"
    ]
  ]
  node [
    id 133
    zlevel -1

    graphics [
      x 1769.0
      y 1251.5
      w 90.0
      h 80.0
      fill "#FFFFFF"
      outline "#FF0033"
      frameThickness 2.0
      gradient 0.0
      opacity 1.0
      rounding 5.0
      type "rectangle"
    ]
    label "PGG2"
    labelgraphics [
      alignment "center"
      anchor "n"
      color "#000000"
      fontName "Arial"
      fontSize 20
      fontStyle "plain"
      labelOffset [
        x 0.0
        y 0.0
      ]
      type "text"
    ]
  ]
  node [
    id 134
    zlevel -1

    graphics [
      x 1559.0
      y 288.2666666666669
      w 90.0
      h 80.0
      fill "#FFFFFF"
      outline "#FF0033"
      frameThickness 2.0
      gradient 0.0
      opacity 1.0
      rounding 5.0
      type "rectangle"
    ]
    label "5-iPF2a-VI"
    labelgraphics [
      alignment "center"
      anchor "w"
      color "#000000"
      fontName "Arial"
      fontSize 20
      fontStyle "plain"
      labelOffset [
        x 0.0
        y 0.0
      ]
      type "text"
    ]
  ]
  node [
    id 135
    zlevel -1

    graphics [
      x 1154.0
      y 1269.0
      w 90.0
      h 80.0
      fill "#FFFFFF"
      outline "#FF0033"
      frameThickness 2.0
      gradient 0.0
      opacity 1.0
      rounding 5.0
      type "rectangle"
    ]
    label "8-iso-PGH2"
    labelgraphics [
      alignment "center"
      anchor "n"
      color "#000000"
      fontName "Arial"
      fontSize 20
      fontStyle "plain"
      labelOffset [
        x 0.0
        y 0.0
      ]
      type "text"
    ]
  ]
  node [
    id 136
    zlevel -1

    graphics [
      x 999.0
      y 1269.0
      w 90.0
      h 80.0
      fill "#FFFFFF"
      outline "#FF0033"
      frameThickness 2.0
      gradient 0.0
      opacity 1.0
      rounding 5.0
      type "rectangle"
    ]
    label "8-iso-PGE2"
    labelgraphics [
      alignment "center"
      anchor "n"
      color "#000000"
      fontName "Arial"
      fontSize 20
      fontStyle "plain"
      labelOffset [
        x 0.0
        y 0.0
      ]
      type "text"
    ]
  ]
  node [
    id 137
    zlevel -1

    graphics [
      x 999.0
      y 1409.0
      w 90.0
      h 80.0
      fill "#FFFFFF"
      outline "#FF0033"
      frameThickness 2.0
      gradient 0.0
      opacity 1.0
      rounding 5.0
      type "rectangle"
    ]
    label "8-iso-PGA2"
    labelgraphics [
      alignment "center"
      anchor "n"
      color "#000000"
      fontName "Arial"
      fontSize 20
      fontStyle "plain"
      labelOffset [
        x 0.0
        y 0.0
      ]
      type "text"
    ]
  ]
  node [
    id 138
    zlevel -1

    graphics [
      x 1154.0
      y 1534.0
      w 90.0
      h 80.0
      fill "#FFFFFF"
      outline "#FF0033"
      frameThickness 2.0
      gradient 0.0
      opacity 1.0
      rounding 5.0
      type "rectangle"
    ]
    label "2,3-dinor-8-iso-PGF2a"
    labelgraphics [
      alignment "center"
      anchor "n"
      color "#000000"
      fontName "Arial"
      fontSize 20
      fontStyle "plain"
      labelOffset [
        x 0.0
        y 0.0
      ]
      type "text"
    ]
  ]
  node [
    id 139
    zlevel -1

    graphics [
      x 1504.0
      y 1259.0
      w 90.0
      h 80.0
      fill "#FFFFFF"
      outline "#FF0033"
      frameThickness 2.0
      gradient 0.0
      opacity 1.0
      rounding 5.0
      type "rectangle"
    ]
    label "TXB2"
    labelgraphics [
      alignment "center"
      anchor "n"
      color "#000000"
      fontName "Arial"
      fontSize 20
      fontStyle "plain"
      labelOffset [
        x 0.0
        y 0.0
      ]
      type "text"
    ]
  ]
  node [
    id 140
    zlevel -1

    graphics [
      x 1374.0
      y 1259.0
      w 90.0
      h 80.0
      fill "#FFFFFF"
      outline "#FF0033"
      frameThickness 2.0
      gradient 0.0
      opacity 1.0
      rounding 5.0
      type "rectangle"
    ]
    label "11-dehydro-TXB2"
    labelgraphics [
      alignment "center"
      anchor "n"
      color "#000000"
      fontName "Arial"
      fontSize 20
      fontStyle "plain"
      labelOffset [
        x 0.0
        y 0.0
      ]
      type "text"
    ]
  ]
  node [
    id 141
    zlevel -1

    graphics [
      x 1504.0
      y 1559.25
      w 90.0
      h 80.0
      fill "#FFFFFF"
      outline "#FF0033"
      frameThickness 2.0
      gradient 0.0
      opacity 1.0
      rounding 5.0
      type "rectangle"
    ]
    label "6,15-diketo-13,14-dihydro-PGF1a"
    labelgraphics [
      alignment "center"
      anchor "s"
      color "#000000"
      fontName "Arial"
      fontSize 20
      fontStyle "plain"
      labelOffset [
        x 0.0
        y 0.0
      ]
      type "text"
    ]
  ]
  node [
    id 142
    zlevel -1

    graphics [
      x 1324.0
      y 2052.8
      w 90.0
      h 80.0
      fill "#FFFFFF"
      outline "#FF0033"
      frameThickness 2.0
      gradient 0.0
      opacity 1.0
      rounding 5.0
      type "rectangle"
    ]
    label "15-deoxy-delta-12,14-PGJ2"
    labelgraphics [
      alignment "center"
      anchor "s"
      color "#000000"
      fontName "Arial"
      fontSize 20
      fontStyle "plain"
      labelOffset [
        x 0.0
        y 0.0
      ]
      type "text"
    ]
  ]
  node [
    id 143
    zlevel -1

    graphics [
      x 1502.75
      y 2189.25
      w 90.0
      h 80.0
      fill "#FFFFFF"
      outline "#FF0033"
      frameThickness 2.0
      gradient 0.0
      opacity 1.0
      rounding 5.0
      type "rectangle"
    ]
    label "13,14-dihydro-15-keto PGJ2"
    labelgraphics [
      alignment "center"
      anchor "w"
      color "#000000"
      fontName "Arial"
      fontSize 20
      fontStyle "plain"
      labelOffset [
        x 0.0
        y 0.0
      ]
      type "text"
    ]
  ]
  node [
    id 144
    zlevel -1

    graphics [
      x 1684.65
      y 2319.25
      w 90.0
      h 80.0
      fill "#FFFFFF"
      outline "#FF0033"
      frameThickness 2.0
      gradient 0.0
      opacity 1.0
      rounding 5.0
      type "rectangle"
    ]
    label "tetranor-PGDM"
    labelgraphics [
      alignment "center"
      anchor "s"
      color "#000000"
      fontName "Arial"
      fontSize 20
      fontStyle "plain"
      labelOffset [
        x 0.0
        y 0.0
      ]
      type "text"
    ]
  ]
  node [
    id 145
    zlevel -1

    graphics [
      x 969.0
      y 2052.8
      w 90.0
      h 80.0
      fill "#FFFFFF"
      outline "#FF0033"
      frameThickness 2.0
      gradient 0.0
      opacity 1.0
      rounding 5.0
      type "rectangle"
    ]
    label "13,14-dihydro-15-keto-PGE2"
    labelgraphics [
      alignment "center"
      anchor "n"
      color "#000000"
      fontName "Arial"
      fontSize 20
      fontStyle "plain"
      labelOffset [
        x 0.0
        y 0.0
      ]
      type "text"
    ]
  ]
  node [
    id 146
    zlevel -1

    graphics [
      x 969.0
      y 2204.25
      w 90.0
      h 80.0
      fill "#FFFFFF"
      outline "#FF0033"
      frameThickness 2.0
      gradient 0.0
      opacity 1.0
      rounding 5.0
      type "rectangle"
    ]
    label "13,14-dihydro-15-keto-tetranor-PGE2"
    labelgraphics [
      alignment "center"
      anchor "n"
      color "#000000"
      fontName "Arial"
      fontSize 20
      fontStyle "plain"
      labelOffset [
        x 0.0
        y 0.0
      ]
      type "text"
    ]
  ]
  node [
    id 147
    zlevel -1

    graphics [
      x 555.0
      y 2192.8
      w 90.0
      h 80.0
      fill "#FFFFFF"
      outline "#FF0033"
      frameThickness 2.0
      gradient 0.0
      opacity 1.0
      rounding 5.0
      type "rectangle"
    ]
    label "13,14-dihydro-15-keto-tetranor-PGF2a"
    labelgraphics [
      alignment "center"
      anchor "s"
      color "#000000"
      fontName "Arial"
      fontSize 20
      fontStyle "plain"
      labelOffset [
        x 0.0
        y 0.0
      ]
      type "text"
    ]
  ]
  node [
    id 148
    zlevel -1

    graphics [
      x 1154.0
      y 2052.8
      w 90.0
      h 80.0
      fill "#FFFFFF"
      outline "#FF0033"
      frameThickness 2.0
      gradient 0.0
      opacity 1.0
      rounding 5.0
      type "rectangle"
    ]
    label "PGB2"
    labelgraphics [
      alignment "center"
      anchor "n"
      color "#000000"
      fontName "Arial"
      fontSize 20
      fontStyle "plain"
      labelOffset [
        x 0.0
        y 0.0
      ]
      type "text"
    ]
  ]
  node [
    id 149
    zlevel -1

    graphics [
      x 969.0
      y 2349.25
      w 90.0
      h 80.0
      fill "#FFFFFF"
      outline "#FF0033"
      frameThickness 2.0
      gradient 0.0
      opacity 1.0
      rounding 5.0
      type "rectangle"
    ]
    label "tetranor-PGEM"
    labelgraphics [
      alignment "center"
      anchor "n"
      color "#000000"
      fontName "Arial"
      fontSize 20
      fontStyle "plain"
      labelOffset [
        x 0.0
        y 0.0
      ]
      type "text"
    ]
  ]
  node [
    id 150
    zlevel -1

    graphics [
      x 1502.75
      y 2054.25
      w 90.0
      h 80.0
      fill "#FFFFFF"
      outline "#FF0033"
      frameThickness 2.0
      gradient 0.0
      opacity 1.0
      rounding 5.0
      type "rectangle"
    ]
    label "11-beta-13,14-dihydro-15-keto-PGF2a"
    labelgraphics [
      alignment "center"
      anchor "n"
      color "#000000"
      fontName "Arial"
      fontSize 20
      fontStyle "plain"
      labelOffset [
        x 0.0
        y 0.0
      ]
      type "text"
    ]
  ]
  node [
    id 151
    zlevel -1

    graphics [
      x 555.0
      y 2334.25
      w 90.0
      h 80.0
      fill "#FFFFFF"
      outline "#FF0033"
      frameThickness 2.0
      gradient 0.0
      opacity 1.0
      rounding 5.0
      type "rectangle"
    ]
    label "tetranor-PGFM"
    labelgraphics [
      alignment "center"
      anchor "s"
      color "#000000"
      fontName "Arial"
      fontSize 20
      fontStyle "plain"
      labelOffset [
        x 0.0
        y 0.0
      ]
      type "text"
    ]
  ]
  node [
    id 152
    zlevel -1

    graphics [
      x 1684.65
      y 2189.25
      w 90.0
      h 80.0
      fill "#FFFFFF"
      outline "#FF0033"
      frameThickness 2.0
      gradient 0.0
      opacity 1.0
      rounding 5.0
      type "rectangle"
    ]
    label "13,14-dihydro-15-keto-tetranor-PGD2"
    labelgraphics [
      alignment "center"
      anchor "s"
      color "#000000"
      fontName "Arial"
      fontSize 20
      fontStyle "plain"
      labelOffset [
        x 0.0
        y 0.0
      ]
      type "text"
    ]
  ]
  node [
    id 153
    zlevel -1

    graphics [
      x 754.0
      y 2052.8
      w 90.0
      h 80.0
      fill "#FFFFFF"
      outline "#FF0033"
      frameThickness 2.0
      gradient 0.0
      opacity 1.0
      rounding 5.0
      type "rectangle"
    ]
    label "13,14-dihydro-15-keto-tetranor-PGF1b"
    labelgraphics [
      alignment "center"
      anchor "s"
      color "#000000"
      fontName "Arial"
      fontSize 20
      fontStyle "plain"
      labelOffset [
        x 0.0
        y 0.0
      ]
      type "text"
    ]
  ]
  node [
    id 154
    zlevel -1

    graphics [
      x 1200.0
      y 209.0
      w 90.0
      h 80.0
      fill "#FFFFFF"
      outline "#FF99FF"
      frameThickness 2.0
      gradient 0.0
      opacity 1.0
      rounding 5.0
      type "rectangle"
    ]
    label "Lyso-PAF"
    labelgraphics [
      alignment "center"
      anchor "n"
      color "#000000"
      fontName "Arial"
      fontSize 20
      fontStyle "plain"
      labelOffset [
        x 0.0
        y 0.0
      ]
      type "text"
    ]
  ]
  node [
    id 155
    zlevel -1

    graphics [
      x 1340.0
      y 205.0
      w 90.0
      h 80.0
      fill "#FFFFFF"
      outline "#FF99FF"
      frameThickness 2.0
      gradient 0.0
      opacity 1.0
      rounding 5.0
      type "rectangle"
    ]
    label "PAF"
    labelgraphics [
      alignment "center"
      anchor "n"
      color "#000000"
      fontName "Arial"
      fontSize 20
      fontStyle "plain"
      labelOffset [
        x 0.0
        y 0.0
      ]
      type "text"
    ]
  ]
  node [
    id 156
    zlevel -1

    graphics [
      x 1417.0
      y 670.75
      w 90.0
      h 80.0
      fill "#FFFFFF"
      outline "#FF0033"
      frameThickness 2.0
      gradient 0.0
      opacity 1.0
      rounding 5.0
      type "rectangle"
    ]
    label "8,12-iso-iPF2a-VI-1,5-lactone"
    labelgraphics [
      alignment "center"
      anchor "w"
      color "#000000"
      fontName "Arial"
      fontSize 20
      fontStyle "plain"
      labelOffset [
        x 0.0
        y 0.0
      ]
      type "text"
    ]
  ]
  node [
    id 157
    zlevel -1

    graphics [
      x 1559.0
      y 573.3499999999999
      w 90.0
      h 80.0
      fill "#FFFFFF"
      outline "#FF0033"
      frameThickness 2.0
      gradient 0.0
      opacity 1.0
      rounding 5.0
      type "rectangle"
    ]
    label "8-iso-15(R)-PGF2a"
    labelgraphics [
      alignment "center"
      anchor "w"
      color "#000000"
      fontName "Arial"
      fontSize 20
      fontStyle "plain"
      labelOffset [
        x 0.0
        y 0.0
      ]
      type "text"
    ]
  ]
  node [
    id 158
    zlevel -1

    graphics [
      x 1559.0
      y 380.8499999999999
      w 90.0
      h 80.0
      fill "#FFFFFF"
      outline "#FF0033"
      frameThickness 2.0
      gradient 0.0
      opacity 1.0
      rounding 5.0
      type "rectangle"
    ]
    label "8-iso-13,14-dihydro-15-keto-PGF2a"
    labelgraphics [
      alignment "center"
      anchor "w"
      color "#000000"
      fontName "Arial"
      fontSize 20
      fontStyle "plain"
      labelOffset [
        x 0.0
        y 0.0
      ]
      type "text"
    ]
  ]
  node [
    id 159
    zlevel -1

    graphics [
      x 464.0
      y 1252.0
      w 90.0
      h 80.0
      fill "#FFFFFF"
      outline "#FF0033"
      frameThickness 2.0
      gradient 0.0
      opacity 1.0
      rounding 5.0
      type "rectangle"
    ]
    label "5,6-DHET-lactone"
    labelgraphics [
      alignment "center"
      anchor "w"
      color "#000000"
      fontName "Arial"
      fontSize 20
      fontStyle "plain"
      labelOffset [
        x 0.0
        y 0.0
      ]
      type "text"
    ]
  ]
  node [
    id 160
    zlevel -1

    graphics [
      x 743.545454545454
      y 1247.0
      w 90.0
      h 80.0
      fill "#FFFFFF"
      outline "#FF0033"
      frameThickness 2.0
      gradient 0.0
      opacity 1.0
      rounding 5.0
      type "rectangle"
    ]
    label "5,6-EET"
    labelgraphics [
      alignment "center"
      anchor "n"
      color "#000000"
      fontName "Arial"
      fontSize 20
      fontStyle "plain"
      labelOffset [
        x 0.0
        y 0.0
      ]
      type "text"
    ]
  ]
  node [
    id 161
    zlevel -1

    graphics [
      x 604.0
      y 1367.0
      w 90.0
      h 80.0
      fill "#FFFFFF"
      outline "#FF0033"
      frameThickness 2.0
      gradient 0.0
      opacity 1.0
      rounding 5.0
      type "rectangle"
    ]
    label "8,9-DHET"
    labelgraphics [
      alignment "center"
      anchor "n"
      color "#000000"
      fontName "Arial"
      fontSize 20
      fontStyle "plain"
      labelOffset [
        x 0.0
        y 0.0
      ]
      type "text"
    ]
  ]
  node [
    id 162
    zlevel -1

    graphics [
      x 743.545454545454
      y 1367.0
      w 90.0
      h 80.0
      fill "#FFFFFF"
      outline "#FF0033"
      frameThickness 2.0
      gradient 0.0
      opacity 1.0
      rounding 5.0
      type "rectangle"
    ]
    label "8,9-EET"
    labelgraphics [
      alignment "center"
      anchor "n"
      color "#000000"
      fontName "Arial"
      fontSize 20
      fontStyle "plain"
      labelOffset [
        x 0.0
        y 0.0
      ]
      type "text"
    ]
  ]
  node [
    id 163
    zlevel -1

    graphics [
      x 743.545454545454
      y 1487.0
      w 90.0
      h 80.0
      fill "#FFFFFF"
      outline "#FF0033"
      frameThickness 2.0
      gradient 0.0
      opacity 1.0
      rounding 5.0
      type "rectangle"
    ]
    label "11,12-EET"
    labelgraphics [
      alignment "center"
      anchor "n"
      color "#000000"
      fontName "Arial"
      fontSize 20
      fontStyle "plain"
      labelOffset [
        x 0.0
        y 0.0
      ]
      type "text"
    ]
  ]
  node [
    id 164
    zlevel -1

    graphics [
      x 743.545454545454
      y 1607.0
      w 90.0
      h 80.0
      fill "#FFFFFF"
      outline "#FF0033"
      frameThickness 2.0
      gradient 0.0
      opacity 1.0
      rounding 5.0
      type "rectangle"
    ]
    label "14,15-EET"
    labelgraphics [
      alignment "center"
      anchor "n"
      color "#000000"
      fontName "Arial"
      fontSize 20
      fontStyle "plain"
      labelOffset [
        x 0.0
        y 0.0
      ]
      type "text"
    ]
  ]
  node [
    id 165
    zlevel -1

    graphics [
      x 1559.0
      y 1031.5
      w 90.0
      h 80.0
      fill "#FFFFFF"
      outline "#FF0033"
      frameThickness 2.0
      gradient 0.0
      opacity 1.0
      rounding 5.0
      type "rectangle"
    ]
    label "Adrenic acid"
    labelgraphics [
      alignment "center"
      anchor "s"
      color "#000000"
      fontName "Arial"
      fontSize 20
      fontStyle "plain"
      labelOffset [
        x 0.0
        y 0.0
      ]
      type "text"
    ]
  ]
  node [
    id 166
    zlevel -1

    graphics [
      x 1417.0
      y 1036.5
      w 90.0
      h 80.0
      fill "#FFFFFF"
      outline "#FF0033"
      frameThickness 2.0
      gradient 0.0
      opacity 1.0
      rounding 5.0
      type "rectangle"
    ]
    label "1a1b-dihomo-PGF2a"
    labelgraphics [
      alignment "center"
      anchor "w"
      color "#000000"
      fontName "Arial"
      fontSize 20
      fontStyle "plain"
      labelOffset [
        x 0.0
        y 0.0
      ]
      type "text"
    ]
  ]
  node [
    id 167
    zlevel -1

    graphics [
      x 2945.0
      y 200.0
      w 90.0
      h 80.0
      fill "#FFFFFF"
      outline "#00CC00"
      frameThickness 2.0
      gradient 0.0
      opacity 1.0
      rounding 5.0
      type "rectangle"
    ]
    label "5,6-EpETE"
    labelgraphics [
      alignment "center"
      anchor "n"
      color "#000000"
      fontName "Arial"
      fontSize 20
      fontStyle "plain"
      labelOffset [
        x 0.0
        y 0.0
      ]
      type "text"
    ]
  ]
  node [
    id 168
    zlevel -1

    graphics [
      x 2945.0
      y 315.0
      w 90.0
      h 80.0
      fill "#FFFFFF"
      outline "#00CC00"
      frameThickness 2.0
      gradient 0.0
      opacity 1.0
      rounding 5.0
      type "rectangle"
    ]
    label "14,15-EpETE"
    labelgraphics [
      alignment "center"
      anchor "n"
      color "#000000"
      fontName "Arial"
      fontSize 20
      fontStyle "plain"
      labelOffset [
        x 0.0
        y 0.0
      ]
      type "text"
    ]
  ]
  node [
    id 169
    zlevel -1

    graphics [
      x 1559.0
      y 476.7333333333331
      w 90.0
      h 80.0
      fill "#FFFFFF"
      outline "#FF0033"
      frameThickness 2.0
      gradient 0.0
      opacity 1.0
      rounding 5.0
      type "rectangle"
    ]
    label "8-iso-15-keto-PGF2a"
    labelgraphics [
      alignment "center"
      anchor "w"
      color "#000000"
      fontName "Arial"
      fontSize 20
      fontStyle "plain"
      labelOffset [
        x 0.0
        y 0.0
      ]
      type "text"
    ]
  ]
  node [
    id 170
    zlevel -1

    graphics [
      x 1559.0
      y 670.75
      w 90.0
      h 80.0
      fill "#FFFFFF"
      outline "#FF0033"
      frameThickness 2.0
      gradient 0.0
      opacity 1.0
      rounding 5.0
      type "rectangle"
    ]
    label "8,12--iso-iPGF2a-VI"
    labelgraphics [
      alignment "center"
      anchor "s"
      color "#000000"
      fontName "Arial"
      fontSize 20
      fontStyle "plain"
      labelOffset [
        x 0.0
        y 0.0
      ]
      type "text"
    ]
  ]
  node [
    id 171
    zlevel -1

    graphics [
      x 1559.0
      y 193.30000000000018
      w 90.0
      h 80.0
      fill "#FFFFFF"
      outline "#FF0033"
      frameThickness 2.0
      gradient 0.0
      opacity 1.0
      rounding 5.0
      type "rectangle"
    ]
    label "iPF2a-IV"
    labelgraphics [
      alignment "center"
      anchor "w"
      color "#000000"
      fontName "Arial"
      fontSize 20
      fontStyle "plain"
      labelOffset [
        x 0.0
        y 0.0
      ]
      type "text"
    ]
  ]
  node [
    id 172
    zlevel -1

    graphics [
      x 554.0
      y 1789.0
      w 90.0
      h 80.0
      fill "#FFFFFF"
      outline "#FF0033"
      frameThickness 2.0
      gradient 0.0
      opacity 1.0
      rounding 5.0
      type "rectangle"
    ]
    label "20-hydroxy-PGF2a"
    labelgraphics [
      alignment "center"
      anchor "n"
      color "#000000"
      fontName "Arial"
      fontSize 20
      fontStyle "plain"
      labelOffset [
        x 0.0
        y 0.0
      ]
      type "text"
    ]
  ]
  node [
    id 173
    zlevel -1

    graphics [
      x 2284.909090909091
      y 782.5
      w 90.0
      h 80.0
      fill "#FFFFFF"
      outline "#FF0000"
      frameThickness 2.0
      gradient 0.0
      opacity 1.0
      rounding 5.0
      type "rectangle"
    ]
    label "15-KETE"
    labelgraphics [
      alignment "center"
      anchor "n"
      color "#000000"
      fontName "Arial"
      fontSize 20
      fontStyle "plain"
      labelOffset [
        x 0.0
        y 0.0
      ]
      type "text"
    ]
  ]
  node [
    id 174
    zlevel -1

    graphics [
      x 2142.909090909091
      y 2342.8
      w 90.0
      h 80.0
      fill "#FFFFFF"
      outline "#FF0033"
      frameThickness 2.0
      gradient 0.0
      opacity 1.0
      rounding 5.0
      type "rectangle"
    ]
    label "11-trans-LTE4"
    labelgraphics [
      alignment "center"
      anchor "s"
      color "#000000"
      fontName "Arial"
      fontSize 20
      fontStyle "plain"
      labelOffset [
        x 0.0
        y 0.0
      ]
      type "text"
    ]
  ]
  node [
    id 175
    zlevel -1

    graphics [
      x 484.0
      y 817.0
      w 90.0
      h 80.0
      fill "#FFFFFF"
      outline "#9999FF"
      frameThickness 2.0
      gradient 0.0
      opacity 1.0
      rounding 5.0
      type "rectangle"
    ]
    label "TXA1"
    labelgraphics [
      alignment "center"
      anchor "n"
      color "#000000"
      fontName "Arial"
      fontSize 20
      fontStyle "plain"
      labelOffset [
        x 0.0
        y 0.0
      ]
      type "text"
    ]
  ]
  node [
    id 176
    zlevel -1

    graphics [
      x 970.0
      y 667.0
      w 90.0
      h 80.0
      fill "#FFFFFF"
      outline "#9999FF"
      frameThickness 2.0
      gradient 0.0
      opacity 1.0
      rounding 5.0
      type "rectangle"
    ]
    label "15-HETrE"
    labelgraphics [
      alignment "center"
      anchor "n"
      color "#000000"
      fontName "Arial"
      fontSize 20
      fontStyle "plain"
      labelOffset [
        x 0.0
        y 0.0
      ]
      type "text"
    ]
  ]
  node [
    id 177
    zlevel -1

    graphics [
      x 1861.5
      y 1849.0
      w 90.0
      h 80.0
      fill "#FFFFFF"
      outline "#FF0033"
      frameThickness 2.0
      gradient 0.0
      opacity 1.0
      rounding 5.0
      type "rectangle"
    ]
    label "6-trans-12-epi-LTB4"
    labelgraphics [
      alignment "center"
      anchor "s"
      color "#000000"
      fontName "Arial"
      fontSize 20
      fontStyle "plain"
      labelOffset [
        x 0.0
        y 0.0
      ]
      type "text"
    ]
  ]
  node [
    id 178
    zlevel -1

    graphics [
      x 1374.0
      y 1404.25
      w 90.0
      h 80.0
      fill "#FFFFFF"
      outline "#FF0033"
      frameThickness 2.0
      gradient 0.0
      opacity 1.0
      rounding 5.0
      type "rectangle"
    ]
    label "2,3-dinor-8-iso-PGF1a"
    labelgraphics [
      alignment "center"
      anchor "n"
      color "#000000"
      fontName "Arial"
      fontSize 20
      fontStyle "plain"
      labelOffset [
        x 0.0
        y 0.0
      ]
      type "text"
    ]
  ]
  node [
    id 179
    zlevel -1

    graphics [
      x 1154.0
      y 1912.25
      w 90.0
      h 80.0
      fill "#FFFFFF"
      outline "#FF0033"
      frameThickness 2.0
      gradient 0.0
      opacity 1.0
      rounding 5.0
      type "rectangle"
    ]
    label "PGC2"
    labelgraphics [
      alignment "center"
      anchor "n"
      color "#000000"
      fontName "Arial"
      fontSize 20
      fontStyle "plain"
      labelOffset [
        x 0.0
        y 0.0
      ]
      type "text"
    ]
  ]
  node [
    id 180
    zlevel -1

    graphics [
      x 1324.0
      y 1912.25
      w 90.0
      h 80.0
      fill "#FFFFFF"
      outline "#FF0033"
      frameThickness 2.0
      gradient 0.0
      opacity 1.0
      rounding 5.0
      type "rectangle"
    ]
    label "delta-12-PGJ2"
    labelgraphics [
      alignment "center"
      anchor "n"
      color "#000000"
      fontName "Arial"
      fontSize 20
      fontStyle "plain"
      labelOffset [
        x 0.0
        y 0.0
      ]
      type "text"
    ]
  ]
  node [
    id 181
    zlevel -1

    graphics [
      x 1502.75
      y 1902.25
      w 90.0
      h 80.0
      fill "#FFFFFF"
      outline "#FF0033"
      frameThickness 2.0
      gradient 0.0
      opacity 1.0
      rounding 5.0
      type "rectangle"
    ]
    label "11-beta-PGF2a"
    labelgraphics [
      alignment "center"
      anchor "n"
      color "#000000"
      fontName "Arial"
      fontSize 20
      fontStyle "plain"
      labelOffset [
        x 0.0
        y 0.0
      ]
      type "text"
    ]
  ]
  node [
    id 182
    zlevel -1

    graphics [
      x 3108.545
      y 2353.0
      w 90.0
      h 80.0
      fill "#FFFFFF"
      outline "#00CCCC"
      frameThickness 2.0
      gradient 0.0
      opacity 1.0
      rounding 5.0
      type "rectangle"
    ]
    label "Resolvin D5"
    labelgraphics [
      alignment "center"
      anchor "e"
      color "#000000"
      fontName "Arial"
      fontSize 20
      fontStyle "plain"
      labelOffset [
        x 0.0
        y 0.0
      ]
      type "text"
    ]
  ]
  node [
    id 183
    zlevel -1

    graphics [
      x 770.0
      y 427.0
      w 90.0
      h 80.0
      fill "#FFFFFF"
      outline "#FF9999"
      frameThickness 2.0
      gradient 0.0
      opacity 1.0
      rounding 5.0
      type "rectangle"
    ]
    label "EDA"
    labelgraphics [
      alignment "center"
      anchor "n"
      color "#000000"
      fontName "Arial"
      fontSize 20
      fontStyle "plain"
      labelOffset [
        x 0.0
        y 0.0
      ]
      type "text"
    ]
  ]
  node [
    id 184
    zlevel -1

    graphics [
      x 1559.0
      y 925.0
      w 90.0
      h 80.0
      fill "#FFFFFF"
      outline "#FF0000"
      frameThickness 2.0
      gradient 0.0
      opacity 1.0
      rounding 5.0
      type "rectangle"
    ]
    label "2-AG"
    labelgraphics [
      alignment "center"
      anchor "w"
      color "#000000"
      fontName "Arial"
      fontSize 20
      fontStyle "plain"
      labelOffset [
        x 0.0
        y 0.0
      ]
      type "text"
    ]
  ]
  node [
    id 185
    zlevel -1

    graphics [
      x 609.0
      y 1077.0
      w 90.0
      h 80.0
      fill "#FFFFFF"
      outline "#9999FF"
      frameThickness 2.0
      gradient 0.0
      opacity 1.0
      rounding 5.0
      type "rectangle"
    ]
    label "13,14-dihydro-15-keto-tetranor-PGF1a"
    labelgraphics [
      alignment "center"
      anchor "s"
      color "#000000"
      fontName "Arial"
      fontSize 20
      fontStyle "plain"
      labelOffset [
        x 0.0
        y 0.0
      ]
      type "text"
    ]
  ]
  node [
    id 186
    zlevel -1

    graphics [
      x 1684.65
      y 1907.8000000000002
      w 90.0
      h 80.0
      fill "#FFFFFF"
      outline "#FF0033"
      frameThickness 2.0
      gradient 0.0
      opacity 1.0
      rounding 5.0
      type "rectangle"
    ]
    label "15-keto-PGD2"
    labelgraphics [
      alignment "center"
      anchor "n"
      color "#000000"
      fontName "Arial"
      fontSize 20
      fontStyle "plain"
      labelOffset [
        x 0.0
        y 0.0
      ]
      type "text"
    ]
  ]
  node [
    id 187
    zlevel -1

    graphics [
      x 3120.0
      y 1305.0
      w 90.0
      h 80.0
      fill "#FFFFFF"
      outline "#00CC00"
      frameThickness 2.0
      gradient 0.0
      opacity 1.0
      rounding 5.0
      type "rectangle"
    ]
    label "PGI3"
    labelgraphics [
      alignment "center"
      anchor "e"
      color "#000000"
      fontName "Arial"
      fontSize 20
      fontStyle "plain"
      labelOffset [
        x 0.0
        y 0.0
      ]
      type "text"
    ]
  ]
  node [
    id 188
    zlevel -1

    graphics [
      x 840.0
      y 532.0
      w 90.0
      h 80.0
      fill "#FFFFFF"
      outline "#CCCCCC"
      frameThickness 2.0
      gradient 0.0
      opacity 1.0
      rounding 5.0
      type "rectangle"
    ]
    label "GLA"
    labelgraphics [
      alignment "center"
      anchor "n"
      color "#000000"
      fontName "Arial"
      fontSize 20
      fontStyle "plain"
      labelOffset [
        x 0.0
        y 0.0
      ]
      type "text"
    ]
  ]
  node [
    id 189
    zlevel -1

    graphics [
      x 484.0
      y 942.0
      w 90.0
      h 80.0
      fill "#FFFFFF"
      outline "#9999FF"
      frameThickness 2.0
      gradient 0.0
      opacity 1.0
      rounding 5.0
      type "rectangle"
    ]
    label "TXB1"
    labelgraphics [
      alignment "center"
      anchor "n"
      color "#000000"
      fontName "Arial"
      fontSize 20
      fontStyle "plain"
      labelOffset [
        x 0.0
        y 0.0
      ]
      type "text"
    ]
  ]
  node [
    id 190
    zlevel -1

    graphics [
      x 609.0
      y 982.0
      w 90.0
      h 80.0
      fill "#FFFFFF"
      outline "#9999FF"
      frameThickness 2.0
      gradient 0.0
      opacity 1.0
      rounding 5.0
      type "rectangle"
    ]
    label "13,14-dihydro-15-keto-PGF1a"
    labelgraphics [
      alignment "center"
      anchor "e"
      color "#000000"
      fontName "Arial"
      fontSize 20
      fontStyle "plain"
      labelOffset [
        x 0.0
        y 0.0
      ]
      type "text"
    ]
  ]
  node [
    id 191
    zlevel -1

    graphics [
      x 609.0
      y 882.0
      w 90.0
      h 80.0
      fill "#FFFFFF"
      outline "#9999FF"
      frameThickness 2.0
      gradient 0.0
      opacity 1.0
      rounding 5.0
      type "rectangle"
    ]
    label "15-keto-PGF1a"
    labelgraphics [
      alignment "center"
      anchor "e"
      color "#000000"
      fontName "Arial"
      fontSize 20
      fontStyle "plain"
      labelOffset [
        x 0.0
        y 0.0
      ]
      type "text"
    ]
  ]
  node [
    id 192
    zlevel -1

    graphics [
      x 609.0
      y 787.0
      w 90.0
      h 80.0
      fill "#FFFFFF"
      outline "#9999FF"
      frameThickness 2.0
      gradient 0.0
      opacity 1.0
      rounding 5.0
      type "rectangle"
    ]
    label "PGF1a"
    labelgraphics [
      alignment "center"
      anchor "e"
      color "#000000"
      fontName "Arial"
      fontSize 20
      fontStyle "plain"
      labelOffset [
        x 0.0
        y 0.0
      ]
      type "text"
    ]
  ]
  edge [
    id 1
    source 23
    target 24
    graphics [
      fill "#000000"
      outline "#000000"
      arrow "last"
      frameThickness 1.0
      gradient 0.0
      opacity 1.0
      rounding 5.0
      thickness 1.0
    ]
  ]
  edge [
    id 2
    source 26
    target 27
    graphics [
      fill "#000000"
      outline "#000000"
      arrow "last"
      frameThickness 1.0
      gradient 0.0
      opacity 1.0
      rounding 5.0
      thickness 1.0
    ]
  ]
  edge [
    id 3
    source 28
    target 29
    graphics [
      fill "#000000"
      outline "#000000"
      Line [
        point [ x 0.0 y 0.0 ]
        point [ x 2235.0 y 965.0 ]
        point [ x 2235.0 y 1060.0 ]
        point [ x 0.0 y 0.0 ]
      ]
      arrow "last"
      frameThickness 1.0
      gradient 0.0
      opacity 1.0
      rounding 5.0
      type "org.graffiti.plugins.views.defaults.PolyLineEdgeShape"
      thickness 1.0
    ]
  ]
  edge [
    id 4
    source 30
    target 31
    graphics [
      fill "#000000"
      outline "#000000"
      Line [
        point [ x 0.0 y 0.0 ]
        point [ x 1085.0 y 1209.0 ]
        point [ x 950.0 y 1209.0 ]
        point [ x 950.0 y 1174.0 ]
        point [ x 0.0 y 0.0 ]
      ]
      arrow "last"
      frameThickness 1.0
      gradient 0.0
      opacity 1.0
      rounding 5.0
      straight 1
      thickness 1.0
    ]
  ]
  edge [
    id 5
    source 30
    target 32
    graphics [
      fill "#000000"
      outline "#000000"
      Line [
        point [ x 0.0 y 0.0 ]
        point [ x 1295.0 y 1309.0 ]
        point [ x 1225.0 y 1304.0 ]
        point [ x 1170.0 y 1304.0 ]
        point [ x 0.0 y 0.0 ]
      ]
      arrow "last"
      frameThickness 1.0
      gradient 0.0
      opacity 1.0
      rounding 5.0
      straight 1
      thickness 1.0
    ]
  ]
  edge [
    id 6
    source 30
    target 34
    graphics [
      fill "#000000"
      outline "#000000"
      Line [
        point [ x 0.0 y 0.0 ]
        point [ x 1620.0 y 1685.0 ]
        point [ x 815.0 y 1685.0 ]
        point [ x 755.0 y 1685.0 ]
        point [ x 0.0 y 0.0 ]
      ]
      arrow "last"
      frameThickness 1.0
      gradient 0.0
      opacity 1.0
      rounding 5.0
      type "org.graffiti.plugins.views.defaults.PolyLineEdgeShape"
      thickness 1.0
    ]
  ]
  edge [
    id 7
    source 30
    target 35
    graphics [
      fill "#000000"
      outline "#000000"
      Line [
        point [ x 0.0 y 0.0 ]
        point [ x 1620.0 y 1685.0 ]
        point [ x 1370.0 y 1685.0 ]
        point [ x 970.0 y 1685.0 ]
        point [ x 0.0 y 0.0 ]
      ]
      arrow "last"
      frameThickness 1.0
      gradient 0.0
      opacity 1.0
      rounding 5.0
      type "org.graffiti.plugins.views.defaults.PolyLineEdgeShape"
      thickness 1.0
    ]
  ]
  edge [
    id 8
    source 34
    target 36
    graphics [
      fill "#000000"
      outline "#000000"
      arrow "last"
      frameThickness 1.0
      gradient 0.0
      opacity 1.0
      rounding 5.0
      thickness 1.0
    ]
  ]
  edge [
    id 9
    source 43
    target 44
    graphics [
      fill "#000000"
      outline "#000000"
      arrow "last"
      frameThickness 1.0
      gradient 0.0
      opacity 1.0
      rounding 5.0
      thickness 1.0
    ]
  ]
  edge [
    id 10
    source 30
    target 43
    graphics [
      fill "#000000"
      outline "#000000"
      arrow "last"
      frameThickness 1.0
      gradient 0.0
      opacity 1.0
      rounding 5.0
      thickness 1.0
    ]
  ]
  edge [
    id 11
    source 35
    target 45
    graphics [
      fill "#000000"
      outline "#000000"
      arrow "last"
      frameThickness 1.0
      gradient 0.0
      opacity 1.0
      rounding 5.0
      thickness 1.0
    ]
  ]
  edge [
    id 12
    source 35
    target 46
    graphics [
      fill "#000000"
      outline "#000000"
      Line [
        point [ x 0.0 y 0.0 ]
        point [ x -175.0 y 2454.0 ]
        point [ x 0.0 y 0.0 ]
      ]
      arrow "last"
      frameThickness 1.0
      gradient 0.0
      opacity 1.0
      rounding 5.0
      straight 1
      thickness 1.0
    ]
  ]
  edge [
    id 13
    source 35
    target 47
    graphics [
      fill "#000000"
      outline "#000000"
      arrow "last"
      frameThickness 1.0
      gradient 0.0
      opacity 1.0
      rounding 5.0
      type "org.graffiti.plugins.views.defaults.PolyLineEdgeShape"
      thickness 1.0
    ]
  ]
  edge [
    id 14
    source 48
    target 49
    graphics [
      fill "#000000"
      outline "#000000"
      Line [
        point [ x 0.0 y 0.0 ]
        point [ x 2060.0 y 1029.0 ]
        point [ x 2060.0 y 1379.0 ]
        point [ x 0.0 y 0.0 ]
      ]
      arrow "last"
      frameThickness 1.0
      gradient 0.0
      opacity 1.0
      rounding 5.0
      straight 1
      thickness 1.0
    ]
  ]
  edge [
    id 15
    source 49
    target 50
    graphics [
      fill "#000000"
      outline "#000000"
      Line [
        point [ x 0.0 y 0.0 ]
        point [ x 2610.0 y 1769.0 ]
        point [ x 0.0 y 0.0 ]
      ]
      arrow "last"
      frameThickness 1.0
      gradient 0.0
      opacity 1.0
      rounding 5.0
      straight 1
      thickness 1.0
    ]
  ]
  edge [
    id 16
    source 49
    target 51
    graphics [
      fill "#000000"
      outline "#000000"
      arrow "last"
      frameThickness 1.0
      gradient 0.0
      opacity 1.0
      rounding 5.0
      thickness 1.0
    ]
  ]
  edge [
    id 17
    source 20
    target 48
    graphics [
      fill "#000000"
      outline "#000000"
      Line [
        point [ x 0.0 y 0.0 ]
        point [ x 1930.0 y 1010.0 ]
        point [ x 1930.0 y 1675.0 ]
        point [ x 0.0 y 0.0 ]
      ]
      arrow "last"
      frameThickness 1.0
      gradient 0.0
      opacity 1.0
      rounding 5.0
      type "org.graffiti.plugins.views.defaults.PolyLineEdgeShape"
      thickness 1.0
    ]
  ]
  edge [
    id 18
    source 48
    target 53
    graphics [
      fill "#000000"
      outline "#000000"
      arrow "last"
      frameThickness 1.0
      gradient 0.0
      opacity 1.0
      rounding 5.0
      thickness 1.0
    ]
  ]
  edge [
    id 19
    source 53
    target 52
    graphics [
      fill "#000000"
      outline "#000000"
      arrow "last"
      frameThickness 1.0
      gradient 0.0
      opacity 1.0
      rounding 5.0
      thickness 1.0
    ]
  ]
  edge [
    id 20
    source 54
    target 55
    graphics [
      fill "#000000"
      outline "#000000"
      arrow "last"
      frameThickness 1.0
      gradient 0.0
      opacity 1.0
      rounding 5.0
      thickness 1.0
    ]
  ]
  edge [
    id 21
    source 55
    target 56
    graphics [
      fill "#000000"
      outline "#000000"
      arrow "last"
      frameThickness 1.0
      gradient 0.0
      opacity 1.0
      rounding 5.0
      thickness 1.0
    ]
  ]
  edge [
    id 22
    source 41
    target 57
    graphics [
      fill "#000000"
      outline "#000000"
      Line [
        point [ x 0.0 y 0.0 ]
        point [ x 1130.0 y 1584.0 ]
        point [ x 1130.0 y 1699.0 ]
        point [ x 0.0 y 0.0 ]
      ]
      arrow "last"
      frameThickness 1.0
      gradient 0.0
      opacity 1.0
      rounding 5.0
      straight 1
      thickness 1.0
    ]
  ]
  edge [
    id 23
    source 19
    target 58
    graphics [
      fill "#000000"
      outline "#000000"
      Line [
        point [ x 0.0 y 0.0 ]
        point [ x 930.0 y -176.0 ]
        point [ x 0.0 y 0.0 ]
      ]
      arrow "last"
      frameThickness 1.0
      gradient 0.0
      opacity 1.0
      rounding 5.0
      straight 1
      thickness 1.0
    ]
  ]
  edge [
    id 24
    source 58
    target 60
    graphics [
      fill "#000000"
      outline "#000000"
      arrow "last"
      frameThickness 1.0
      gradient 0.0
      opacity 1.0
      rounding 5.0
      thickness 1.0
    ]
  ]
  edge [
    id 25
    source 19
    target 59
    graphics [
      fill "#000000"
      outline "#000000"
      Line [
        point [ x 0.0 y 0.0 ]
        point [ x 869.0 y -39.0 ]
        point [ x 905.0 y -61.0 ]
        point [ x 0.0 y 0.0 ]
      ]
      arrow "last"
      frameThickness 1.0
      gradient 0.0
      opacity 1.0
      rounding 5.0
      straight 1
      thickness 1.0
    ]
  ]
  edge [
    id 26
    source 59
    target 61
    graphics [
      fill "#000000"
      outline "#000000"
      arrow "last"
      frameThickness 1.0
      gradient 0.0
      opacity 1.0
      rounding 5.0
      thickness 1.0
    ]
  ]
  edge [
    id 27
    source 19
    target 62
    graphics [
      fill "#000000"
      outline "#000000"
      Line [
        point [ x 0.0 y 0.0 ]
        point [ x 955.0 y 174.0 ]
        point [ x 0.0 y 0.0 ]
      ]
      arrow "last"
      frameThickness 1.0
      gradient 0.0
      opacity 1.0
      rounding 5.0
      straight 1
      thickness 1.0
    ]
  ]
  edge [
    id 28
    source 62
    target 63
    graphics [
      fill "#000000"
      outline "#000000"
      arrow "last"
      frameThickness 1.0
      gradient 0.0
      opacity 1.0
      rounding 5.0
      thickness 1.0
    ]
  ]
  edge [
    id 29
    source 64
    target 65
    graphics [
      fill "#000000"
      outline "#000000"
      arrow "last"
      frameThickness 1.0
      gradient 0.0
      opacity 1.0
      rounding 5.0
      thickness 1.0
    ]
  ]
  edge [
    id 30
    source 19
    target 64
    graphics [
      fill "#000000"
      outline "#000000"
      Line [
        point [ x 0.0 y 0.0 ]
        point [ x 960.0 y 124.0 ]
        point [ x 0.0 y 0.0 ]
      ]
      arrow "last"
      frameThickness 1.0
      gradient 0.0
      opacity 1.0
      rounding 5.0
      straight 1
      thickness 1.0
    ]
  ]
  edge [
    id 31
    source 68
    target 67
    graphics [
      fill "#000000"
      outline "#000000"
      Line [
        point [ x 0.0 y 0.0 ]
        point [ x 2655.0 y 220.0 ]
        point [ x 2655.0 y 265.0 ]
        point [ x 0.0 y 0.0 ]
      ]
      arrow "last"
      frameThickness 1.0
      gradient 0.0
      opacity 1.0
      rounding 5.0
      straight 1
      thickness 1.0
    ]
  ]
  edge [
    id 32
    source 68
    target 12
    graphics [
      fill "#000000"
      outline "#000000"
      Line [
        point [ x 0.0 y 0.0 ]
        point [ x 2635.0 y 685.0 ]
        point [ x 0.0 y 0.0 ]
      ]
      arrow "last"
      frameThickness 1.0
      gradient 0.0
      opacity 1.0
      rounding 5.0
      type "org.graffiti.plugins.views.defaults.PolyLineEdgeShape"
      thickness 1.0
    ]
  ]
  edge [
    id 33
    source 68
    target 66
    graphics [
      fill "#000000"
      outline "#000000"
      Line [
        point [ x 0.0 y 0.0 ]
        point [ x 2655.0 y 220.0 ]
        point [ x 2655.0 y 165.0 ]
        point [ x 0.0 y 0.0 ]
      ]
      arrow "last"
      frameThickness 1.0
      gradient 0.0
      opacity 1.0
      rounding 5.0
      straight 1
      thickness 1.0
    ]
  ]
  edge [
    id 34
    source 73
    target 14
    graphics [
      fill "#000000"
      outline "#000000"
      arrow "last"
      frameThickness 1.0
      gradient 0.0
      opacity 1.0
      rounding 5.0
      thickness 1.0
    ]
  ]
  edge [
    id 35
    source 15
    target 77
    graphics [
      fill "#000000"
      outline "#000000"
      Line [
        point [ x 0.0 y 0.0 ]
        point [ x 2820.0 y 715.0 ]
        point [ x 2820.0 y 620.0 ]
        point [ x 0.0 y 0.0 ]
      ]
      arrow "last"
      frameThickness 1.0
      gradient 0.0
      opacity 1.0
      rounding 5.0
      straight 1
      thickness 1.0
    ]
  ]
  edge [
    id 36
    source 15
    target 78
    graphics [
      fill "#000000"
      outline "#000000"
      arrow "last"
      frameThickness 1.0
      gradient 0.0
      opacity 1.0
      rounding 5.0
      thickness 1.0
    ]
  ]
  edge [
    id 37
    source 81
    target 16
    graphics [
      fill "#000000"
      outline "#000000"
      arrow "last"
      frameThickness 1.0
      gradient 0.0
      opacity 1.0
      rounding 5.0
      thickness 1.0
    ]
  ]
  edge [
    id 38
    source 79
    target 17
    graphics [
      fill "#000000"
      outline "#000000"
      arrow "last"
      frameThickness 1.0
      gradient 0.0
      opacity 1.0
      rounding 5.0
      thickness 1.0
    ]
  ]
  edge [
    id 39
    source 80
    target 18
    graphics [
      fill "#000000"
      outline "#000000"
      arrow "last"
      frameThickness 1.0
      gradient 0.0
      opacity 1.0
      rounding 5.0
      thickness 1.0
    ]
  ]
  edge [
    id 40
    source 82
    target 83
    graphics [
      fill "#000000"
      outline "#000000"
      arrow "last"
      frameThickness 1.0
      gradient 0.0
      opacity 1.0
      rounding 5.0
      thickness 1.0
    ]
  ]
  edge [
    id 41
    source 21
    target 88
    graphics [
      fill "#000000"
      outline "#000000"
      Line [
        point [ x 0.0 y 0.0 ]
        point [ x 957.0 y 502.0 ]
        point [ x 0.0 y 0.0 ]
      ]
      arrow "last"
      frameThickness 1.0
      gradient 0.0
      opacity 1.0
      rounding 5.0
      straight 1
      thickness 1.0
    ]
  ]
  edge [
    id 42
    source 88
    target 22
    graphics [
      fill "#000000"
      outline "#000000"
      Line [
        point [ x 0.0 y 0.0 ]
        point [ x 557.0 y 737.0 ]
        point [ x 0.0 y 0.0 ]
      ]
      arrow "last"
      frameThickness 1.0
      gradient 0.0
      opacity 1.0
      rounding 5.0
      straight 1
      thickness 1.0
    ]
  ]
  edge [
    id 43
    source 22
    target 90
    graphics [
      fill "#000000"
      outline "#000000"
      arrow "last"
      frameThickness 1.0
      gradient 0.0
      opacity 1.0
      rounding 5.0
      thickness 1.0
    ]
  ]
  edge [
    id 44
    source 21
    target 91
    graphics [
      fill "#000000"
      outline "#000000"
      arrow "last"
      frameThickness 1.0
      gradient 0.0
      opacity 1.0
      rounding 5.0
      thickness 1.0
    ]
  ]
  edge [
    id 45
    source 21
    target 92
    graphics [
      fill "#000000"
      outline "#000000"
      arrow "last"
      frameThickness 1.0
      gradient 0.0
      opacity 1.0
      rounding 5.0
      type "org.graffiti.plugins.views.defaults.PolyLineEdgeShape"
      thickness 1.0
    ]
  ]
  edge [
    id 46
    source 92
    target 93
    graphics [
      fill "#000000"
      outline "#000000"
      arrow "last"
      frameThickness 1.0
      gradient 0.0
      opacity 1.0
      rounding 5.0
      thickness 1.0
    ]
  ]
  edge [
    id 47
    source 21
    target 20
    graphics [
      fill "#000000"
      outline "#000000"
      Line [
        point [ x 0.0 y 0.0 ]
        point [ x 1000.0 y 775.0 ]
        point [ x 1590.0 y 770.0 ]
        point [ x 0.0 y 0.0 ]
      ]
      arrow "last"
      frameThickness 1.0
      gradient 0.0
      opacity 1.0
      rounding 5.0
      type "org.graffiti.plugins.views.defaults.PolyLineEdgeShape"
      thickness 1.0
    ]
  ]
  edge [
    id 48
    source 60
    target 94
    graphics [
      fill "#000000"
      outline "#000000"
      arrow "last"
      frameThickness 1.0
      gradient 0.0
      opacity 1.0
      rounding 5.0
      thickness 1.0
    ]
  ]
  edge [
    id 49
    source 61
    target 95
    graphics [
      fill "#000000"
      outline "#000000"
      arrow "last"
      frameThickness 1.0
      gradient 0.0
      opacity 1.0
      rounding 5.0
      thickness 1.0
    ]
  ]
  edge [
    id 50
    source 88
    target 89
    graphics [
      fill "#000000"
      outline "#000000"
      Line [
        point [ x 0.0 y 0.0 ]
        point [ x 557.0 y 852.0 ]
        point [ x 0.0 y 0.0 ]
      ]
      arrow "last"
      frameThickness 1.0
      gradient 0.0
      opacity 1.0
      rounding 5.0
      straight 1
      thickness 1.0
    ]
  ]
  edge [
    id 51
    source 96
    target 102
    graphics [
      fill "#000000"
      outline "#000000"
      Line [
        point [ x 0.0 y 0.0 ]
        point [ x 2155.0 y 327.0 ]
        point [ x 0.0 y 0.0 ]
      ]
      arrow "last"
      frameThickness 1.0
      gradient 0.0
      opacity 1.0
      rounding 5.0
      straight 1
      thickness 1.0
    ]
  ]
  edge [
    id 52
    source 102
    target 103
    graphics [
      fill "#000000"
      outline "#000000"
      Line [
        point [ x 0.0 y 0.0 ]
        point [ x 2155.0 y 437.0 ]
        point [ x 0.0 y 0.0 ]
      ]
      arrow "last"
      frameThickness 1.0
      gradient 0.0
      opacity 1.0
      rounding 5.0
      straight 1
      thickness 1.0
    ]
  ]
  edge [
    id 53
    source 102
    target 104
    graphics [
      fill "#000000"
      outline "#000000"
      Line [
        point [ x 0.0 y 0.0 ]
        point [ x 2015.0 y 355.0 ]
        point [ x 2015.0 y 450.0 ]
        point [ x 0.0 y 0.0 ]
      ]
      arrow "last"
      frameThickness 1.0
      gradient 0.0
      opacity 1.0
      rounding 5.0
      type "org.graffiti.plugins.views.defaults.PolyLineEdgeShape"
      thickness 1.0
    ]
  ]
  edge [
    id 54
    source 102
    target 105
    graphics [
      fill "#000000"
      outline "#000000"
      Line [
        point [ x 0.0 y 0.0 ]
        point [ x 2015.0 y 355.0 ]
        point [ x 2015.0 y 445.0 ]
        point [ x 2015.0 y 535.0 ]
        point [ x 0.0 y 0.0 ]
      ]
      arrow "last"
      frameThickness 1.0
      gradient 0.0
      opacity 1.0
      rounding 5.0
      type "org.graffiti.plugins.views.defaults.PolyLineEdgeShape"
      thickness 1.0
    ]
  ]
  edge [
    id 55
    source 102
    target 106
    graphics [
      fill "#000000"
      outline "#000000"
      Line [
        point [ x 0.0 y 0.0 ]
        point [ x 2015.0 y 355.0 ]
        point [ x 2015.0 y 625.0 ]
        point [ x 0.0 y 0.0 ]
      ]
      arrow "last"
      frameThickness 1.0
      gradient 0.0
      opacity 1.0
      rounding 5.0
      type "org.graffiti.plugins.views.defaults.PolyLineEdgeShape"
      thickness 1.0
    ]
  ]
  edge [
    id 56
    source 96
    target 107
    graphics [
      fill "#000000"
      outline "#000000"
      Line [
        point [ x 0.0 y 0.0 ]
        point [ x 2240.0 y 195.0 ]
        point [ x 2240.0 y 195.0 ]
        point [ x 2240.0 y 465.0 ]
        point [ x 2240.0 y 640.0 ]
        point [ x 0.0 y 0.0 ]
      ]
      arrow "last"
      frameThickness 1.0
      gradient 0.0
      opacity 1.0
      rounding 5.0
      type "org.graffiti.plugins.views.defaults.PolyLineEdgeShape"
      thickness 1.0
    ]
  ]
  edge [
    id 57
    source 20
    target 110
    graphics [
      fill "#000000"
      outline "#000000"
      Line [
        point [ x 0.0 y 0.0 ]
        point [ x 1810.0 y 790.0 ]
        point [ x 1810.0 y 790.0 ]
        point [ x 0.0 y 0.0 ]
      ]
      arrow "last"
      frameThickness 1.0
      gradient 0.0
      opacity 1.0
      rounding 5.0
      type "org.graffiti.plugins.views.defaults.PolyLineEdgeShape"
      thickness 1.0
    ]
  ]
  edge [
    id 58
    source 110
    target 26
    graphics [
      fill "#000000"
      outline "#000000"
      arrow "last"
      frameThickness 1.0
      gradient 0.0
      opacity 1.0
      rounding 5.0
      thickness 1.0
    ]
  ]
  edge [
    id 59
    source 20
    target 111
    graphics [
      fill "#000000"
      outline "#000000"
      Line [
        point [ x 0.0 y 0.0 ]
        point [ x 2070.0 y 635.0 ]
        point [ x 2070.0 y 765.0 ]
        point [ x 0.0 y 0.0 ]
      ]
      arrow "last"
      frameThickness 1.0
      gradient 0.0
      opacity 1.0
      rounding 5.0
      straight 1
      thickness 1.0
    ]
  ]
  edge [
    id 60
    source 111
    target 28
    graphics [
      fill "#000000"
      outline "#000000"
      arrow "last"
      frameThickness 1.0
      gradient 0.0
      opacity 1.0
      rounding 5.0
      thickness 1.0
    ]
  ]
  edge [
    id 61
    source 28
    target 112
    graphics [
      fill "#000000"
      outline "#000000"
      arrow "last"
      frameThickness 1.0
      gradient 0.0
      opacity 1.0
      rounding 5.0
      thickness 1.0
    ]
  ]
  edge [
    id 62
    source 28
    target 113
    graphics [
      fill "#000000"
      outline "#000000"
      Line [
        point [ x 0.0 y 0.0 ]
        point [ x 2213.0 y 957.0 ]
        point [ x 2235.0 y 965.0 ]
        point [ x 2235.0 y 1180.0 ]
        point [ x 0.0 y 0.0 ]
      ]
      arrow "last"
      frameThickness 1.0
      gradient 0.0
      opacity 1.0
      rounding 5.0
      type "org.graffiti.plugins.views.defaults.PolyLineEdgeShape"
      thickness 1.0
    ]
  ]
  edge [
    id 63
    source 28
    target 114
    graphics [
      fill "#000000"
      outline "#000000"
      Line [
        point [ x 0.0 y 0.0 ]
        point [ x 2235.0 y 965.0 ]
        point [ x 2235.0 y 1300.0 ]
        point [ x 0.0 y 0.0 ]
      ]
      arrow "last"
      frameThickness 1.0
      gradient 0.0
      opacity 1.0
      rounding 5.0
      type "org.graffiti.plugins.views.defaults.PolyLineEdgeShape"
      thickness 1.0
    ]
  ]
  edge [
    id 64
    source 111
    target 115
    graphics [
      fill "#000000"
      outline "#000000"
      Line [
        point [ x 0.0 y 0.0 ]
        point [ x 1965.0 y 975.0 ]
        point [ x 2155.0 y 975.0 ]
        point [ x 0.0 y 0.0 ]
      ]
      arrow "last"
      frameThickness 1.0
      gradient 0.0
      opacity 1.0
      rounding 5.0
      type "org.graffiti.plugins.views.defaults.PolyLineEdgeShape"
      thickness 1.0
    ]
  ]
  edge [
    id 65
    source 115
    target 116
    graphics [
      fill "#000000"
      outline "#000000"
      arrow "last"
      frameThickness 1.0
      gradient 0.0
      opacity 1.0
      rounding 5.0
      thickness 1.0
    ]
  ]
  edge [
    id 66
    source 116
    target 117
    graphics [
      fill "#000000"
      outline "#000000"
      arrow "last"
      frameThickness 1.0
      gradient 0.0
      opacity 1.0
      rounding 5.0
      thickness 1.0
    ]
  ]
  edge [
    id 67
    source 117
    target 118
    graphics [
      fill "#000000"
      outline "#000000"
      arrow "last"
      frameThickness 1.0
      gradient 0.0
      opacity 1.0
      rounding 5.0
      thickness 1.0
    ]
  ]
  edge [
    id 68
    source 123
    target 124
    graphics [
      fill "#000000"
      outline "#000000"
      arrow "last"
      frameThickness 1.0
      gradient 0.0
      opacity 1.0
      rounding 5.0
      thickness 1.0
    ]
  ]
  edge [
    id 69
    source 20
    target 119
    graphics [
      fill "#000000"
      outline "#000000"
      Line [
        point [ x 0.0 y 0.0 ]
        point [ x 1930.0 y 1010.0 ]
        point [ x 1930.0 y 1050.0 ]
        point [ x 0.0 y 0.0 ]
      ]
      arrow "last"
      frameThickness 1.0
      gradient 0.0
      opacity 1.0
      rounding 5.0
      type "org.graffiti.plugins.views.defaults.PolyLineEdgeShape"
      thickness 1.0
    ]
  ]
  edge [
    id 70
    source 20
    target 120
    graphics [
      fill "#000000"
      outline "#000000"
      Line [
        point [ x 0.0 y 0.0 ]
        point [ x 1930.0 y 1010.0 ]
        point [ x 1930.0 y 1055.0 ]
        point [ x 1930.0 y 1165.0 ]
        point [ x 0.0 y 0.0 ]
      ]
      arrow "last"
      frameThickness 1.0
      gradient 0.0
      opacity 1.0
      rounding 5.0
      type "org.graffiti.plugins.views.defaults.PolyLineEdgeShape"
      thickness 1.0
    ]
  ]
  edge [
    id 71
    source 20
    target 121
    graphics [
      fill "#000000"
      outline "#000000"
      Line [
        point [ x 0.0 y 0.0 ]
        point [ x 1930.0 y 1010.0 ]
        point [ x 1930.0 y 1170.0 ]
        point [ x 1930.0 y 1290.0 ]
        point [ x 0.0 y 0.0 ]
      ]
      arrow "last"
      frameThickness 1.0
      gradient 0.0
      opacity 1.0
      rounding 5.0
      type "org.graffiti.plugins.views.defaults.PolyLineEdgeShape"
      thickness 1.0
    ]
  ]
  edge [
    id 72
    source 20
    target 122
    graphics [
      fill "#000000"
      outline "#000000"
      Line [
        point [ x 0.0 y 0.0 ]
        point [ x 1930.0 y 1010.0 ]
        point [ x 1930.0 y 1415.0 ]
        point [ x 0.0 y 0.0 ]
      ]
      arrow "last"
      frameThickness 1.0
      gradient 0.0
      opacity 1.0
      rounding 5.0
      type "org.graffiti.plugins.views.defaults.PolyLineEdgeShape"
      thickness 1.0
    ]
  ]
  edge [
    id 73
    source 20
    target 123
    graphics [
      fill "#000000"
      outline "#000000"
      Line [
        point [ x 0.0 y 0.0 ]
        point [ x 1930.0 y 1010.0 ]
        point [ x 1930.0 y 1205.0 ]
        point [ x 1930.0 y 1310.0 ]
        point [ x 1930.0 y 1550.0 ]
        point [ x 0.0 y 0.0 ]
      ]
      arrow "last"
      frameThickness 1.0
      gradient 0.0
      opacity 1.0
      rounding 5.0
      type "org.graffiti.plugins.views.defaults.PolyLineEdgeShape"
      thickness 1.0
    ]
  ]
  edge [
    id 74
    source 53
    target 54
    graphics [
      fill "#000000"
      outline "#000000"
      Line [
        point [ x 0.0 y 0.0 ]
        point [ x 1985.0 y 1219.0 ]
        point [ x 1985.0 y 1684.0 ]
        point [ x 0.0 y 0.0 ]
      ]
      arrow "last"
      frameThickness 1.0
      gradient 0.0
      opacity 1.0
      rounding 5.0
      straight 1
      thickness 1.0
    ]
  ]
  edge [
    id 75
    source 53
    target 125
    graphics [
      fill "#000000"
      outline "#000000"
      arrow "last"
      frameThickness 1.0
      gradient 0.0
      opacity 1.0
      rounding 5.0
      thickness 1.0
    ]
  ]
  edge [
    id 76
    source 52
    target 126
    graphics [
      fill "#000000"
      outline "#000000"
      Line [
        point [ x 0.0 y 0.0 ]
        point [ x 1825.0 y 1859.0 ]
        point [ x 0.0 y 0.0 ]
      ]
      arrow "last"
      frameThickness 1.0
      gradient 0.0
      opacity 1.0
      rounding 5.0
      straight 1
      thickness 1.0
    ]
  ]
  edge [
    id 77
    source 56
    target 127
    graphics [
      fill "#000000"
      outline "#000000"
      arrow "last"
      frameThickness 1.0
      gradient 0.0
      opacity 1.0
      rounding 5.0
      thickness 1.0
    ]
  ]
  edge [
    id 78
    source 56
    target 128
    graphics [
      fill "#000000"
      outline "#000000"
      arrow "last"
      frameThickness 1.0
      gradient 0.0
      opacity 1.0
      rounding 5.0
      thickness 1.0
    ]
  ]
  edge [
    id 79
    source 54
    target 129
    graphics [
      fill "#000000"
      outline "#000000"
      arrow "last"
      frameThickness 1.0
      gradient 0.0
      opacity 1.0
      rounding 5.0
      thickness 1.0
    ]
  ]
  edge [
    id 80
    source 52
    target 130
    graphics [
      fill "#000000"
      outline "#000000"
      arrow "last"
      frameThickness 1.0
      gradient 0.0
      opacity 1.0
      rounding 5.0
      thickness 1.0
    ]
  ]
  edge [
    id 81
    source 130
    target 131
    graphics [
      fill "#000000"
      outline "#000000"
      arrow "last"
      frameThickness 1.0
      gradient 0.0
      opacity 1.0
      rounding 5.0
      thickness 1.0
    ]
  ]
  edge [
    id 82
    source 131
    target 132
    graphics [
      fill "#000000"
      outline "#000000"
      arrow "last"
      frameThickness 1.0
      gradient 0.0
      opacity 1.0
      rounding 5.0
      thickness 1.0
    ]
  ]
  edge [
    id 83
    source 53
    target 114
    graphics [
      fill "#000000"
      outline "#000000"
      Line [
        point [ x 0.0 y 0.0 ]
        point [ x 2080.0 y 1760.0 ]
        point [ x 2390.0 y 1760.0 ]
        point [ x 2390.0 y 1300.0 ]
        point [ x 0.0 y 0.0 ]
      ]
      arrow "last"
      frameThickness 1.0
      gradient 0.0
      opacity 1.0
      rounding 5.0
      type "org.graffiti.plugins.views.defaults.PolyLineEdgeShape"
      thickness 1.0
    ]
  ]
  edge [
    id 84
    source 53
    target 113
    graphics [
      fill "#000000"
      outline "#000000"
      Line [
        point [ x 0.0 y 0.0 ]
        point [ x 2080.0 y 1760.0 ]
        point [ x 2390.0 y 1760.0 ]
        point [ x 2390.0 y 1180.0 ]
        point [ x 0.0 y 0.0 ]
      ]
      arrow "last"
      frameThickness 1.0
      gradient 0.0
      opacity 1.0
      rounding 5.0
      type "org.graffiti.plugins.views.defaults.PolyLineEdgeShape"
      thickness 1.0
    ]
  ]
  edge [
    id 85
    source 53
    target 29
    graphics [
      fill "#000000"
      outline "#000000"
      Line [
        point [ x 0.0 y 0.0 ]
        point [ x 2080.0 y 1760.0 ]
        point [ x 2390.0 y 1760.0 ]
        point [ x 2390.0 y 1060.0 ]
        point [ x 0.0 y 0.0 ]
      ]
      arrow "last"
      frameThickness 1.0
      gradient 0.0
      opacity 1.0
      rounding 5.0
      type "org.graffiti.plugins.views.defaults.PolyLineEdgeShape"
      thickness 1.0
    ]
  ]
  edge [
    id 86
    source 133
    target 30
    graphics [
      fill "#000000"
      outline "#000000"
      arrow "last"
      frameThickness 1.0
      gradient 0.0
      opacity 1.0
      rounding 5.0
      thickness 1.0
    ]
  ]
  edge [
    id 87
    source 20
    target 133
    graphics [
      fill "#000000"
      outline "#000000"
      arrow "last"
      frameThickness 1.0
      gradient 0.0
      opacity 1.0
      rounding 5.0
      thickness 1.0
    ]
  ]
  edge [
    id 88
    source 20
    target 134
    graphics [
      fill "#000000"
      outline "#000000"
      Line [
        point [ x 0.0 y 0.0 ]
        point [ x 1675.0 y 290.0 ]
        point [ x 0.0 y 0.0 ]
      ]
      arrow "last"
      frameThickness 1.0
      gradient 0.0
      opacity 1.0
      rounding 5.0
      type "org.graffiti.plugins.views.defaults.PolyLineEdgeShape"
      thickness 1.0
    ]
  ]
  edge [
    id 89
    source 135
    target 40
    graphics [
      fill "#000000"
      outline "#000000"
      arrow "last"
      frameThickness 1.0
      gradient 0.0
      opacity 1.0
      rounding 5.0
      thickness 1.0
    ]
  ]
  edge [
    id 90
    source 135
    target 136
    graphics [
      fill "#000000"
      outline "#000000"
      arrow "last"
      frameThickness 1.0
      gradient 0.0
      opacity 1.0
      rounding 5.0
      thickness 1.0
    ]
  ]
  edge [
    id 91
    source 136
    target 137
    graphics [
      fill "#000000"
      outline "#000000"
      arrow "last"
      frameThickness 1.0
      gradient 0.0
      opacity 1.0
      rounding 5.0
      thickness 1.0
    ]
  ]
  edge [
    id 92
    source 40
    target 138
    graphics [
      fill "#000000"
      outline "#000000"
      arrow "last"
      frameThickness 1.0
      gradient 0.0
      opacity 1.0
      rounding 5.0
      thickness 1.0
    ]
  ]
  edge [
    id 93
    source 32
    target 139
    graphics [
      fill "#000000"
      outline "#000000"
      arrow "last"
      frameThickness 1.0
      gradient 0.0
      opacity 1.0
      rounding 5.0
      thickness 1.0
    ]
  ]
  edge [
    id 94
    source 139
    target 140
    graphics [
      fill "#000000"
      outline "#000000"
      arrow "last"
      frameThickness 1.0
      gradient 0.0
      opacity 1.0
      rounding 5.0
      thickness 1.0
    ]
  ]
  edge [
    id 95
    source 44
    target 141
    graphics [
      fill "#000000"
      outline "#000000"
      arrow "last"
      frameThickness 1.0
      gradient 0.0
      opacity 1.0
      rounding 5.0
      thickness 1.0
    ]
  ]
  edge [
    id 96
    source 45
    target 145
    graphics [
      fill "#000000"
      outline "#000000"
      arrow "last"
      frameThickness 1.0
      gradient 0.0
      opacity 1.0
      rounding 5.0
      thickness 1.0
    ]
  ]
  edge [
    id 97
    source 36
    target 33
    graphics [
      fill "#000000"
      outline "#000000"
      arrow "last"
      frameThickness 1.0
      gradient 0.0
      opacity 1.0
      rounding 5.0
      thickness 1.0
    ]
  ]
  edge [
    id 98
    source 35
    target 34
    graphics [
      fill "#000000"
      outline "#000000"
      arrow "last"
      frameThickness 1.0
      gradient 0.0
      opacity 1.0
      rounding 5.0
      thickness 1.0
    ]
  ]
  edge [
    id 99
    source 154
    target 155
    graphics [
      fill "#000000"
      outline "#000000"
      arrow "last"
      frameThickness 1.0
      gradient 0.0
      opacity 1.0
      rounding 5.0
      thickness 1.0
    ]
  ]
  edge [
    id 100
    source 160
    target 37
    graphics [
      fill "#000000"
      outline "#000000"
      arrow "last"
      frameThickness 1.0
      gradient 0.0
      opacity 1.0
      rounding 5.0
      thickness 1.0
    ]
  ]
  edge [
    id 101
    source 37
    target 159
    graphics [
      fill "#000000"
      outline "#000000"
      arrow "last"
      frameThickness 1.0
      gradient 0.0
      opacity 1.0
      rounding 5.0
      thickness 1.0
    ]
  ]
  edge [
    id 102
    source 162
    target 161
    graphics [
      fill "#000000"
      outline "#000000"
      arrow "last"
      frameThickness 1.0
      gradient 0.0
      opacity 1.0
      rounding 5.0
      thickness 1.0
    ]
  ]
  edge [
    id 103
    source 163
    target 38
    graphics [
      fill "#000000"
      outline "#000000"
      arrow "last"
      frameThickness 1.0
      gradient 0.0
      opacity 1.0
      rounding 5.0
      thickness 1.0
    ]
  ]
  edge [
    id 104
    source 164
    target 39
    graphics [
      fill "#000000"
      outline "#000000"
      arrow "last"
      frameThickness 1.0
      gradient 0.0
      opacity 1.0
      rounding 5.0
      thickness 1.0
    ]
  ]
  edge [
    id 105
    source 20
    target 165
    graphics [
      fill "#000000"
      outline "#000000"
      arrow "last"
      frameThickness 1.0
      gradient 0.0
      opacity 1.0
      rounding 5.0
      type "org.graffiti.plugins.views.defaults.PolyLineEdgeShape"
      thickness 1.0
    ]
  ]
  edge [
    id 106
    source 165
    target 166
    graphics [
      fill "#000000"
      outline "#000000"
      arrow "last"
      frameThickness 1.0
      gradient 0.0
      opacity 1.0
      rounding 5.0
      thickness 1.0
    ]
  ]
  edge [
    id 107
    source 167
    target 74
    graphics [
      fill "#000000"
      outline "#000000"
      arrow "last"
      frameThickness 1.0
      gradient 0.0
      opacity 1.0
      rounding 5.0
      thickness 1.0
    ]
  ]
  edge [
    id 108
    source 168
    target 13
    graphics [
      fill "#000000"
      outline "#000000"
      arrow "last"
      frameThickness 1.0
      gradient 0.0
      opacity 1.0
      rounding 5.0
      thickness 1.0
    ]
  ]
  edge [
    id 109
    source 20
    target 169
    graphics [
      fill "#000000"
      outline "#000000"
      Line [
        point [ x 0.0 y 0.0 ]
        point [ x 1665.0 y 475.0 ]
        point [ x 0.0 y 0.0 ]
      ]
      arrow "last"
      frameThickness 1.0
      gradient 0.0
      opacity 1.0
      rounding 5.0
      type "org.graffiti.plugins.views.defaults.PolyLineEdgeShape"
      thickness 1.0
    ]
  ]
  edge [
    id 110
    source 20
    target 170
    graphics [
      fill "#000000"
      outline "#000000"
      Line [
        point [ x 0.0 y 0.0 ]
        point [ x 1680.0 y 675.0 ]
        point [ x 0.0 y 0.0 ]
      ]
      arrow "last"
      frameThickness 1.0
      gradient 0.0
      opacity 1.0
      rounding 5.0
      type "org.graffiti.plugins.views.defaults.PolyLineEdgeShape"
      thickness 1.0
    ]
  ]
  edge [
    id 111
    source 20
    target 171
    graphics [
      fill "#000000"
      outline "#000000"
      Line [
        point [ x 0.0 y 0.0 ]
        point [ x 1685.0 y 195.0 ]
        point [ x 0.0 y 0.0 ]
      ]
      arrow "last"
      frameThickness 1.0
      gradient 0.0
      opacity 1.0
      rounding 5.0
      type "org.graffiti.plugins.views.defaults.PolyLineEdgeShape"
      thickness 1.0
    ]
  ]
  edge [
    id 112
    source 28
    target 173
    graphics [
      fill "#000000"
      outline "#000000"
      Line [
        point [ x 0.0 y 0.0 ]
        point [ x 2180.0 y 875.0 ]
        point [ x 0.0 y 0.0 ]
      ]
      arrow "last"
      frameThickness 1.0
      gradient 0.0
      opacity 1.0
      rounding 5.0
      type "org.graffiti.plugins.views.defaults.PolyLineEdgeShape"
      thickness 1.0
    ]
  ]
  edge [
    id 113
    source 56
    target 174
    graphics [
      fill "#000000"
      outline "#000000"
      arrow "last"
      frameThickness 1.0
      gradient 0.0
      opacity 1.0
      rounding 5.0
      thickness 1.0
    ]
  ]
  edge [
    id 114
    source 21
    target 176
    graphics [
      fill "#000000"
      outline "#000000"
      arrow "last"
      frameThickness 1.0
      gradient 0.0
      opacity 1.0
      rounding 5.0
      thickness 1.0
    ]
  ]
  edge [
    id 115
    source 53
    target 177
    graphics [
      fill "#000000"
      outline "#000000"
      arrow "last"
      frameThickness 1.0
      gradient 0.0
      opacity 1.0
      rounding 5.0
      thickness 1.0
    ]
  ]
  edge [
    id 116
    source 44
    target 178
    graphics [
      fill "#000000"
      outline "#000000"
      arrow "last"
      frameThickness 1.0
      gradient 0.0
      opacity 1.0
      rounding 5.0
      thickness 1.0
    ]
  ]
  edge [
    id 117
    source 46
    target 179
    graphics [
      fill "#000000"
      outline "#000000"
      arrow "last"
      frameThickness 1.0
      gradient 0.0
      opacity 1.0
      rounding 5.0
      thickness 1.0
    ]
  ]
  edge [
    id 118
    source 179
    target 148
    graphics [
      fill "#000000"
      outline "#000000"
      arrow "last"
      frameThickness 1.0
      gradient 0.0
      opacity 1.0
      rounding 5.0
      thickness 1.0
    ]
  ]
  edge [
    id 119
    source 57
    target 180
    graphics [
      fill "#000000"
      outline "#000000"
      arrow "last"
      frameThickness 1.0
      gradient 0.0
      opacity 1.0
      rounding 5.0
      thickness 1.0
    ]
  ]
  edge [
    id 120
    source 180
    target 142
    graphics [
      fill "#000000"
      outline "#000000"
      arrow "last"
      frameThickness 1.0
      gradient 0.0
      opacity 1.0
      rounding 5.0
      thickness 1.0
    ]
  ]
  edge [
    id 121
    source 41
    target 181
    graphics [
      fill "#000000"
      outline "#000000"
      arrow "last"
      frameThickness 1.0
      gradient 0.0
      opacity 1.0
      rounding 5.0
      thickness 1.0
    ]
  ]
  edge [
    id 122
    source 181
    target 150
    graphics [
      fill "#000000"
      outline "#000000"
      arrow "last"
      frameThickness 1.0
      gradient 0.0
      opacity 1.0
      rounding 5.0
      thickness 1.0
    ]
  ]
  edge [
    id 123
    source 33
    target 147
    graphics [
      fill "#000000"
      outline "#000000"
      arrow "last"
      frameThickness 1.0
      gradient 0.0
      opacity 1.0
      rounding 5.0
      thickness 1.0
    ]
  ]
  edge [
    id 124
    source 147
    target 151
    graphics [
      fill "#000000"
      outline "#000000"
      arrow "last"
      frameThickness 1.0
      gradient 0.0
      opacity 1.0
      rounding 5.0
      thickness 1.0
    ]
  ]
  edge [
    id 125
    source 12
    target 4
    graphics [
      fill "#000000"
      outline "#000000"
      arrow "last"
      frameThickness 1.0
      gradient 0.0
      opacity 1.0
      rounding 5.0
      thickness 1.0
    ]
  ]
  edge [
    id 126
    source 75
    target 84
    graphics [
      fill "#000000"
      outline "#000000"
      arrow "last"
      frameThickness 1.0
      gradient 0.0
      opacity 1.0
      rounding 5.0
      thickness 1.0
    ]
  ]
  edge [
    id 127
    source 19
    target 183
    graphics [
      fill "#000000"
      outline "#000000"
      arrow "last"
      frameThickness 1.0
      gradient 0.0
      opacity 1.0
      rounding 5.0
      thickness 1.0
    ]
  ]
  edge [
    id 128
    source 183
    target 21
    graphics [
      fill "#000000"
      outline "#000000"
      arrow "last"
      frameThickness 1.0
      gradient 0.0
      opacity 1.0
      rounding 5.0
      thickness 1.0
    ]
  ]
  edge [
    id 129
    source 183
    target 23
    graphics [
      fill "#000000"
      outline "#000000"
      arrow "last"
      frameThickness 1.0
      gradient 0.0
      opacity 1.0
      rounding 5.0
      thickness 1.0
    ]
  ]
  edge [
    id 130
    source 184
    target 20
    graphics [
      fill "#000000"
      outline "#000000"
      Line [
        point [ x 0.0 y 0.0 ]
        point [ x 1800.0 y 365.0 ]
        point [ x 0.0 y 0.0 ]
      ]
      arrow "last"
      frameThickness 1.0
      gradient 0.0
      opacity 1.0
      rounding 5.0
      straight 1
      thickness 1.0
    ]
  ]
  edge [
    id 131
    source 54
    target 125
    graphics [
      fill "#000000"
      outline "#000000"
      arrow "last"
      frameThickness 1.0
      gradient 0.0
      opacity 1.0
      rounding 5.0
      thickness 1.0
    ]
  ]
  edge [
    id 132
    source 170
    target 156
    graphics [
      fill "#000000"
      outline "#000000"
      arrow "last"
      frameThickness 1.0
      gradient 0.0
      opacity 1.0
      rounding 5.0
      thickness 1.0
    ]
  ]
  edge [
    id 133
    source 20
    target 157
    graphics [
      fill "#000000"
      outline "#000000"
      Line [
        point [ x 0.0 y 0.0 ]
        point [ x 1675.0 y 575.0 ]
        point [ x 0.0 y 0.0 ]
      ]
      arrow "last"
      frameThickness 1.0
      gradient 0.0
      opacity 1.0
      rounding 5.0
      type "org.graffiti.plugins.views.defaults.PolyLineEdgeShape"
      thickness 1.0
    ]
  ]
  edge [
    id 134
    source 20
    target 158
    graphics [
      fill "#000000"
      outline "#000000"
      Line [
        point [ x 0.0 y 0.0 ]
        point [ x 1670.0 y 380.0 ]
        point [ x 0.0 y 0.0 ]
      ]
      arrow "last"
      frameThickness 1.0
      gradient 0.0
      opacity 1.0
      rounding 5.0
      type "org.graffiti.plugins.views.defaults.PolyLineEdgeShape"
      thickness 1.0
    ]
  ]
  edge [
    id 135
    source 42
    target 143
    graphics [
      fill "#000000"
      outline "#000000"
      arrow "last"
      frameThickness 1.0
      gradient 0.0
      opacity 1.0
      rounding 5.0
      thickness 1.0
    ]
  ]
  edge [
    id 136
    source 42
    target 152
    graphics [
      fill "#000000"
      outline "#000000"
      arrow "last"
      frameThickness 1.0
      gradient 0.0
      opacity 1.0
      rounding 5.0
      thickness 1.0
    ]
  ]
  edge [
    id 137
    source 35
    target 153
    graphics [
      fill "#000000"
      outline "#000000"
      Line [
        point [ x 0.0 y 0.0 ]
        point [ x 835.0 y 1915.0 ]
        point [ x 835.0 y 2050.0 ]
        point [ x 0.0 y 0.0 ]
      ]
      arrow "last"
      frameThickness 1.0
      gradient 0.0
      opacity 1.0
      rounding 5.0
      type "org.graffiti.plugins.views.defaults.PolyLineEdgeShape"
      thickness 1.0
    ]
  ]
  edge [
    id 138
    source 88
    target 175
    graphics [
      fill "#000000"
      outline "#000000"
      arrow "last"
      frameThickness 1.0
      gradient 0.0
      opacity 1.0
      rounding 5.0
      thickness 1.0
    ]
  ]
  edge [
    id 139
    source 145
    target 146
    graphics [
      fill "#000000"
      outline "#000000"
      arrow "last"
      frameThickness 1.0
      gradient 0.0
      opacity 1.0
      rounding 5.0
      thickness 1.0
    ]
  ]
  edge [
    id 140
    source 146
    target 149
    graphics [
      fill "#000000"
      outline "#000000"
      arrow "last"
      frameThickness 1.0
      gradient 0.0
      opacity 1.0
      rounding 5.0
      thickness 1.0
    ]
  ]
  edge [
    id 141
    source 41
    target 186
    graphics [
      fill "#000000"
      outline "#000000"
      arrow "last"
      frameThickness 1.0
      gradient 0.0
      opacity 1.0
      rounding 5.0
      thickness 1.0
    ]
  ]
  edge [
    id 142
    source 186
    target 42
    graphics [
      fill "#000000"
      outline "#000000"
      arrow "last"
      frameThickness 1.0
      gradient 0.0
      opacity 1.0
      rounding 5.0
      thickness 1.0
    ]
  ]
  edge [
    id 143
    source 152
    target 144
    graphics [
      fill "#000000"
      outline "#000000"
      arrow "last"
      frameThickness 1.0
      gradient 0.0
      opacity 1.0
      rounding 5.0
      thickness 1.0
    ]
  ]
  edge [
    id 144
    source 9
    target 11
    graphics [
      fill "#000000"
      outline "#000000"
      Line [
        point [ x 0.0 y 0.0 ]
        point [ x 3035.0 y 2180.0 ]
        point [ x 3035.0 y 2095.0 ]
        point [ x 0.0 y 0.0 ]
      ]
      arrow "last"
      frameThickness 1.0
      gradient 0.0
      opacity 1.0
      rounding 5.0
      type "org.graffiti.plugins.views.defaults.PolyLineEdgeShape"
      thickness 1.0
    ]
  ]
  edge [
    id 145
    source 9
    target 69
    graphics [
      fill "#000000"
      outline "#000000"
      Line [
        point [ x 0.0 y 0.0 ]
        point [ x 3035.0 y 2180.0 ]
        point [ x 0.0 y 0.0 ]
      ]
      arrow "last"
      frameThickness 1.0
      gradient 0.0
      opacity 1.0
      rounding 5.0
      type "org.graffiti.plugins.views.defaults.PolyLineEdgeShape"
      thickness 1.0
    ]
  ]
  edge [
    id 146
    source 9
    target 70
    graphics [
      fill "#000000"
      outline "#000000"
      Line [
        point [ x 0.0 y 0.0 ]
        point [ x 3035.0 y 2180.0 ]
        point [ x 3035.0 y 2265.0 ]
        point [ x 0.0 y 0.0 ]
      ]
      arrow "last"
      frameThickness 1.0
      gradient 0.0
      opacity 1.0
      rounding 5.0
      type "org.graffiti.plugins.views.defaults.PolyLineEdgeShape"
      thickness 1.0
    ]
  ]
  edge [
    id 147
    source 9
    target 182
    graphics [
      fill "#000000"
      outline "#000000"
      Line [
        point [ x 0.0 y 0.0 ]
        point [ x 3035.0 y 2180.0 ]
        point [ x 3035.0 y 2355.0 ]
        point [ x 0.0 y 0.0 ]
      ]
      arrow "last"
      frameThickness 1.0
      gradient 0.0
      opacity 1.0
      rounding 5.0
      type "org.graffiti.plugins.views.defaults.PolyLineEdgeShape"
      thickness 1.0
    ]
  ]
  edge [
    id 148
    source 8
    target 71
    graphics [
      fill "#000000"
      outline "#000000"
      arrow "last"
      frameThickness 1.0
      gradient 0.0
      opacity 1.0
      rounding 5.0
      thickness 1.0
    ]
  ]
  edge [
    id 149
    source 20
    target 162
    graphics [
      fill "#000000"
      outline "#000000"
      Line [
        point [ x 0.0 y 0.0 ]
        point [ x 1620.0 y 1130.0 ]
        point [ x 835.0 y 1140.0 ]
        point [ x 835.0 y 1255.0 ]
        point [ x 835.0 y 1365.0 ]
        point [ x 0.0 y 0.0 ]
      ]
      arrow "last"
      frameThickness 1.0
      gradient 0.0
      opacity 1.0
      rounding 5.0
      type "org.graffiti.plugins.views.defaults.PolyLineEdgeShape"
      thickness 1.0
    ]
  ]
  edge [
    id 150
    source 20
    target 96
    graphics [
      fill "#000000"
      outline "#000000"
      arrow "last"
      frameThickness 1.0
      gradient 0.0
      opacity 1.0
      rounding 5.0
      thickness 1.0
    ]
  ]
  edge [
    id 151
    source 96
    target 20
    graphics [
      fill "#000000"
      outline "#000000"
      arrow "last"
      frameThickness 1.0
      gradient 0.0
      opacity 1.0
      rounding 5.0
      thickness 1.0
    ]
  ]
  edge [
    id 152
    source 96
    target 98
    graphics [
      fill "#000000"
      outline "#000000"
      arrow "last"
      frameThickness 1.0
      gradient 0.0
      opacity 1.0
      rounding 5.0
      type "org.graffiti.plugins.views.defaults.PolyLineEdgeShape"
      thickness 1.0
    ]
  ]
  edge [
    id 153
    source 96
    target 99
    graphics [
      fill "#000000"
      outline "#000000"
      Line [
        point [ x 0.0 y 0.0 ]
        point [ x 2240.0 y 195.0 ]
        point [ x 2240.0 y 285.0 ]
        point [ x 0.0 y 0.0 ]
      ]
      arrow "last"
      frameThickness 1.0
      gradient 0.0
      opacity 1.0
      rounding 5.0
      type "org.graffiti.plugins.views.defaults.PolyLineEdgeShape"
      thickness 1.0
    ]
  ]
  edge [
    id 154
    source 96
    target 100
    graphics [
      fill "#000000"
      outline "#000000"
      Line [
        point [ x 0.0 y 0.0 ]
        point [ x 2240.0 y 195.0 ]
        point [ x 2240.0 y 375.0 ]
        point [ x 0.0 y 0.0 ]
      ]
      arrow "last"
      frameThickness 1.0
      gradient 0.0
      opacity 1.0
      rounding 5.0
      type "org.graffiti.plugins.views.defaults.PolyLineEdgeShape"
      thickness 1.0
    ]
  ]
  edge [
    id 155
    source 96
    target 101
    graphics [
      fill "#000000"
      outline "#000000"
      Line [
        point [ x 0.0 y 0.0 ]
        point [ x 2240.0 y 195.0 ]
        point [ x 2240.0 y 465.0 ]
        point [ x 0.0 y 0.0 ]
      ]
      arrow "last"
      frameThickness 1.0
      gradient 0.0
      opacity 1.0
      rounding 5.0
      type "org.graffiti.plugins.views.defaults.PolyLineEdgeShape"
      thickness 1.0
    ]
  ]
  edge [
    id 156
    source 96
    target 97
    graphics [
      fill "#000000"
      outline "#000000"
      Line [
        point [ x 0.0 y 0.0 ]
        point [ x 2240.0 y 195.0 ]
        point [ x 2240.0 y 550.0 ]
        point [ x 0.0 y 0.0 ]
      ]
      arrow "last"
      frameThickness 1.0
      gradient 0.0
      opacity 1.0
      rounding 5.0
      type "org.graffiti.plugins.views.defaults.PolyLineEdgeShape"
      thickness 1.0
    ]
  ]
  edge [
    id 157
    source 20
    target 25
    graphics [
      fill "#000000"
      outline "#000000"
      Line [
        point [ x 0.0 y 0.0 ]
        point [ x 1800.0 y 455.0 ]
        point [ x 0.0 y 0.0 ]
      ]
      arrow "last"
      frameThickness 1.0
      gradient 0.0
      opacity 1.0
      rounding 5.0
      type "org.graffiti.plugins.views.defaults.PolyLineEdgeShape"
      thickness 1.0
    ]
  ]
  edge [
    id 158
    source 20
    target 108
    graphics [
      fill "#000000"
      outline "#000000"
      Line [
        point [ x 0.0 y 0.0 ]
        point [ x 1795.0 y 545.0 ]
        point [ x 0.0 y 0.0 ]
      ]
      arrow "last"
      frameThickness 1.0
      gradient 0.0
      opacity 1.0
      rounding 5.0
      type "org.graffiti.plugins.views.defaults.PolyLineEdgeShape"
      thickness 1.0
    ]
  ]
  edge [
    id 159
    source 20
    target 109
    graphics [
      fill "#000000"
      outline "#000000"
      Line [
        point [ x 0.0 y 0.0 ]
        point [ x 1790.0 y 625.0 ]
        point [ x 0.0 y 0.0 ]
      ]
      arrow "last"
      frameThickness 1.0
      gradient 0.0
      opacity 1.0
      rounding 5.0
      type "org.graffiti.plugins.views.defaults.PolyLineEdgeShape"
      thickness 1.0
    ]
  ]
  edge [
    id 160
    source 30
    target 41
    graphics [
      fill "#000000"
      outline "#000000"
      arrow "last"
      frameThickness 1.0
      gradient 0.0
      opacity 1.0
      rounding 5.0
      thickness 1.0
    ]
  ]
  edge [
    id 161
    source 12
    target 87
    graphics [
      fill "#000000"
      outline "#000000"
      Line [
        point [ x 0.0 y 0.0 ]
        point [ x 2710.0 y 1155.0 ]
        point [ x 0.0 y 0.0 ]
      ]
      arrow "last"
      frameThickness 1.0
      gradient 0.0
      opacity 1.0
      rounding 5.0
      type "org.graffiti.plugins.views.defaults.PolyLineEdgeShape"
      thickness 1.0
    ]
  ]
  edge [
    id 162
    source 34
    target 172
    graphics [
      fill "#000000"
      outline "#000000"
      arrow "last"
      frameThickness 1.0
      gradient 0.0
      opacity 1.0
      rounding 5.0
      thickness 1.0
    ]
  ]
  edge [
    id 163
    source 12
    target 167
    graphics [
      fill "#000000"
      outline "#000000"
      Line [
        point [ x 0.0 y 0.0 ]
        point [ x 2820.0 y 845.0 ]
        point [ x 2820.0 y 200.0 ]
        point [ x 0.0 y 0.0 ]
      ]
      arrow "last"
      frameThickness 1.0
      gradient 0.0
      opacity 1.0
      rounding 5.0
      type "org.graffiti.plugins.views.defaults.PolyLineEdgeShape"
      thickness 1.0
    ]
  ]
  edge [
    id 164
    source 12
    target 168
    graphics [
      fill "#000000"
      outline "#000000"
      Line [
        point [ x 0.0 y 0.0 ]
        point [ x 2820.0 y 845.0 ]
        point [ x 2820.0 y 320.0 ]
        point [ x 0.0 y 0.0 ]
      ]
      arrow "last"
      frameThickness 1.0
      gradient 0.0
      opacity 1.0
      rounding 5.0
      type "org.graffiti.plugins.views.defaults.PolyLineEdgeShape"
      thickness 1.0
    ]
  ]
  edge [
    id 165
    source 12
    target 73
    graphics [
      fill "#000000"
      outline "#000000"
      Line [
        point [ x 0.0 y 0.0 ]
        point [ x 2820.0 y 845.0 ]
        point [ x 2820.0 y 435.0 ]
        point [ x 0.0 y 0.0 ]
      ]
      arrow "last"
      frameThickness 1.0
      gradient 0.0
      opacity 1.0
      rounding 5.0
      type "org.graffiti.plugins.views.defaults.PolyLineEdgeShape"
      thickness 1.0
    ]
  ]
  edge [
    id 166
    source 12
    target 81
    graphics [
      fill "#000000"
      outline "#000000"
      Line [
        point [ x 0.0 y 0.0 ]
        point [ x 2840.0 y 910.0 ]
        point [ x 2840.0 y 545.0 ]
        point [ x 0.0 y 0.0 ]
      ]
      arrow "last"
      frameThickness 1.0
      gradient 0.0
      opacity 1.0
      rounding 5.0
      type "org.graffiti.plugins.views.defaults.PolyLineEdgeShape"
      thickness 1.0
    ]
  ]
  edge [
    id 167
    source 12
    target 79
    graphics [
      fill "#000000"
      outline "#000000"
      Line [
        point [ x 0.0 y 0.0 ]
        point [ x 2840.0 y 910.0 ]
        point [ x 2840.0 y 910.0 ]
        point [ x 2840.0 y 660.0 ]
        point [ x 0.0 y 0.0 ]
      ]
      arrow "last"
      frameThickness 1.0
      gradient 0.0
      opacity 1.0
      rounding 5.0
      type "org.graffiti.plugins.views.defaults.PolyLineEdgeShape"
      thickness 1.0
    ]
  ]
  edge [
    id 168
    source 12
    target 80
    graphics [
      fill "#000000"
      outline "#000000"
      Line [
        point [ x 0.0 y 0.0 ]
        point [ x 2840.0 y 910.0 ]
        point [ x 2840.0 y 780.0 ]
        point [ x 0.0 y 0.0 ]
      ]
      arrow "last"
      frameThickness 1.0
      gradient 0.0
      opacity 1.0
      rounding 5.0
      type "org.graffiti.plugins.views.defaults.PolyLineEdgeShape"
      thickness 1.0
    ]
  ]
  edge [
    id 169
    source 12
    target 75
    graphics [
      fill "#000000"
      outline "#000000"
      Line [
        point [ x 0.0 y 0.0 ]
        point [ x 2800.0 y 1050.0 ]
        point [ x 0.0 y 0.0 ]
      ]
      arrow "last"
      frameThickness 1.0
      gradient 0.0
      opacity 1.0
      rounding 5.0
      type "org.graffiti.plugins.views.defaults.PolyLineEdgeShape"
      thickness 1.0
    ]
  ]
  edge [
    id 170
    source 12
    target 86
    graphics [
      fill "#000000"
      outline "#000000"
      Line [
        point [ x 0.0 y 0.0 ]
        point [ x 2685.0 y 1290.0 ]
        point [ x 0.0 y 0.0 ]
      ]
      arrow "last"
      frameThickness 1.0
      gradient 0.0
      opacity 1.0
      rounding 5.0
      type "org.graffiti.plugins.views.defaults.PolyLineEdgeShape"
      thickness 1.0
    ]
  ]
  edge [
    id 171
    source 12
    target 15
    graphics [
      fill "#000000"
      outline "#000000"
      Line [
        point [ x 0.0 y 0.0 ]
        point [ x 2840.0 y 910.0 ]
        point [ x 2840.0 y 910.0 ]
        point [ x 0.0 y 0.0 ]
      ]
      arrow "last"
      frameThickness 1.0
      gradient 0.0
      opacity 1.0
      rounding 5.0
      type "org.graffiti.plugins.views.defaults.PolyLineEdgeShape"
      thickness 1.0
    ]
  ]
  edge [
    id 172
    source 75
    target 76
    graphics [
      fill "#000000"
      outline "#000000"
      Line [
        point [ x 0.0 y 0.0 ]
        point [ x 3035.0 y 1050.0 ]
        point [ x 3035.0 y 1135.0 ]
        point [ x 0.0 y 0.0 ]
      ]
      arrow "last"
      frameThickness 1.0
      gradient 0.0
      opacity 1.0
      rounding 5.0
      type "org.graffiti.plugins.views.defaults.PolyLineEdgeShape"
      thickness 1.0
    ]
  ]
  edge [
    id 173
    source 75
    target 85
    graphics [
      fill "#000000"
      outline "#000000"
      Line [
        point [ x 0.0 y 0.0 ]
        point [ x 3035.0 y 1050.0 ]
        point [ x 3035.0 y 1220.0 ]
        point [ x 0.0 y 0.0 ]
      ]
      arrow "last"
      frameThickness 1.0
      gradient 0.0
      opacity 1.0
      rounding 5.0
      type "org.graffiti.plugins.views.defaults.PolyLineEdgeShape"
      thickness 1.0
    ]
  ]
  edge [
    id 174
    source 4
    target 1
    graphics [
      fill "#000000"
      outline "#000000"
      Line [
        point [ x 0.0 y 0.0 ]
        point [ x 2800.0 y 1755.0 ]
        point [ x 2800.0 y 1400.0 ]
        point [ x 0.0 y 0.0 ]
      ]
      arrow "last"
      frameThickness 1.0
      gradient 0.0
      opacity 1.0
      rounding 5.0
      type "org.graffiti.plugins.views.defaults.PolyLineEdgeShape"
      thickness 1.0
    ]
  ]
  edge [
    id 175
    source 4
    target 2
    graphics [
      fill "#000000"
      outline "#000000"
      Line [
        point [ x 0.0 y 0.0 ]
        point [ x 2800.0 y 1755.0 ]
        point [ x 2800.0 y 1490.0 ]
        point [ x 0.0 y 0.0 ]
      ]
      arrow "last"
      frameThickness 1.0
      gradient 0.0
      opacity 1.0
      rounding 5.0
      type "org.graffiti.plugins.views.defaults.PolyLineEdgeShape"
      thickness 1.0
    ]
  ]
  edge [
    id 176
    source 4
    target 3
    graphics [
      fill "#000000"
      outline "#000000"
      Line [
        point [ x 0.0 y 0.0 ]
        point [ x 2800.0 y 1755.0 ]
        point [ x 2800.0 y 1580.0 ]
        point [ x 0.0 y 0.0 ]
      ]
      arrow "last"
      frameThickness 1.0
      gradient 0.0
      opacity 1.0
      rounding 5.0
      type "org.graffiti.plugins.views.defaults.PolyLineEdgeShape"
      thickness 1.0
    ]
  ]
  edge [
    id 177
    source 4
    target 5
    graphics [
      fill "#000000"
      outline "#000000"
      Line [
        point [ x 0.0 y 0.0 ]
        point [ x 2800.0 y 1755.0 ]
        point [ x 2800.0 y 1670.0 ]
        point [ x 0.0 y 0.0 ]
      ]
      arrow "last"
      frameThickness 1.0
      gradient 0.0
      opacity 1.0
      rounding 5.0
      type "org.graffiti.plugins.views.defaults.PolyLineEdgeShape"
      thickness 1.0
    ]
  ]
  edge [
    id 178
    source 4
    target 6
    graphics [
      fill "#000000"
      outline "#000000"
      Line [
        point [ x 0.0 y 0.0 ]
        point [ x 2800.0 y 1755.0 ]
        point [ x 0.0 y 0.0 ]
      ]
      arrow "last"
      frameThickness 1.0
      gradient 0.0
      opacity 1.0
      rounding 5.0
      type "org.graffiti.plugins.views.defaults.PolyLineEdgeShape"
      thickness 1.0
    ]
  ]
  edge [
    id 179
    source 4
    target 7
    graphics [
      fill "#000000"
      outline "#000000"
      Line [
        point [ x 0.0 y 0.0 ]
        point [ x 2800.0 y 1755.0 ]
        point [ x 2800.0 y 1845.0 ]
        point [ x 0.0 y 0.0 ]
      ]
      arrow "last"
      frameThickness 1.0
      gradient 0.0
      opacity 1.0
      rounding 5.0
      type "org.graffiti.plugins.views.defaults.PolyLineEdgeShape"
      thickness 1.0
    ]
  ]
  edge [
    id 180
    source 4
    target 8
    graphics [
      fill "#000000"
      outline "#000000"
      Line [
        point [ x 0.0 y 0.0 ]
        point [ x 2800.0 y 1755.0 ]
        point [ x 2800.0 y 1960.0 ]
        point [ x 0.0 y 0.0 ]
      ]
      arrow "last"
      frameThickness 1.0
      gradient 0.0
      opacity 1.0
      rounding 5.0
      type "org.graffiti.plugins.views.defaults.PolyLineEdgeShape"
      thickness 1.0
    ]
  ]
  edge [
    id 181
    source 4
    target 72
    graphics [
      fill "#000000"
      outline "#000000"
      Line [
        point [ x 0.0 y 0.0 ]
        point [ x 2800.0 y 1755.0 ]
        point [ x 2800.0 y 2070.0 ]
        point [ x 0.0 y 0.0 ]
      ]
      arrow "last"
      frameThickness 1.0
      gradient 0.0
      opacity 1.0
      rounding 5.0
      type "org.graffiti.plugins.views.defaults.PolyLineEdgeShape"
      thickness 1.0
    ]
  ]
  edge [
    id 182
    source 4
    target 9
    graphics [
      fill "#000000"
      outline "#000000"
      Line [
        point [ x 0.0 y 0.0 ]
        point [ x 2800.0 y 1755.0 ]
        point [ x 2800.0 y 2185.0 ]
        point [ x 0.0 y 0.0 ]
      ]
      arrow "last"
      frameThickness 1.0
      gradient 0.0
      opacity 1.0
      rounding 5.0
      type "org.graffiti.plugins.views.defaults.PolyLineEdgeShape"
      thickness 1.0
    ]
  ]
  edge [
    id 183
    source 4
    target 10
    graphics [
      fill "#000000"
      outline "#000000"
      Line [
        point [ x 0.0 y 0.0 ]
        point [ x 2800.0 y 1755.0 ]
        point [ x 2800.0 y 2305.0 ]
        point [ x 0.0 y 0.0 ]
      ]
      arrow "last"
      frameThickness 1.0
      gradient 0.0
      opacity 1.0
      rounding 5.0
      type "org.graffiti.plugins.views.defaults.PolyLineEdgeShape"
      thickness 1.0
    ]
  ]
  edge [
    id 184
    source 75
    target 82
    graphics [
      fill "#000000"
      outline "#000000"
      arrow "last"
      frameThickness 1.0
      gradient 0.0
      opacity 1.0
      rounding 5.0
      thickness 1.0
    ]
  ]
  edge [
    id 185
    source 75
    target 187
    graphics [
      fill "#000000"
      outline "#000000"
      Line [
        point [ x 0.0 y 0.0 ]
        point [ x 3035.0 y 1050.0 ]
        point [ x 3035.0 y 1305.0 ]
        point [ x 0.0 y 0.0 ]
      ]
      arrow "last"
      frameThickness 1.0
      gradient 0.0
      opacity 1.0
      rounding 5.0
      type "org.graffiti.plugins.views.defaults.PolyLineEdgeShape"
      thickness 1.0
    ]
  ]
  edge [
    id 186
    source 183
    target 188
    graphics [
      fill "#000000"
      outline "#000000"
      arrow "last"
      frameThickness 1.0
      gradient 0.0
      opacity 1.0
      rounding 5.0
      thickness 1.0
    ]
  ]
  edge [
    id 187
    source 188
    target 21
    graphics [
      fill "#000000"
      outline "#000000"
      arrow "last"
      frameThickness 1.0
      gradient 0.0
      opacity 1.0
      rounding 5.0
      thickness 1.0
    ]
  ]
  edge [
    id 188
    source 175
    target 189
    graphics [
      fill "#000000"
      outline "#000000"
      arrow "last"
      frameThickness 1.0
      gradient 0.0
      opacity 1.0
      rounding 5.0
      thickness 1.0
    ]
  ]
  edge [
    id 189
    source 88
    target 192
    graphics [
      fill "#000000"
      outline "#000000"
      arrow "last"
      frameThickness 1.0
      gradient 0.0
      opacity 1.0
      rounding 5.0
      thickness 1.0
    ]
  ]
  edge [
    id 190
    source 192
    target 191
    graphics [
      fill "#000000"
      outline "#000000"
      arrow "last"
      frameThickness 1.0
      gradient 0.0
      opacity 1.0
      rounding 5.0
      thickness 1.0
    ]
  ]
  edge [
    id 191
    source 191
    target 190
    graphics [
      fill "#000000"
      outline "#000000"
      arrow "last"
      frameThickness 1.0
      gradient 0.0
      opacity 1.0
      rounding 5.0
      thickness 1.0
    ]
  ]
  edge [
    id 192
    source 190
    target 185
    graphics [
      fill "#000000"
      outline "#000000"
      arrow "last"
      frameThickness 1.0
      gradient 0.0
      opacity 1.0
      rounding 5.0
      thickness 1.0
    ]
  ]
  edge [
    id 193
    source 20
    target 135
    graphics [
      fill "#000000"
      outline "#000000"
      Line [
        point [ x 0.0 y 0.0 ]
        point [ x 1620.0 y 1130.0 ]
        point [ x 1155.0 y 1135.0 ]
        point [ x 0.0 y 0.0 ]
      ]
      arrow "last"
      frameThickness 1.0
      gradient 0.0
      opacity 1.0
      rounding 5.0
      type "org.graffiti.plugins.views.defaults.PolyLineEdgeShape"
      thickness 1.0
    ]
  ]
  edge [
    id 194
    source 20
    target 160
    graphics [
      fill "#000000"
      outline "#000000"
      Line [
        point [ x 0.0 y 0.0 ]
        point [ x 1620.0 y 1130.0 ]
        point [ x 835.0 y 1140.0 ]
        point [ x 835.0 y 1245.0 ]
        point [ x 0.0 y 0.0 ]
      ]
      arrow "last"
      frameThickness 1.0
      gradient 0.0
      opacity 1.0
      rounding 5.0
      type "org.graffiti.plugins.views.defaults.PolyLineEdgeShape"
      thickness 1.0
    ]
  ]
  edge [
    id 195
    source 20
    target 163
    graphics [
      fill "#000000"
      outline "#000000"
      Line [
        point [ x 0.0 y 0.0 ]
        point [ x 1620.0 y 1130.0 ]
        point [ x 835.0 y 1140.0 ]
        point [ x 835.0 y 1485.0 ]
        point [ x 0.0 y 0.0 ]
      ]
      arrow "last"
      frameThickness 1.0
      gradient 0.0
      opacity 1.0
      rounding 5.0
      type "org.graffiti.plugins.views.defaults.PolyLineEdgeShape"
      thickness 1.0
    ]
  ]
  edge [
    id 196
    source 20
    target 164
    graphics [
      fill "#000000"
      outline "#000000"
      Line [
        point [ x 0.0 y 0.0 ]
        point [ x 1620.0 y 1130.0 ]
        point [ x 835.0 y 1140.0 ]
        point [ x 835.0 y 1605.0 ]
        point [ x 0.0 y 0.0 ]
      ]
      arrow "last"
      frameThickness 1.0
      gradient 0.0
      opacity 1.0
      rounding 5.0
      type "org.graffiti.plugins.views.defaults.PolyLineEdgeShape"
      thickness 1.0
    ]
  ]
]
